# Supplementary material for: Speciation Progress: A Case Study on the Bushcricket Poecilimon veluchianus
Source: PLoS One. 2015 Oct 5;10(10):e0139494. doi: 10.1371/journal.pone.0139494 (PMC4593647; doi:10.1371/journal.pone.0139494)
Supplement: S1 File — (FAS) [file pone.0139494.s003.fas]

>PV2010_03_02
GGCACGACTT TAGCCGATCA TACATCAGAT TACTAATTCC AAGTTCCCTT GATTAATTAA
AACCAAATAC TGCGAATAAT ATGATATCTT CTAGATCCAA TAATCCCACA CAAAAATTTA
CATATAAAAT ATCCAAACAA TAAATAAATA AGCAAGAATA AAACTTTTAT TTCAAATCTT
TAACCCTGGG ACTGTAACGA CACATAACAT ATAAAGTAAA CCCCCCACAC TGATAATAAT
CAAATAATGG ACAAATTATT GCAGCACACT ACCGCTATCT AAAGCCCCAT TTTTATCTCT
CAATTCATAT GAAGTGGTCC TATAAATAGT TTAATCCTAT TATTCCTTAA TAACTTTATT
AACCAATAAC TACATTAAAA TATTTACTCC GAATTTATTT TTTTTTTTTT ACTTTATTTT
GACTACTCAT ATACACATTT ATGACCGTCT GGTATATTAA ATGTGTATTT ATATATATAT
ATTATATTAA TTGATAATAA CTAAATAGAT AATGATTAAT CTAATGTTAT AATAATATTC
TCATATTTAA TTATATTAAA TAGTTATTTA ATGATATATA AATATATATA TAATATAATT
AATGCTCATG TAACTCTACA ATGTCTATAA ATATCTGTAA GATCCTTTCT TTCGGCCTCT
TCCTATAAGC ATACTAGGTT TATAGGGATA TTGCATATTA TATAAGATCT TATCTATTTA
TATTGGGATT TATATAATAT TATACTATAT AATTATATAT ATATTAATAT AACTATATAG
CAGGAATCCC AAAA
>PV2010_03_03
GGCACGACTT TAGCCGATCA TACATCAGAT TACTAATTCC AAGTTCCCTT GATTAATTAA
AACCAAATAC TGCGAATAAT ATGATATCTT CTAGATCCAA TAATCCCACA CAAAAATTTA
CATATAAAAT ATCCAAACAA TAAATAAATA AGCAAGAATA AAACTTTTAT TTCAAATCTT
TAACCCTGGG ACTGTAACGA CACATAACAT ATAAAGTAAA CCCCCCACAC TGATAATAAT
CAAATAATGG ACAAATTATT GCAGCACACT ACCGCTATCT AAAGCCCCAT TTTTATCTCT
CAATTCATAT GAAGTGGTCC TATAAATAGT TTAATCCTAT TATTCCTTAA TAACTTTATT
AACCAATAAC TACATTAAAA TATTTACTCC GAATTTATTT TTTTTTTTTT ACTTTATTTT
GACTACTCAT ATACACATTT ATGACCGTCT GGTATATTAA ATGTGTATTT ATATATATAT
ATTATATTAA TTGATAATAA CTAAATAGAT AATGATTAAT CTAATGTTAT AATAATATTC
TCATATTTAA TTATATTAAA TAGTTATTTA ATGATATATA AATATATATA TAATATAATT
AATGCTCATG TAACTCTACA ATGTCTATAA ATATCTGTAA GATCCTTTCT TTCGGCCTCT
TCCTATAAGC ATACTAGGTT TATAGGGATA TTGCATATTA TATAAGATCT TATCTATTTA
TATTGGGATT TATATAATAT TATACTATAT AATTATATAT ATATTAATAT AACTATATAG
CAGGAATCCC AAAA
>PV2010_03_04
GGCACGACTT TAGCCGATCA TACATCAGAT TACTAATTCC AAGTTCCCTT GATTAATTAA
AACCAAATAC TGCGAATAAT ATGATATCTT CTAGATCCAA TAATCCCACA CAAAAATTTA
CATATAAAAT ATCCAAACAA TAAATAAATA AGCAAGAATA AAACTTTTAT TTCAAATCTT
TAACCCTGGG ACTGTAACGA CACATAACAT ATAAAGTAAA CCCCCCACAC TGATAATAAT
CAAATAATGG ACAAATTATT GCAGCACACT ACCGCTATCT AAAGCCCCAT TTTTATCTCT
CAATTCATAT GAAGTGGTCC TATAAATAGT TTAATCCTAT TATTCCTTAA TAACTTTATT
AACCAATAAC TACATTAAAA TATTTACTCC GAATTTATTT TTTTTTTTTT ACTTTATTTT
GACTACTCAT ATACACATTT ATGACCGTCT GGTATATTAA ATGTGTATTT ATATATATAT
ATTATATTAA TTGATAATAA CTAAATAGAT AATGATTAAT CTAATGTTAT AATAATATTC
TCATATTTAG TTATATTAAA TAGTTATTTA ATGATATATA AATATATATA TAATATAATT
AATGCTCATG TAACTCTACA ATGTCTATAA ATATCTGTAA GATCCTTTCT TTCGGCCTCT
TCCTATAAGC ATACTAGGTT TATAGGGATA TTGCATATTA TATAAGATCT TATCTATTTA
TATTGGGATT TATATAATAT TATACTATAT AATTATATAT ATATTAATAT AACTATATAG
CAGGAATCCC AAAA
>PV2010_03_05
GGCACGACTT TAGCCGATCA TACATCAGAT TACTAATTCC AAGTTCCCTT GATTAATTAA
AACCAAATAC TGCGAATAAT ATGATATCTT CTAGATCCAA TAATCCCACA CAAAAATTTA
CATATAAAAT ATCCAAACAA TAAATAAATA AGCAAGAATA AAACTTTTAT TTCAAATCTT
TAACCCTGGG ACTGTAACGA CACATAACAT ATAAAGTAAA CCCCCCACAC TGATAATAAT
CAAATAATGG ACAAATTATT GCAGCACACT ACCGCTATCT AAAGCCCCAT TTTTATCTCT
CAATTCATAT GAAGTGGTCC TATAAATAGT TTAATCCTAT TATTCCTTAA TAACTTTATT
AACCAATAAC TACATTAAAA TATTTACTCC GAATTTATTT TTTTTTTTTT ACTTTATTTT
GACTACTCAT ATACACATTT ATGACCGTCT GGTATATTAA ATGTGTATTT ATATATATAT
ATTATATTAA TTGATAATAA CTAAATAGAT AATGATTAAT CTAATGTTAT AATAATATTC
TCATATTTAG TTATATTAAA TAGTTATTTA ATGATATATA AATATATATA TAATATAATT
AATGCTCATG TAACTCTACA ATGTCTATAA ATATCTGTAA GATCCTTTCT TTCGGCCTCT
TCCTATAAGC ATACTAGGTT TATAGGGATA TTGCATATTA TATAAGATCT TATCTATTTA
TATTGGGATT TATATAATAT TATACTATAT AATTATATAT ATATTAATAT AACTATATAG
CAGGAATCCC AAAA
>PV2010_03_06
GGCACGACTT TAGCCGATCA TACATCAAAT TACTAATTCC AAGTTCCCTT GATTAATTAA
AACCAAATAC TGCGAATAAT ATGATATCTT CTAGATCCAA TAATCCCACA CAAAAATTTA
CATATAAAAT ATCCAAACAA TAAATAAATA AGCAAGAATA AAACTTTTAT TTCAAATCTT
TAACCCTGGG ACTGTAACGA CACATAACAT ATAAAGTAAA CCCCCCACAC TGATAATAAT
CAAATAATGG ACAAATTATT GCAGCACACT ACCGCTATCT AAAGCCCCAT TTTTATCTCT
CAATTCATAT GAAGTGGTCC TATAAATAGT TTAATCCTAT TATTCCTTAA TAACTTTATT
AACCAATAAC TACATTAAAA TATTTACTCC GAATTTATTT TTTTTTTTTT ACTTTATTTT
GACTACTCAT ATACACATTT ATGACCGTCT GGTATATTAA ATGTGTATTT ATATATATAT
ATTATATTAA TTGATAATAA CTAAATAGAT AATGATTAAT TTAATGTTAT AATAATATTC
TCATATTTAA TTATATTAAA TAGTTATTTA ATAATATATA AATATATATA TAATATAATT
AATGCTCATG TAACTCTACA ATGTCTATAA ATATCTGTAA GATCCTTTCT TTCGGCCTCT
TCCTATAAGC ATACTAGGTT TATAGGGATA TTGCATATTA TATAAGATCT TATCTATTTA
TATTGGGATT TATATAATAT TATACTATAT AATTATATAT ATATTAATAT AACTATATAG
CAGGAATCCC AAAA
>PV2010_03_07
GGCACGACTT TAGCCGATCA TACATCAAAT TACTAATTCC AAGTTCCCTT GATTAATTAA
AACCAAATAC TGCGAATAAT ATGATATCTT CTAGATCCAA TAATCCCACA CAAAAATTTA
CATATAAAAT ATCCAAACAA TAAATAAATA AGCAAGAATA AAACTTTTAT TTCAAATCTT
TAACCCTGGG ACTGTAACGA CACATAACAT ATAAAGTAAA CCCCCCACAC TGATAATAAT
CAAATAATGG ACAAATTATT GCAGCACACT ACCGCTATCT AAAGCCCCAT TTTTATCTCT
CAATTCATAT GAAGTGGTCC TATAAATAGT TTAATCCTAT TATTCCTTAA TAACTTTATT
AACCAATAAC TACATTAAAA TATTTACTCC GAATTTATTT TTTTTTTTTT ACTTTATTTT
GACTACTCAT ATACACATTT ATGACCGTCT GGTATATTAA ATGTGTATTT ATATATATAT
ATTATATTAA TTGATAATAA CTAAATAGAT AATGATTAAT TTAATGTTAT AATAATATTC
TCATATTTAA TTATATTAAA TAGTTATTTA ATAATATATA AATATATATA TAATATAATT
AATGCTCATG TAACTCTACA ATGTCTATAA ATATCTGTAA GATCCTTTCT TTCGGCCTCT
TCCTATAAGC ATACTAGGTT TATAGGGATA TTGCATATTA TATAAGATCT TATCTATTTA
TATTGGGATT TATATAATAT TATACTATAT AATTATATAT ATATTAATAT AACTATATAG
CAGGAATCCC AAAA
>PV2010_03_08
GGCACGACTT TAGCCGATCA TACATCAGAT TACTAATTCC AAGTTCCCTT GATTAATTAA
AACCAAATAC TGCGAATAAT ATGATATCTT CTAGATCCAA TAATCCCACA CAAAAATTTA
CATGTAAAAT ATCCAAACAA TAAATAAATA AGCAAGAATA AAACTTTTAT TTCAAATCTT
TAACCCTGGG ACTGTAACGA CACATAACAT ATAAAGTAAA CCCCCCACAC TGATAATAAT
CAAATAATGG ACAAATTATT GCAGCACACT ACCGCTATCT AAAGCCCCAT TTTTATCTCT
CAATTCATAT GAAGTGGTCC TATAAATAGT TTAATCCTAT TATTCCTTAA TAACTTTATT
AACCAATAAC TACATTAAAA TATTTACTCC GAATTTATTT TTTTTTTTTT ACTTTATTTT
GACTACTCAT ATACACATTT ATGACCGTCT GGTATATTAA ATGTGTATTT ATATATATAC
ATTATATTAA TTGATAATAA CTAAATAGAT AATGATTAAT TTAATGTTAT AATAATATTC
TCATATTTAA TTATATTAAA TAGTTATTTA ATGATATATA AATATATATA TAATATAATT
AATGCTCATG TAACTCTACA ATGTCTATAA ATATCTGTAA GATCCTTTCT TTCGGCCTCT
TCCTATAAGC ATACTAGGTT TATAGGGATA TTGCATATTA TATAAGATCT TATCTATTTA
TATTGGGATT TATATAATAT TATACTATAT AATTATATAT ATATTAATAT AACTATATAG
CAGGAATCCC AAAA
>PV2010_03_09
GGCACGACTT TAGCCGATCA TACATCAGAT TACTAATTCC AAGTTCCCTT GATTAATTAA
AACCAAATAC TGCGAATAAT ATGATATCTT CTAGATCCAA TAATCCCACA CAAAAATTTA
CATATAAAAT ATCCAAACAA TAAATAAATA AGCAAGAATA AAACTTTTAT TTCAAATCTT
TAACCCTGGG ACTGTAACGA CACATAACAC ATAAAGTAAA CCCCCCACAC TGATAATAAT
CAAATAATGG ACAAATTATT GCAGCACACT ACCGCTATCT AAAGCCCCAT TTTTATCTCT
CAATTCATAT GAAGTGGTCC TATAAATAGT TTAATCCTAT TATTCCTTAA TAACTTTATT
AACCAATAAC TACATTAAAA TATTTACTCC GAATTTATTT TTTTTTTTTT ACTTTATTTT
GACTACTCAT ATACACATTT ATGACCGTCT GGTATATTAA ATGTGTATTT ATATATATAT
ATTATATTAA TTGATAATAA CTAAATAGAT AATGATTAAT TTAATGTTAT AATAATATTC
TCATATTTAA TTATATTAAA TAGTTATTTA ATGATATATA AATATATATA TAATATAATT
AATGCTCATG TAACTCTACA ATGTCTATAA ATATCTGTAA GATCCTTTCT TTCGGCCTCT
TCCTATAAGC ATACTAGGTT TATAGGGATA TTGCATATTA TATAAGATCT TATCTATTTA
TATTGGGATT TATATAATAT TATACTATAT AATTATATAT ATATTAATAT AACTATATAG
CAGGAATCCC AAAA
>PV2010_03_10
GGCACGACTT TAGCCGATCA TACATCAGAT TACTAATTCC AAGTTCCCTT GATTAATTAA
AACCAAATAC TGCGAATAAT ATGATATCTT CTAGATCCAA TAATCCCACA CAAAAATTTA
CATATAAAAT ATCCAAACAA TAAATAAATA AGCAAGAATA AAACTTTTAT TTCAAATCTT
TAACCCTGGG ACTGTAACGA CACATAACAT ATAAAGTAAA CCCCCCACAC TGATAATAAT
CAAATAATGG ACAAATTATT GCAGCACACT ACCGCTATCT AAAGCCCCAT TTTTATCTCT
CAATTCATAT GAAGTGGTCC TATAAATAGT TTAATCCTAT TATTCCTTAA TAACTTTATT
AACCAATAAC TACATTAAAA TATTTACTCC GAATTTATTT TTTTTTTTTT ACTTTATTTT
GACTACTCAT ATACACATTT ATGACCGTCT GGTATATTAA ATGTGTATTT ATATATATAC
ATTATATTAA TTGATAATAA CTAAATAGAT AATGATTAAT TTAATGTTAT AATAATATCT
TCATATTTAA TTATATTAAA TAGTTATTTA ATGATATATA AATATATATA TAATATAATT
AATGCTCATG TAACTCTACA ATGTCTATAA ATATCTGTAA GATCCTTTCT TTCGGCCTCT
TCCTATAAGC ATACTAGGTT TATAGGGATA TTGCATATTA TATAAGATCT TATCTATTTA
TATTGGGATT TATATAATAT TATACTATAT AATTATATAT ATATTAATAT AACTATATAG
CAGGAATCCC AAAA
>PV2010_03_11
GGCACGACTT TAGCCGATCA TACATCAGAT TACTAATTCC AAGTTCCCTT GATTAATTAA
AACCAAATAC TGCGAATAAT ATGATATCTT CTAGATCCAA TAATCCCACA CAAAAATTTA
CATATAAAAT ATCCAAACAA TAAATAAATA AGCAAGAATA AAACTTTTAT TTCAAATCTT
TAACCCTGGG ACTGTAACGA CACATAACAT ATAAAGTAAA CCCCCCACAC TGATAATAAT
CAAATAATGG ACAAATTATT GCAGCACACT ACCGCTATCT AAAGCCCCAT TTTTATCTCT
CAATTCATAT GAAGTGGTCC TATAAATAGT TTAATCCTAT TATTCCTTAA TAACTTTATT
AACCAATAAC TACATTAAAA TATTTACTCC GAATTTATTT TTTTTTTTTT ACTTTATTTT
GACTACTCAT ATACACATTT ATGACCGTCT GGTATATTAA ATGTGTATTT ATATATATAT
ATTATATTAA TTGATAATAA CTAAATAGAT AATGATTAAT CTAATGTTAT AATAATATTC
TCATATTTAA TTATATTAAA TAGTTATTTA ATGATATATA AATATATATA TAATATAATT
AATGCTCATG TAACTCTACA ATGTCTATAA ATATCTGTAA GATCCTTTCT TTCGGCCTCT
TCCTATAAGC ATACTAGGTT TATAGGGATA TTGCATATTA TATAAGATCT TATCTATTTA
TATTGGGATT TATATAATAT TATACTATAT AATTATATAT ATATTAATAT AACTATATAG
CAGGAATCCC AAAA
>PV2010_07_04
GGCACGACTT TAGCCGATCA TACATCAGAT TACTAATTCC AAGTTCCCTT GATTAATTAA
AACCAAATAC TGCGAATAAT ATGATATCTT CTAGATCCAA TAATTCCACA CAAAAATTTA
CATATAAAAT ATCCAAACAA TAAATAAATA AGCAAGAATA AAACTTTTAT TTCAAATCTT
TAACCCTGGG ACTGTAACGA CACATAACAT ATATAGTAAA CCCTATACAC TGATAATAAT
CAAATAATGG ACAAATTATT GCAGCACACT ACCGCTATCT AAAGCCCCAT TTTTATCTGT
CAATTCGTAT GAAGTGGTCC TATAAATAGT TTAATCCTAT TATTCCTTAA TAACTTTATT
AACCAATAAC TACATTAAAA TATTTACTCC GAATTTATTT TTTTTTTTTT ACTTTATTTT
GACTACTCAT ATACACATTT ATGACCGTCT GGTATATTAA ATGTATATTT GTATATATAC
ATTATATTAA TTGATAATAA CTAAATAGAT AATGATTAAT TTAATGTTAT AATAATATTC
TCATATTTAA TTATATTAAA TAGTTATTTA ATGATATATA AATATATATA TAATATAATT
AATGCTCATG TAACTCTACA ATGTCTATAA ATATCTGTAA GATCCTTTCT TTCGGCCTCT
TCCTATAAGC ATACCAGGTT TATAGGGATA TTGCATATTA TATAAGATCT TATCTATTTA
TATTGGGATT TATATAATAT TATACTATAT AATTATATAT ATATTAATAT AACTATATAG
CAGGAATCCC AAAA
>PV2010_07_06
GGCACGACTT TAGCCGATCA TACATCAGAT TACTAATTCC AAGTTCCCTT GATTAATTAA
AACCAAATAC TGCGAATAAT ATGATATCTT CTAGATCCAA TAATCCCACA CAAAAATTTA
CATGTAAAAT ATCCAAACAA TAAATAAATA AGCAAGAATA AAACTTTTAT TTCAAATCTT
TAACCCTGGG ACTGTAACGA CACATAACAT ATAAAGTAAA CCCCCCACAC TGATAATAAT
CAAATAATGG ACAAATTATT GCAGCACACT ACGGCTATCT AAAGCCCCAT TTTTATCTCT
CAATTCATAT GAAGTGGTCC TATAAATAGT TTAATCCTAT TATTCCTTAA TAACTTTATT
AACCAATAAC TACATTAAAA TATTTACTCC GAATTTATTT TTTTTTTTTT ACTTTATTTT
GACTACTCAT ATACACATTT ATGACCGTCT GGTATATTAA ATGTGTATTT ATATATATAT
ATTATATTAA TTAATAATAA CTAAATAGAT AATGATTAAT TTAATGTTAT AATAATATTC
TCATATTTAA TTATATTAAA TAGTTATTTA ATGATATATA AATATATATA TAATATAATT
AATGCTCATG TAACTCTACA ATGTCTATAA ATATCTGTAA GATCCTTTCT TTCGGCCTCT
TCCTATAAGC ATACTAGGTT TATAGGGATA TTGCATATTA TATAAGATCT TATCTATTTA
TATTGGGATT TATATAATAT TATACTATAT AATTATATAT ATATTAATAT AACTATATAG
CAGGAATCCC AAAA
>PV2010_07_10
GGCACGACTT TAGCCGATCA TACATCAGAT TACTAATTCC AAGTTCCCTT GATTAATTAA
AACCAAATAC TGCGAATAAT ATGATATCTT CTAGATCCAA TAATTCCACA CAAAAATTTA
CATATAAAAT ATCCAAACAA TAAATAAATA AGCAAGAATA AAACTTTTAT TTCAAATCTT
TAACCCTGGG ACTGTAACGA CACATAACAT ATATAGTAAA CCCTATACAC TGATAATAAT
CAAATAATGG ACAAATTATT GCAGCACACT ACCGCTATCT AAAGCCCCAT TTTTATCTGT
CAATTCGTAT GAAGTGGTCC TATAAATAGT TTAATCCTAT TATTCCTTAA TAACTTTATT
AACCAATAAC TACATTAAAA TATTTACTCC GAATTTATTT TTTTTTTTTT ACTTTATTTT
GACTACTCAT ATACACATTT ATGACCGTCT GGTATATTAA ATGTATATTT GTATATATAC
ATTATATTAA TTGATAATAA CTAAATAGAT AATGATTAAT TTAATGTTAT AATAATATTC
TCATATTTAA TTATATTAAA TAGTTATTTA ATGATATATA AATATATATA TAATATAATT
AATGCTCATG TAACTCTACA ATGTCTATAA ATATCTGTAA GATCCTTTCT TTCGGCCTCT
TCCTATAAGC ATACCAGGTT TATAGGGATA TTGCATATTA TATAAGATCT TATCTATTTA
TATTGGGATT TATATAATAT TATACTATAT AATTATATAT ATATTAATAT AACTATATAG
CAGGAATCCC AAAA
>PV2010_07_11
GGCACGACTT TAGCCGATCA TACATCAGAT TACTAATTCC AAGTTCCCTT GATTAATTAA
AACCAAATAC TGCGAATAAT ATGATATCTT CTAGATCCAA TAATTCCACA CAAAAATTTA
CATATAAAAT ATCCAAACAA TAAATAAATA AGCAAGAATA AAACTTTTAT TTCAAATCTT
TAACCCTGGG ACTGTAACGA CACATAACAT ATATAGTAAA CCCTATACAC TGATAATAAT
CAAATAATGG ACAAATTATT GCAGCACACT ACCGCTATCT AAAGCCCCAT TTTTATCTGT
CAATTCGTAT GAAGTGGTCC TATAAATAGT TTAATCCTAT TATTCCTTAA TAACTTTATT
AACCAATAAC TACATTAAAA TATTTACTCC GAATTTATTT TTTTTTTTTT ACTTTATTTT
GACTACTCAT ATACACATTT ATGACCGTCT GGTATATTAA ATGTGTATTT GTATATATAC
ATTATATTAA TTGATAATAA CTAAATAGAT AATGATTAAT TTAATGTTAT AATAATATTC
TCATATTTAA TTATATTAAA TAGTTATTTA ATGATATATA AATATATATA TAATATAATT
AATGCTCATG TAACTCTACA ATGTCTATAA ATATCTGTAA GATCCTTTCT TTCGGCCTCT
TCCTATAAGC ATACCAGGTT TATAGGGATA TTGCATATTA TATAAGATCT TATCTATTTA
TATTGGGATT TATATAATAT TATACTATAT AATTATATAT ATATTAATAT AACTATATAG
CAGGAATCCC AAAA
>PV2010_07_12
GGCACGACTT TAGCCGATCA TACATCAGAT TACTAATTCC AAGTTCCCTT GATTAATTAA
AACCAAATAC TGCGAATAAT ATGATATCTT CTAGATCCAA TAATTCCACA CAAAAATTTA
CATATAAAAT ACCCAAACAA TAAATAAATA AGCAAGAATA AAACTTTTAT TTCAAATCTT
TAACCCTGGG ACTGTAACGA CACATAACAT ATATAGTAAA CCCTATACAC TGATAATAAT
CAAATAATGG ACAAATTATT GCAGCACACT ACCGCTATCT AAAGCCCCAT TTTTATCTGT
CAATTCGTAT GAAGTGGTCC TATAAATAGT TTAATCCTAT TATTCCTTAA TAACTTTATT
AACCAATAAC TACATTAAAA TATTTACTCC GAATTTATTT TTTTTTTTTT ACTTTATTTT
GACTACTCAT ATACACATTT ATGACCGTCT GGTATATTAA ATGTATATTT GTATATATAC
ATTATATTAA TTGATAATAA CTAAATAGAT AATGATTAAT TTAATGTTAT AATAATATTC
TCATATTTAA TTATATTAAA TAGTTATTTA ATGATATATA AATATATATA TAATATAATT
AATGCTCATG TAACTCTACA ATGTCTATAA ATATCTGTAA GATCCTTTCT TTCGGCCTCT
TCCTATAAGC ATACCAGGTT TATAGGGATA TTGCATATTA TATAAGATCT TATCTATTTA
TATTGGGATT TATATAATAT TATACTATAT AATTATATAT ATATTAATAT AACTATATAG
CAGGAATCCC AAAA
>PV2010_07_13
GGCACGACTT TAGCCGATCA TACATCAGAT TACTAATTCC AAGTTCCCTT GATTAATTAA
AACCAAATAC TGCGAATAAT ATGATATCTT CTAGATCCAA TAATTCCACA CAAAAATTTA
CATATAAAAT ATCCAAACAA TAAATAAATA AGCAAGAATA AAACTTTTAT TTCAAATCTT
TAACCCTGGG ACTGTAACGA CACATAACAT ATATAGTAAA CCCTATACAC TGATAATAAT
CAAATAATGG ACAAATTATT GCAGCACACT ACCGCTATCT AAAGCCCCAT TTTTATCTGT
CAATTCGTAT GAAGTGGTCC TATAAATAGT TTAATCCTAT TATTCCTTAA TAACTTTATT
AACCAATAAC TACATTAAAA TATTTACTCC GAATTTATTT TTTTTTTTTT ACTTTATTTT
GACTACTCAT ATACACATTT ATGACCGTCT GGTATATTAA ATGTATATTT GTATATATAC
ATTATATTAA TTGATAATAA CTAAATAGAT AATGATTAAT TTAATGTTAT AATAATATTC
TCATATTTAA TTATATTAAA TAGTTATTTA ATGATATATA AATATATATA TAATATAATT
AATGCTCATG TAACTCTACA ATGTCTATAA ATATCTGTAA GATCCTTTCT TTCGGCCTCT
TCCTATAAGC ATACCAGGTT TATAGGGATA TTGCATATTA TATAAGATCT TATCTATTTA
TATTGGGATT TATATAATAT TATACTATAT AATTATATAT ATATTAATAT AACTATATAG
CAGGAATCCC AAAA
>PV2010_07_14
GGCACGACTT TAGCCGATCA TACATCAGAT TACTAATTCC AAGTTCCCTT GATTAATTAA
AACCAAATAC TGCGAATAAT ATGATATCTT CTAGATCCAA TAATTCCACA CAAAAATTTA
CATATAAAAT ATCCAAACAA TAAATAAATA AGCAAGAATA AAACTTTTAT TTCAAATCTT
TAACCCTGGG ACTGTAACGA CACATAACAT ATATAGTAAA CCCTATACAC TGATAATAAT
CAAATAATGG ACAAATTATT GCAGCACACT ACCGCTATCT AAAGCCCCAT TTTTATCTGT
CAATTCGTAT GAAGTGGTCC TATAAATAGT TTAATCCTAT TATTCCTTAA TAACTTTATT
AACCAATAAC TACATTAAAA TATTTACTCC GAATTTATTT TTTTTTTTTT ACTTTATTTT
GACTACTCAT ATACACATTT ATGACCGTCT GGTATATTAA ATGTGTATTT GTATATATAC
ATTATATTAA TTGATAATAA CTAAATAGAT AATGATTAAT TTAATGTTAT AATAATATTC
TCATATTTAA TTATATTAAA TAGTTATTTA ATGATATATA AATATATATA TAATATAATT
AATGCTCATG TAACTCTACA ATGTCTATAA ATATCTGTAA GATCCTTTCT TTCGGCCTCT
TCCTATAAGC ATACCAGGTT TATAGGGATA TTGCATATTA TATAAGATCT TATCTATTTA
TATTGGGATT TATATAATAT TATACTATAT AATTATATAT ATATTAATAT AACTATATAG
CAGGAATCCC AAAA
>PV2010_07_19
GGCACGACTT TAGCCGATCA TACATCAGAT TACTAATTCC AAGTTCCCTT GATTAATTAA
AACCAAATAC TGCGAATAAT ATGATATCTT CTAGATCCAA TAATTCCACA CAAAAATTTA
CATATAAAAT ATCCAAACAA TAAATAAATA AGCAAGAATA AAACTTTTAT TTCAAATCTT
TAACCCTGGG ACTGTAACGA CACATAACAT ATATAGTAAA CCCTATACAC TGATAATAAT
CAAATAATGG ACAAATTATT GCAGCACACT ACCGCTATCT AAAGCCCCAT TTTTATCTGT
CAATTCGTAT GAAGTGGTCC TATAAATAGT TTAATCCTAT TATTCCTTAA TAACTTTATT
AACCAATAAC TACATTAAAA TATTTACTCC GAATTTATTT TTTTTTTTTT ACTTTATTTT
GACTACTCAT ATACACATTT ATGACCGTCT GGTATATTAA ATGTGTATTT GTATATATAC
ATTATATTAA TTGATAATAA CTAAATAGAT AATGATTAAT TTAATGTTAT AATAATATTC
TCATATTTAA TTATATTAAA TAGTTATTTA ATGATATATA AATATATATA TAATATAATT
AATGCTCATG TAACTCTACA ATGTCTATAA ATATCTGTAA GATCCTTTCT TTCGGCCTCT
TCCTATAAGC ATACCAGGTT TATAGGGATA TTGCATATTA TATAAGATCT TATCTATTTA
TATTGGGATT TATATAATAT TATACTATAT AATTATATAT ATATTAATAT AACTATATAG
CAGGAATCCC AAAA
>PV2010_07_23
GGCACGACTT TAGCCGATCA TACATCAGAT TACTAATTCC AAGTTCCCTT GATTAATTAA
AACCAAATAC TGCGAATAAT ATGATATCTT CTAGATCCAA TAATTCCACA CAAAAATTTA
CATATAAAAT ATCCAAACAA TAAATAAATA AGCAAGAATA AAACTTTTAT TTCAAATCTT
TAGCCCTGGG ACTGTAACGA CACATAACAT ATATAGTAAA CCCTATACAC TGATAATAAT
CAAATAATGG ACAAATTATT GCAGCACACT ACCGCTATCT AAAGCCCCAT TTTTATCTGT
CAATTCATAT GAAGTGGTCC TATAAATAGT TTAATCCTAT TATTCCTTAA TAACTTTATT
AACCAATAAC TACATTAAAA TATTTACTCC GAATTTATTT TTTTTTTTTT ACTTTATTTT
GACTACTCAT ATACACATTT ATGACCGTCT GGTATATTAA ATGTATATTT GTATATATAC
ATTATATTAA TTGATAATAA CTAAATAGAT AATGATTAAT TTAATGTTAT AATAATATTC
TCATATTTAA TTATATTAAA TAGTTATTTA ATGATATATA AATATATATA TAATATAATT
AATGCTCATG TAACTCTACA ATGTCTATAA ATATCTGTAA GATCCTTTCT TTCGGCCTCT
TCCTATAAGC ATACCAGGTT TATAGGGATA TTGCATATTA TATAAGATCT TATCTATTTA
TATTGGGATT TATATAATAT TATACTATAT AATTATATAT ATATTAATAT AACTATATAG
CAGGAATCCC AAAA
>PV2010_07_29
GGCACGACTT TAGCCGATCA TACATCAGAT TACTAATTCC AAGTTCCCTT GATTAATTAA
AACCAAATAC TGCGAATAAT ATGATATCTT CTAGATCCAA TAATTCCACA CAAAAATTTA
CATATAAAAT ATCCAAACAA TAAATAAATA AGCAAGAATA AAACTTTTAT TTCAAATCTT
TAACCCTGGG ACTGTAACGA CACATAACAT ATATAGTAAA CCCTATACAC TGATAATAAT
CAAATAATGG ACAAATTATT GCAGCACACT ACCGCTATCT AAAGCCCCAT TTTTATCTGT
CAATTCGTAT GAAGTGGTCC TATAAATAGT TTAATCCTAT TATTCCTTAA TAACTTTATT
AACCAATAAC TACATTAAAA TATTTACTCC GAATTTATTT TTTTTTTTTT ACTTTATTTT
GACTACTCAT ATACACATTT ATGACCGTCT GGTATATTAA ATGTATATTT ATATATATAC
ATTATATTAA TTGATAATAA CTAAATAGAT AATGATTAAT TTAATGTTAT AATAATATTC
TCATATTTAA TTATATTAAA TAGTTATTTA ATGATATATA AATATATATA TAATATAATT
AATGCTCATG TAACTCTACA ATGTCTATAA ATATCTGTAA GATCCTTTCT TTCGGCCTCT
TCCTATAAGC ATACTAGGTT TATAGGGATA TTGCATATTA TATAAGATCT TATCTATTTA
TATTGGGATT TATATAATAT TATACTATAT AATTATATAT ATATTAATAT AACTATATAG
CAGGAATCCC AAAA
>PV2010_09_01
GGCACGACTT TAGCCGATCA TACATCAGAT TACTAACTCC AAGTTCCCTT GATTAATTAA
AACCAAATAC TGCGAATAAT ATGATATCTT CTAGATCCAA TAATTCCACA CAAAAATTTA
CATGTAAAAT ATCCAAATAA TAAATAAATA AGCAAGAATA AAACTTTTAT TTCAAATCTT
TAATCCTGGG ACTGTAACGA CACATAACAT ATAAAATAAA CCCCCTACAC TGATAATAAT
CAAATAATGG ACAAATTATT GCAGCACTCT ACCGCTATCT AAAGCCCCAT TTTTATCTGT
CAATTCATAT GAAGTGGTCC TATAAATAGT CTAATCCTAT TATTCCTTAA TAACTTTATT
AACCAATAAT TACATTAAAA TATTTACTCC GAATTTATTT TTTTTTTTTT ACTTTATTTT
GACTACCCAT ATACACATTT ATGACCGTCT AGTATATTAA ATGTGTATTT ACATATATAC
ATTATATTAA TTGATAATAA CTAAATAGAT AATGATTAAT TTAATGTTAT AATAATATTC
TCATATTTAA TTATATTAAA TAGTTATTTA ATGATATATA AATATATATA TAATATAATT
AATGCTCATG TAACTCTACA ATGTCTATAA ATATCTGTAA GATCCTTTCT TTCGGCCTCT
TCCTATAAGC ATACTAGGTT TATAGGGATA TTGCATATTA TATAAGATCT TATCTATTTA
TATTGGGATT TATATAATAT TATACTATAT AATTATATAT ATATTAATAT AACTATATAG
CAAGAATCCC AAAA
>PV2010_09_04
GGCACGACTT TAGCCGATCA TACATCAGAT TACTAACTCC AAGTTCCCTT GATTAATTAA
AACCAAATAC TGCGAATAAT ATGATATCTT CTAGATCCAA TAATTCCACA CAAAAATTTA
CATGTAAAAT ATCCAAATAA TAAATAAATA AGCAAGAATA AAACTTTTAT TTCAAATCTT
TAATCCTGGG ACTGTAACGA CACATAACAT ATAAAATAAA CCCCCTACAC TGATAATAAT
CAAATAATGG ACAAATTATT GCAGCACTCT ACGGCTATCT AAAGCCCCAT TTTTATCTGT
CAATTCATAT GAAGTGGTCC TATAAATAGT CTAATCCTAT TATTCCTTAA TAACTTTATT
AACCAATAAC TACATTAAAA TATTTACTCC GAATTTATTT TTTTTTTTTT ACTTTATTTT
GACTACTCAT ATACACATTT ATGACCGTCT AGTATATTAA ATGTGTATTT ACATATATAC
ATTATATTAA TTGATAATAA CTAAATAGAT AATGATTAAT TTAATGTTAT AATAATATTC
TCATATTTAA TTATATTAAA TAGTTATTTA ATGATATATA AATATATATA TAATATAATT
AATGCTCATG TAACTCTACA ATGTCTATAA ATATCTGTAA GATCCTTTCT TTCGGCCTCT
TCCTATAAGC ATACTAGGTT TATAGGGATA TTGCATATTA TATAAGATCT TATCTATTTA
TATTGGGATT TATATAATAT TATACTATAT AATTATATAT ATATTAATAT AACTATATAG
CAAGAATCCC AAAA
>PV2010_09_21
GGCACGACTT TAGCCGATCA TACATCAGAT TACTAACTCC AAGTTCCCTT GATTAATTAA
AACCAAATAC TGCGAATAAT ATGATATCTT CTAGATCCAA TAATTCCACA CAAAAATTTA
CATGTAAAAT ATCCAAATAA TAAATAAATA AGCAAGAATA AAACTTTTAT TTCAAATCTT
TAATCCTGGG ACTGTAACGA CACATAACAT ATAAAATAAA CCCCCTACAC TGATAATAAT
CAAATAATGG ACAAATTATT GCAGCACTCT ACGGCTATCT AAAGCCCCAT TTTTATCTGT
CAATTCATAT GAAGTGGTCC TATAAATAGT CTAATCCTAT TATTCCTTAA TAACTTTATT
AACCAATAAC TACATTAAAA TATTTACTCC GAATTTATTT TTTTTTTTTT ACTTTATTTT
GACTACTCAT ATACACATTT ATGACCGTCT AGTATATTAA ATGTGTATTT ATATATATAC
ATTATATTAA TTGATAATAA CTAAATAGAT AATGATTAAT TTAATGTTAT AATAATATTC
TCATATTTAA TTATATTAAA TAGTTATTTA ATGATATATA AATATATATA TAATATAATT
AATGCTCATG TAACTCTACA ATGTCTATAA ATATCTGTAA GATCCTTTCT TTCGGCCTCT
TCCTATAAGC ATACTAGGTT TATAGGGATA TTGCATATTA TATAAGATCT TATCTATTTA
TATTGGGATT TATATAATAT TATACTATAT AATTATATAT ATATTAATAT AACTATATAG
CAAGAATCCC AAAA
>PV2010_09_24
GGCACGACTT TAGCCGATCA TACATCAGAT TACTAACTCC AAGTTCCCTT GATTAATTAA
AACCAAATAC TGCGAATAAT ATGATATCTT CTAGATCCAA TAATTCCACA CAAAAATTTA
CATGTAAAAT ATCCAAATAA TAAATAAATA AGCAAGAATA AAACTTTTAT TTCAAATCTT
TAATCCTGGG ACTGCAACGA CACATAACAT ATAAAATAAA CCCCCTACAC TGATAATAAT
CAAATAATGG ACAAATTATT GCAGCACTCT ACCGCTATCT AAAGCCCCAT TTTTATCTGT
CAATTCATAT GAAGTGGTCC TATAAATAGT CTAATCCTAT TATTCCTTAA TAACTTTATT
AACCAATAAC TACATTAAAA TATTTACTCC GAATTTATTT TTTTTTTTTT ACTTTATTTT
GACTACTCAT ATACACATTT ATGACCGTCT AGTATATTAA ATGTGTATTT ACATATATAC
ATTATATTAA TTGATAATAA CTAAATAGAT AATGATTAAT TTAATGTTAT AATAATATTC
TCATATTTAA TTATATTAAA TATTTATTTA ATGATATATA AATATATATA TAATATAATT
AATGCTCATG TAACTCTACA ATGTCTATAA ATATCTGTAA GATCCTTTCT TTCGGCCTCT
TCCTATAAGC ATACTAGGTT TATAGGGATA TTGCATATTA TATAAGATCT TATCTATTTA
TATTGGGATT TATATAATAT TATACTATAT AATTATATAT ATATTAATAT AACTATATAG
CAAGAATCCC AAAA
>PV2010_09_26
GGCACGACTT TAGCCGATCA TACATCAGAT TACTAACTCC AAGTTCCCTT GATTAATTAA
AACCAAATAC TGCGAATAAT ATGATATCTT CTAGATCCAA TAATTCCACA CAAAAATTTA
CATGTAAAAT ATCCAAATAA TAAATAAATA AGCAAGAATA AAACTTTTAT TTCAAATCTT
TAATCCTGGG ACTGTAACGA CACATAACAT ATAAAATAAA CCCCCTACAC TGATAATAAT
CAAATAATGG ACAAATTATT GCAGCACTCT ACGGCTATCT AAAGCCCCAT TTTTATCTGT
CAATTCATAT GAAGTGGTCC TATAAATAGT CTAATCCTAT TATTCCTTAA TAACTTTATT
AACCAATAAC TACATTAAAA TATTTACTCC GAATTTATTT TTTTTTTTTT ACTTTATTTT
GACTACTCAT ATACACATTT ATGACCGTCT AGTATATTAA ATGTGTATTT ACATATATAC
ATTATATTAA TTGATAATAA CTAAATAGAT AATGATTAAT TTAATGTTAT AATAATATTC
TCATATTTAA TTATATTAAA TAGTTATTTA ATGATATATA AATATATATA TAATATAATT
AATGCTCATG TAACTCTACA ATGTCTATAA ATATCTGTAA GATCCTTTCT TTCGGCCTCT
TCCTATAAGC ATACTAGGTT TATAGGGATA TTGCATATTA TATAAGATCT TATCTATTTA
TATTGGGATT TATATAATAT TATACTATAT AATTATATAT ATATTAATAT AACTATATAG
CAAGAATCCC AAAA
>PV2010_09_27
GGCACGACTT TAGCCGATCA TACATCAGAT TACTAACTCC AAGTTCCCTT GATTAATTAA
AACCAAATAC TGCGAATAAT ATGATATCTT CTAGATCCAA TAATTCCACA CAAAAATTTA
CATGTAAAAT ATCCAAATAA TAAATAAATA AGCAAGAATA AAACTTTTAT TTCAAATCTT
CAATCCTGGG ACTGTAACGA CACATAACAT ATAAAATAAA CCTCCTACAC TGATAATAAT
CAAATAATGG ACAAATTATT GCAGCAATCT ACGGCTATCT AAAGCCCCAT TTTTATCTGT
CAATTCATAT GAAGTGGTCC TATAAATAGT TTAATCCTAT TATTCCTTAA TAACTTTATT
AACCAATAAC TACATTAAAA TATTTACTCC GAATTTATTT TTTTTTTTTT ACTTTATTTT
GACTACTCAT ATACACATTT ATGACCGTCT AGTATATTAA ATGTGTATTT ATATATATAC
ATTATATTAA TTAATAATAA CTAAATAGAT AATGATTAAT TTAATGTTAT AATAATATTC
TCATATTTAA TTATATTAAA TAGTTATTTA ATGATATATA AATATATATA TAATATAATT
AATGCTCATG TAACCCTACA ATGTCTATAA ATATCTGTAA GATCCTTTCT TTCGGCCTCT
TCCTATAAGC ATACTAGGTT TATAGGGATA TTGCATATTA TATAAGATCT TATCTATTTA
TATTGGGATT TATATAATAT TATACTATAT AATTATATAT ATATTAATAT AACTATATAG
CAGGAATCCC AAAA
>PV2010_09_30
GGCACGACTT TAGCCGATCA TACATCAGAT TACTAATTCC AAGTTCCCTT GATAAATTAA
AACCAAATAC TGCGAATAAT ATGATATCTT CTAGATCCAA TAATTCCACA CAAAAATTTA
CATGTAAAAT ATCCAAATAA TAAATAAATA AGCAAGAATA AAACTTTTAT TTCAAATCTT
TAACCCTGGG ACTGTAACGA CACATAACAT ATAAAGTAAA CCCCCTGCAC TGATAATAAT
CAAATAATGG ACAAATTATT GCAGCACACT ACCCCTATCT AAAGCCCCAT TTTTATCTGT
CAATTCATAT GAAGTGGTCC TATAAATAGT TTAATCCTAT TATTCCTTAA TAACTTTATT
AACCAATAAC TACATTAAAA TATTTACTCC GAATTTATTT TTTTTTTTTT ACTTTATTTT
GACTACTCAT ATACACATTT ATGACCGTCT GGTATATTAA ATGTTTATTT AAATATATAT
ATTATATTAA TTAATAATAA CTAAATAGAT AATGATTAAT TTAATGTTAT AATAATATTC
TCATATTTAA TTATATTAAA TAGTTATTTA ATGATATATA AATATATATA TAATATAATT
AATGCTCATG TAACTCTACA ATGTCTATAA ATATCTGTAA GATCCTTTCT TTCGGCCTCT
TCCTATAAGC ATACTAGGTT TATAGGGATA TTGCATATTA TATAAGATCT TATCTATTTA
TATTGGGATT TATATAATAT TATACTATAT AATTATATAT ATATTAATAT AACTATATAG
CAGGAATCCC AAAA
>PV2010_09_31
GGCACGACTT TAGCCGATCA TACATCAGAT TACTAACTCC AAGTTCCCTT GATTAATTAA
AACCAAATAC TGCGAATAAT ATGATATCTT CTAGATCCAA TAATTCCACA CAAAAATTTA
CATGTAAAAT ATCCAAATAA TAAATAAATA AGCAAGAATA AAACTTTTAT TTCAAATCTT
TAATCCTGGG ACTGTAACGA CACATAACAT ATAAAATAAA CCCCCTACAC TGATAATAAT
CAAATAATGG ACAAATTATT GCAGCACTCT ACCGCTATCT AAAGCCCCAT TTTTATCTGT
CAATTCATAT GAAGTGGTCC TATAAATAGT CTAATCCTAT TATTCCTTAA TAACTTTATT
AACCAATAAC TACATTAAAA TATTTACTCC GAATTTATTT TTTTTTTTTT ACTTTATTTT
GACTACTCAT ATACACATTT ATGACCGTCT AGTATATTAA ATGTGTATTT ACATATATAC
ATTATATTAA TTGATAATAA CTAAATAGAT AATGATTAAT TTAATGTTAT AATAATATTC
TCATATTTAA TTATATTAAA TAGTTATTTA ATGATATATA AATATATATA TAATATAATT
AATGCTCATG TAACTCTACA ATGTCTATAA ATATCTGTAA GATCCTTTCT TTCGGCCTCT
TCCTATAAGC ATACTAGGTT TATAGGGATA TTGCATATTA TATAAGATCT TATCTATTTA
TATTGGGATT TATATAATAT TATACTATAT AATTATATAT ATATTAATAT AACTATATAG
CAAGAATCCC AAAA
>PV2010_09_43
GGCACGACTT TAGCCGATCA TACATCAGAT TACTAACTCC AAGTTCCCTT GATTAATTAA
AACCAAATAC TGCGAATAAT ATGATATCTT CTAGATCCAA TAATTCCACA CAAAAATTTA
CATGTAAAAT ATCCAAATAA TAAATAAATA AGCAAGAATA AAACTTTTAT TTCAAATCTT
CAATCCTGGG ACTGTAACGA CACATAACAT ATAAAATAAA CCTCCTACAC TGATAATAAT
CAAATAATGG ACAAATTATT GCAGCAATCT ACGGCTATCT AAAGCCCCAT TTTTATCTGT
CAATTCATAT GAAGTGGTCC TATAAATAGT TTAATCCTAT TATTCCTTAA TAACTTTATT
AACCAATAAC TACATTAAAA TATTTACTCC GAATTTATTT TTTTTTTTTT ACTTTATTTT
GACTACTCAT ATACACATTT ATGACCGTCT AGTATATTAA ATGTGTATTT ATATATATAC
ATTATATTAA TTAATAATAA CTAAATAGAT AATGATTAAT TTAATGTTAT AATAATATTC
TCATATTTAA TTATATTAAA TAGTTATTTA ATGATATATA AATATATATA TAATATAATT
AATGCTCATG TAACCCTACA ATGTCTATAA ATATCTGTAA GATCCTTTCT TTCGGCCTCT
TCCTATAAGC ATACTAGGTT TATAGGGATA TTGCATATTA TATAAGATCT TATCTATTTA
TATTGGGATT TATATAATAT TATACTATAT AATTATATAT ATATTAATAT AACTATATAG
CAGGAATCCC AAAA
>PV2011_02_01
GGCACGACTT TAGCCGATCA TACATCAGAT TACTAATTCC AAGTTCCCTT GATTAATTAA
AACCAAATAC TGCGAATAAT ATGATATCTT CTAGATCCAA TAATCCCACA CAAAAATTTA
CATATAAAAT ATCCAAACAA TAAATAAATA AGCAAGAATA AAACTTTTAT TTCAAATCTT
TAACCCTGGG ACTGTAACGA CACATAACAT ATAAAGTAAA CCCCCCACAC TGATAATAAT
CAAATAATGG ACAAATTATT GCAGCACACT ACCGCTATCT AAAGCCCCAT TTTTATCTCT
CAATTCATAT GAAGTGGTCC TATAAATAGT TTAATCCTAT TATTCCTTAA TAACTTTATT
AACCAATAAC TACATTAAAA TATTTACTCC GAATTTATTT TTTTTTTTTT ACTTTATTTT
GACTACTCAT ATACACATTT ATGACCGTCT GGTATATTAA ATGTGTATTT ATATATATAT
ATTATATTAA TTGATAATAA CTAAATAGAT AATGATTAAT CTAATGTTAT AATAATATTC
TCATATTTAA TTATATTAAA TAGTTATTTA ATGATATATA AATATATATA TAATATAATT
AATGCTCATG TAACTCTACA ATGTCTATAA ATATCTGTAA GATCCTTTCT TTCGGCCTCT
TCCTATAAGC ATACTAGGTT TATAGGGATA TTGCATATTA TATAAGATCT TATCTATTTA
TATTGGGATT TATATAATAT TATACTATAT AATTATATAT ATATTAATAT AACTATATAG
CAGGAATCCC AAAA
>PV2011_02_02
GGCACGACTT TAGCCGATCA TACATCAGAT TACTAATTCC AAGTTCCCTT GATTAATTAA
AACCAAATAC TGCGAATAAT ATGATATCTT CTAGATCCAA TAATCCCACA CAAAAATTTA
CATGTAAAAT ATCCAAACAA TAAATAAATA AGCAAGAATA AAACTTTTAT TTCAAATCTT
TAACCCTGGG ACTGTAACAA CACATAACAT ATAAAGTAAA CCCCCCACAC TGATAATAAT
CAAATAATGG ACAAATTATT GCAGCACACT ACCGCTATCT AAAGCCCCAT TTTTATCTCT
CAATTCATAT GAAGTGGTCC TATAAATAGT TTAATCCTAT TATTCCTTAA TAACTTTATT
AACCAATAAC TACATTAAAA TATTTACTCC GAATTTATTT TTTTTTTTTT ACTTTATTTT
GACTACTCAT ATACACATTT ATGACCGTCT GGTATATTAA ATGTGTATTT ATATATATAT
ATTATATTAA TTGATAATAA CTAAATAGAT AATGATTAAT TTAATGTTAT AATAATATTC
TCATATTTAA TTATATTAAA TAGTTATTTA ATGATATATA AATATATATA TAATATAATT
AATGCTCATG TAACTCTACA ATGTCTATAA ATATCTGTAA GATCCTTTCT TTCGGCCTCT
TCCTATAAGC ATACCAGGTT TATAGGGATA TTGCATATTA TATAAGATCT TATCTATTTA
TATTGGGATT TATATAATAT TATACTATAT AATTATATAT ATATTAATAT AACTATATAG
CAGGAATCCC AAAA
>PV2011_02_11
GGCACGACTT TAGCCGATCA TACATCAGAT TACTAATTCC AAGTTCCCTT GATTAATTAA
AACCAAATAC TGCGAATAAT ATGATATCTT CTAGATCCAA TAATCCCACA CAAAAATTTA
CATATAAAAT ATCCAAACAA TAAATAAATA AGCAAGAATA AAACTTTTAT TTCAAATCTT
TAACCCTGGG ACTGTAACGA CACATAACAT ATAAAGTAAA CCCCCCACAC TGATAATAAT
CAAATAATGG ACAAATTATT GCAGCACACT ACCGCTATCT AAAGCCCCAT TTTTATCTCT
CAATTCATAT GAAGTGGTCC TATAAATAGT TTAATCCTAT TATTCCTTAA TAACTTTATT
AACCAATAAC TACATTAAAA TATTTACTCC GAATTTATTT TTTTTTTTTT ACTTTATTTT
GACTACTCAT ATACACATTT ATGACCGTCT GGTATATTAA ATGTGTATTT ATATATATAC
ATTATATTAA TTGATAATAA CTAAATAGAT AATGATTAAT TTAATGTTAT AATAATATTC
TCATATTTAA TTATATTAAA TAGTTATTTA ATGATATATA AATATATATA TAATATAATT
AATGCTCATG TAACTCTACA ATGTCTATAA ATATCTGTAA GATCCTTTCT TTCGGCCTCT
TCCTATAAGC ATACTAGGTT TATAGGGATA TTGCATATTA TATAAGATCT TATCTATTTA
TATTGGGATT TATATAATAT TATACTATAT AATTATATAT ATATTAATAT AACTATATAG
CAGGAATCCC AAAA
>PV2011_02_16
GGCACGACTT TAGCCGATCA TACATCAGAT TACTAATTCC AAGTTCCCTT GATTAATTAA
AACCAAATAC TGCGAATAAT ATGATATCTT CTAGATCCAA TAATCCCACA CAAAAATTTA
CATATAAAAT ATCCAAACAA TAAATAAATA AGCAAGAATA AAACTTTTAT TTCAAATCTT
TAACCCTGGG ACTGTAACGA CACATAACAT ATAAAGTAAA CCCCCCACAC TGATAATAAT
CAAATAATGG ACAAATTATT GCAGCACACT ACCGCTATCT AAAGCCCCAT TTTTATCTCT
CAATTCATAT GAAGTGGTCC TATAAATAGT TTAATCCTAT TATTCCTTAA TAACTTTATT
AACCAATAAC TACATTAAAA TATTTACTCC GAATTTATTT TTTTTTTTTT ACTTTATTTT
GACTACTCAT ATACACATTT ATGACCGTCT GGTATATTAA ATGTGTATTT ATATATATAC
ATTATATTAA TTGATAATAA CTAAATAGAT AATGATTAAT TTAATGTTAT AATAATATTC
TCATATTTAA TTATATTAAA TAGTTATTTA ATGATATATA AATATATATA TAATATAATT
AATGCTCATG TAACTCTACA ATGTCTATAA ATATCTGTAA GATCCTTTCT TTCGGCCTCT
TCCTATAAGC ATACTAGGTT TATAGGGATA TTGCATATTA TATAAGATCT TATCTATTTA
TATTGGGATT TATATAATAT TATACTATAT AATTATATAT ATATTAATAT AACTATATAG
CAGGAATCCC AAAA
>PV2011_02_21
GGCACGACTT TAGCCGATCA TACATCAGAT TACTAATTCC AAGTTCCCTT GATTAATTAA
AACCAAATAC TGTGAATAAT ATGATATCTT CTAGATCCAA TAATCCCACA CAAAAATTTA
CATGTAAAAT ATCCAAACAA TAAATAAATA AGCAAGAATA AAACTTTTAT TTCAAATCTT
TAACCCTGGG ACTGTAACGA CACATAACAT ATAAAGTAAA CCCCCCACAC TGATAATAAT
CAAATAATGG ACAAATTATT GCAGCACACT ACGGCTATCT AAAGCCCCAT TTTTATCTCT
CAATTCATAT GAAGTGGTCC TATAAATAGT TTAATCCTAT TATTCCTTAA TAACTTTATT
AACCAATAAC TACATTAAAA TATTTACTCC GAATTTATTT TTTTTTTTTT ACTTTATTTT
GACTACTCAT ATACACATTT ATGACCGTCT GGTATATTAA ATGTGTATTT ATATATATAT
ATTATATTAA TTGATAATAA CTAAATAGAT AATGATTAAT TTAATGTTAT AATAATATTC
TCATATTTAG TTATATTAAA TAGTTATTTA ATGATATATA AATATATATA TAATATAATT
AATGCTCATG TAACTCTACA ATGTCTATAA ATATCTGTAA GATCCTTTCT TTCGGCCTCT
TCCTATAAGC ATACCAGGTT TATAGGGATA TTGCATATTA TATAAGATCT TATCTATTTA
TATTGGGATT TATATAATAT TATACTATAT AATTATATAT ATATTAATAT AACTATATAG
CAGGAATCCC AAAA
>PV2011_02_29
GGCACGACTT TAGCCGATCA TACATCAGAT TACTAATTCC AAGTTCCCTT GATTAATTAA
AACCAAATAC TGCGAATAAT ATGATATCTT CTAGATCCAA TAATCCCACA CAAAAATTTA
CATATAAAAT ATCCAAACAA TAAATAAATA AGCAAGAATA AAACTTTTAT TTCAAATCTT
TAACCCTGGG ACTGTAACGA CACATAACAT ATAAAGTAAA CCCCCCACAC TGATAATAAT
CAAATAATGG ACAAATTATT GCAGCACACT ACCGCTATCT AAAGCCCCAT TTTTATCTCT
CAATTCATAT GAAGTGGTCC TATAAATAGT TTAATCCTAT TATTCCTTAA TAACTTTATT
AACCAATAAC TACATTAAAA TATTTACTCC GAATTTATTT TTTTTTTTTT ACTTTATTTT
GACTACTCAT ATACACATTT ATGACCGTCT GGTATATTAA ATGTGTATTT ATATATATAT
ATTATATTAA TTGATAATAA CTAAATAGAT AATGATTAAT TTAATGTTAT AATAATATTC
TCATATTTAA TTATATTAAA TAGTTATTTA ATGATATATA AATATATATA TAATATAATT
AATGCTCATG TAACTCTACA ATGTCTATAA ATATCTGTAA GATCCTTTCT TTCGGCCTCT
TCCTATAAGC ATACTAGGTC TATAGGGATA TTGCATATTA TATAAGATCT TATCTATTTA
TATTGGGATT TATATAATAT TATACTATAT AATTATATAT ATATTAATAT AACTATATAG
CAGGAATCCC AAAA
>PV2011_02_33
GGCACGACTT TAGCCGATCA TACATCAGAT TACTAATTCC AAGTTCCCTT GATTAATTAA
AACCAAATAC TGCGAATAAT ATGATATCTT CTAGATCCAA TAATCCCACA CAAAAATTTA
CATGTAAAAT ATCCAAACAA TAAATAAATA AGCAAGAATA AAACTTTTAT TTCAAATCTT
TAACCCTGGG ACTGTAACAA CACATAACAT ATAAAGTAAA CCCCCCACAC TGATAATAAT
CAAATAATGG ACAAATTATT GCAGCACACT ACCGCTATCT AAAGCCCCAT TTTTATCTCT
CAATTCATAT GAAGTGGTCC TATAAATAGT TTAATCCTAT TATTCCTTAA TAACTTTATT
AACCAATAAC TACATTAAAA TATTTACTCC GAATTTATTT TTTTTTTTTT ACTTTATTTT
GACTACTCAT ATACACATTT ATGACCGTCT GGTATATTAA ATGTGTATTT ATATATATAT
ATTATATTAA TTGATAATAA CTAAATAGAT AATGATTAAT TTAATGTTAT AATAATATTC
TCATATTTAA TTATATTAAA TAGTTATTTA ATGATATATA AATATATATA TAATATAATT
AATGCTCATG TAACTCTACA ATGTCTATAA ATATCTGTAA GATCCTTTCT TTCGGCCTCT
TCCTATAAGC ATACCAGGTT TATAGGGATA TTGCATATTA TATAAGATCT TATCTATTTA
TATTGGGATT TATATAATAT TATACTATAT AATTATATAT ATATTAATAT AACTATATAG
CAGGAATCCC AAAA
>PV2011_02_34
GGCACGACTT TAGCCGATCA TACATCAGAT TACTAATTCC AAGTTCCCTT GATTAATTAA
AACCAAATAC TGCGAATAAT ATGATATCTT CTAGATCCAA TAATCCCACA CAAAAATTTA
CATGTAAAAT ATCCAAACAA TAAATAAATA AGCAAGAATA AAACTTTTAT TTCAAATCTT
TAACCCTGGG ACTGTAACAA CACATAACAT ATAAAGTAAA CCCCCCACAC TGATAATAAT
CAAATAATGG ACAAATTATT GCAGCACACT ACCGCTATCT AAAGCCCCAT TTTTATCTCT
CAATTCATAT GAAGTGGTCC TATAAATAGT TTAATCCTAT TATTCCTTAA TAACTTTATT
AACCAATAAC TACATTAAAA TATTTACTCC GAATTTATTT TTTTTTTTTT ACTTTATTTT
GACTACTCAT ATACACATTT ATGACCGTCT GGTATATTAA ATGTGTATTT ATATATATAT
ATTATATTAA TTGATAATAA CTAAATAGAT AATGATTAAT TTAATGTTAT AATAATATTC
TCATATTTAA TTATATTAAA TAGTTATTTA ATGATATATA AATATATATA TAATATAATT
AATGCTCATG TAACTCTACA ATGTCTATAA ATATCTGTAA GATCCTTTCT TTCGGCCTCT
TCCTATAAGC ATACCAGGTT TATAGGGATA TTGCATATTA TATAAGATCT TATCTATTTA
TATTGGGATT TATATAATAT TATACTATAT AATTATATAT ATATTAATAT AACTATATAG
CAGGAATCCC AAAA
>PV2011_02_38
GGCACGACTT TAGCCGATCA TACATCAGAT TACTAATTCC AAGTTCCCTT GATTAATTAA
AACCAAATAC TGCGAATAAT ATGATATCTT CTAGATCCAA TAATCCCACA CAAAAATTTA
CATGTAAAAT ATCCAAACAA TAAATAAATA AGCAAGAATA AAACTTTTAT TTCAAATCTT
TAACCCTGGG ACTGTAACAA CACATAACAT ATAAAGTAAA CCCCCCACAC TGATAATAAT
CAAATAATGG ACAAATTATT GCAGCACACT ACCGCTATCT AAAGCCCCAT TTTTATCTCT
CAATTCATAT GAAGTGGTCC TATAAATAGT TTAATCCTAT TATTCCTTAA TAACTTTATT
AACCAATAAC TACATTAAAA TATTTACTCC GAATTTATTT TTTTTTTTTT ACTTTATTTT
GACTACTCAT ATACACATTT ATGACCGTCT GGTATATTAA ATGTGTATTT ATATATATAT
ATTATATTAA TTGATAATAA CTAAATAGAT AATGATTAAT TTAATGTTAT AATAATATTC
TCATATTTAA TTATATTAAA TAGTTATTTA ATGATATATA AATATATATA TAATATAATT
AATGCTCATG TAACTCTACA ATGTCTATAA ATATCTGTAA GATCCTTTCT TTCGGCCTCT
TCCTATAAGC ATACCAGGTT TATAGGGATA TTGCATATTA TATAAGATCT TATCTATTTA
TATTGGGATT TATATAATAT TATACTATAT AATTATATAT ATATTAATAT AACTATATAG
CAGGAATCCC AAAA
>PV2011_02_46
GGCACGACTT TAGCCGATCA TACATCAGAT TACTAATTCC AAGTTCCCTT GATTAATTAA
AACCAAATAC TGTGAATAAT ATGATATCTT CTAGATCCAA TAATCCCGCA CAAAAATTTA
CATGTAAAAT ATCCAAACAA TAAATAAATA AGCAAGAATA AAACTTTTAT TTCAAATCTT
TAACCCTGGG ACTGTAACGA CACATAACAT ATAAAGTAAA CCCCCCACAC TGATAATAAC
CAAATAATGG ACAAATTATT GCAGCACACT ACGGCTATCT AAAGCCCCAT TTTTATCTCT
CAATTCATAT GAAGTGGTCC TATAAATAGT TTAATCCTAT TATTCCTTAA TAACTTTATT
AACCAATAAC TACATTAAAA TATTTACTCC GAATTTATTT TTTTTTTTTT ACTTTATTTT
GACTACTCAT ATACACATTT ATGACCGTCT GGTATATTAA ATGTGTATTT ATATATATAT
ATTATATTAA TTGATAATAA CTAAATAGAT AATGATTAAT CTAATGTTAT AATAATATTC
TCATATTTAA TTATATTAAA TAGTTATTTA ATGATATATA AATATATATA TAATATAATT
AATGCTCATG TAACTCTACA ATGTCTATAA ATATCTGTAA GATCCTTTCT TTCGGCCTCT
TCCTATAAGC ATACTAGGTT TATAGGGATA TTGCATATTA TATAAGATCT TATCTATTTA
TATTGGGATT TATATAATAT TATACTATAT AATTATATAT ATATTAATAT AACTATATAG
CAGGAATCCC AAAA
>PV2011_02_47
GGCACGACTT TAGCCGATCA TACATCAGAT TACTAATTCC AAGTTCCCTT GATTAATTAA
AACCAAATAC TGCGAATAAT ATGATATCTT CTAGATCCAA TAATTCCACA CAAAAATTTA
CATGTAAAAT ATCCAAACAA TAAATAAATA AACAAGAATA AAACTTTTAT TTCAAATCTT
TAACCCTGGG ACTGTAACGA CACATACCAT ATAAAGTAAA CCCCCCACAC TGATAATAAT
CAAATAATGG ACAAATTATT GCAGCACACT ACCGCTATCT AAAGCCCCAT TTTTATCTCT
CAATTCATAT GAAGTGGTCC TATAAATAGT TTAATCCTAT TATTCCTTAA TAACTTTATT
AACCAATAAC TACATTAAAA TATTTACTCC GAATTTATTT TTTTTTTTTT ACTTTATTTT
GACTACTCAT ATACACATTT ATGACCGTCT GGTATATTAA ATGTGTATTT ACATATATAT
ATTATATTAA TTGATAATAA CTAAATAGAT AATGATTAAT TTAATGTTAT AATAATATTC
TCATATTTAA TTATATTAAA TAGTTATTTA ATGATATATA AATATATATA TAATATAATT
AATGCTCATG TAACTCTACA ATGTCTATAA ATATCTGTAA GATCCTTTCT TTCGGCCTCT
TCCTATAAGC ATACCAGGTT TATAGGGATA TTGCATATTA TATAAGATCT TATCTATTTA
TATTGGGATT TATATAATAT TATACTATAT AATTATATAT ATATTAATAT AACTATATAG
CAGGAATCCC AAAA
>PV2011_04_13
GGCACGACTT TAGCCGATCA TACATCAGAT TACTAATTCC AAGTTCCCTT GATTAATTAA
AACCAAATAC TGCGAATAAT ATGATATCTT CTAGATCCAA TAATTCCACA CAAAAATTTA
CATGTAAAAT ATCCAAACAA TAAATAAATA AGCAAGAATA AAACTTTTAT TTCAAATCTT
TAACCCTGGA ACTGTAACAA CACATAACAT ATAAAGTAAA CCCCCCACAC TGATAATAAT
CAAATAATGG ACAAATTATT GCAGCACACT ACGGCTATCT AAAGCCCCAT TTTTATCTGT
CAATTCATAT GAAGTGGTCC TATAAATAGT TTAATCCTAT TATTCCTTAA TAACTTTATT
AACCAATAAC TACATTAAAA TATTTACTCC GAATTTATTT TTTTTTTTTT ACTTTATTTT
GACTACTCAT ATACACATTT ATGACCGTCT GGTATATTAA GTGTATATTT ATATATATAC
ATTATATTAA TTGATAATAA CTAAATAGAT AATGATTAAT TTAATGTTAT AATAATATTC
TCATATTTAA TTATATTAAA TAGTTATTTA ATGATATATA AATATATATA TAATATAATT
AATGCTCATG TAACTCTACA ATGTCTATAA ATATCTGTAA GATCCTTTCT TTCGGCCTCT
TCCTATAAGC ATACTAGGTT TATAGGGATA TTGCATATTA TATAAGATCT TATCTATTTA
TATTGGGATT TATATAATAT TATACTATAT AATTATATAT ATATTAATAT AACTATATAG
CAGGAATCCC AAAA
>PV2011_04_15
GGCACGACTT TAGCCGATCA TACATCAGAT TACTAATTCC AAGTTCCCTT GATTAATTAA
AACCAAATAC TGCGAATAAT ATGATATCTT CTAGATCCAA TAATTCCACA CAAAAATTTA
CATGTAAAAT ATCCAAACAA TAAATAAATA AGCAAGAATA AAACTTTTAT TTCAAATCTT
TAACCCTGGA ACTGTAACGA CACATAACAT ATAAAGTAAA CCCCCCACAC TGATAATAAT
CAAATAATGG ACAAATTATT GCAGCACACT ACCGCTATCT AAAGCCCCAT TTTTATCTGT
CAATTCATAT GAAGTGGTCC TATAAATAGT TTAATCCTAT TATTCCTTAA TAACTTTATT
AACCAATAAC TACATTAAAA TATTTACTCC GAATTTATTT TTTTTTTTTT ACTTTATTTT
GACTACTCAT ATACACATTT ATGACCGTCT GGTATATTAA ATGTGTATTT ATATATATAC
ATTATATTAA TTGATAATAA CTAAATAGAT AATGATTAAT TTAATGTTAT AATAATATTC
TCATATTTAA TTATATTAAA TAGTTATTTA ATGATATATA AATATATATA TAATATAATT
AATGCTCATG TAACTCTACA ATGTCTATAA ATATCTGTAA GATCCTTTCT TTCGGCCTCT
TCCTATAAGC ATACTAGGTT TATAGGGATA TTGCATATTA TATAAGATCT TATCTATTTA
TATTGGGATT TATATAATAT TATACTATAT AATTATATAT ATATTAATAT AACTATATAG
CAGGAATCCC AAAA
>PV2011_04_20
GGCACGACTT TAGCCGATCA TACATCAGAT TACTAATTCC AAGTTCCCTT GATTAATTAA
AACCAAATAC TGCGAATAAT ATGATATCTT CTAGATCCAA TAATTCCACA CAAAAATTTA
CATGTAAAAT ATCCAAACAA TAAATAAATA AGCAAGAATA AAACTTTTAT TTCAAATCTT
TAACCCCGGA ACTGTAACGA CACATAACAT ATAAAGTAAA CCCCCCACAC TGATAATAAT
CAAATAATGG ACAAATTATT GCAGCACACT ACCGCTATCT AAAGCCCCAT TTTTATCTGT
CAATTCATAT GAAGTGGTCC TATAAATAGT TTAATCCTAT TATTCCTTAA TAACTTTATT
AACCAATAAC TACATTAAAA TATTTACTCC GAATTTATTT TTTTTTTTTT ACTTTATTTT
GACTACTCAT ATACACATTT ATGACCGTCT GGTATATTAA ATGTGTATTT ACATATATAC
ATTATATTAA TTGATAATAA CTAAATAGAT AATGATTAAT TTAATGTTAT AATAATATTC
TCATATTTAA TTATATTAAA TAGTTATTTA ATGATATATA AATATATATA TAATATAATT
AATGCTCATG TAACTCTACA ATGTCTATAA ATATCTGTAA GATCCTTTCT TTCGGCCTCT
TCCTATAAGC ATACTAGGTT TATAGGGATA TTGCATATTA TATAAGATCT TATCTATTTA
TATTGGGATT TATATAATAT TATACTATAT AATTATATAT ATATTAATAT AACTATATAG
CAGGAATCCC AAAA
>PV2011_04_22
GGCACGACTT TAGCCGATCA TACATCAGAT TACTAATTCC AAGTTCCCTT GATTAATTAA
AACCAAATAC TGCGAATAAT ATGATATCTT CTAGATCCAA TAATTCCACA CAAAAATTTA
CATGTAAAAT ATCCAAACAA TAAATAAATA AGCAAGAATA AAACTTTTAT TTCAAATCTT
TAACCCTGGA ACTGTAACAA CACATAACAT ATAAAGTAAA CCCCCCACAC TGATAATAAT
CAAATAATGG ACAAATTATT GCAGCACACT ACGGCTATCT AAAGCCCCAT TTTTATCTGT
CAATTCATAT GAAGTGGTCC TATAAATAGT TTAATCCTAT TATTCCTTAA TAACTTTATT
AACCAATAAC TACATTAAAA TATTTACTCC GAATTTATTT TTTTTTTTTT ACTTTATTTT
GACTACTCAT ATACACATTT ATGACCGTCT GGTATATTAA GTGTATATTT ATATATATAC
ATTATATTAA TTGATAATAA CTAAATAGAT AATGATTAAT TTAATGTTAT AATAATATTC
TCATATTTAA TTATATTAAA TAGTTATTTA ATGATATATA AATATATATA TAATATAATT
AATGCTCATG TAACTCTACA ATGTCTATAA ATATCTGTAA GATCCTTTCT TTCGGCCTCT
TCCTATAAGC ATACTAGGTT TATAGGGATA TTGCATATTA TATAAGATCT TATCTATTTA
TATTGGGATT TATATAATAT TATACTATAT AATTATATAT ATATTAATAT AACTATATAG
CAGGAATCCC AAAA
>PV2011_04_24
GGCACGACTT TAGCCGATCA TACATCAGAT TACTAATTCC AAGTTCCCTT GATTAATTAA
AACCAAATAC TGCGAATAAT ATGATATCTT CTAGATCCAA TAATTCCACA CAAAAATTTA
CATGTAAAAT ATCCAAACAA TAAATAAATA AGCAAGAATA AAACTTTTAT TTCAAATCTT
TAACCCTGGG ACTGTAACGA CACATAACAT ATAAAGTAAA CCACCCACAC TGATAATAAT
CAAATAATGG ACAAATTATT GCAGCACACT ACCGCTATCT AAAGCCCCAT TTTTATCTCT
CAATTCATAT GAAGTGGTCC TATAAATAGT TTAATCCTAT TATTCCTTAA TAACTTTATT
AACCAATAAC TACATTAAAA TATTTACTCC GAATTTATTT TTTTTTTTTT ACTTTATTTT
GACTACTCAT ATACACATTT ATGACCGTCT GGTATATTAA ATGTGTATTT ATATATATAT
ATTATATTAA TTGATAATAA CTAAATAGAT AATGATTAAT TTAATGTTAT AATAATATTC
TCATATTTAA TTATATTAAA TAGTTATTTA ATGATATATA AATATATATA TAATATAATT
AATGCTCATG TAACTCTACA ATGTCTATAA ATATCTGTAA GATCCTTTCT TTCGGCCTCT
TCCTATAAGC ATACTAGGTT TATAGGGATA TTGCATATTA TATAAGATCT TATCTATTTA
TATTGGGATT TATATAATAT TATACTATAT AATTATATAT ATATTAATAT AACTATATAG
CAAGAATCCC AAAA
>PV2011_04_29
GGCACGACTT TAGCCGATCA TACATCAGAT TACTAATTCC AAGTTCCCTT GATTAATTAA
AACCAAATAC TGCGAATAAT ATGATATCTT CTAGATCCAA TAATTCCACA CAAAAATTTA
CATGTAAAAT ATCCAAACAA TAAATAAATA AGCAAGAATA AAACTTTTAT TTCAAATCTT
TAACCCTGGA ACTATAACGA CACATAACAT ATAAAGTAAA CCCTCCACAC TGATAATAAT
CAAATAATGG ACAAATTATT GCAGCACACT ACGGCTATCT AAAGCCCCAT TTTTATCTGT
CAATTCATAT GAAGTGGTCC TATAAATAGT TTAATCCTAT TATTCCTTAA TAACTTTATT
AACCAATAAC TACATTAAAA TATTTACTCC GAATTTATTT TTTTTTTTTT ACTTTATTTT
GACTACTCAT ATACACATTT ATGACCGTCT GGTATATTAA ATGTGTATTT ATATATATAC
ATTATATTAA TTGATAATAA CTAAATAGAT AATGATTAAT TTAATGTTAT AATAATATTC
TCATATTTAA TTATATTAAA TAGTTATTTA ATGATATATA AATATATATA TAATATAATT
AATGCTCATG TAACTCTACA ATGTCTATAA ATATCTGTAA GATCCTTTCT TTCGGCCTCT
TCCTATAAGC ATACTAGGTT TATAGGGATA TTGCATATTA TATAAGATCT TATCTATTTA
TATTGGGATT TATATAATAT TATACTATAT AATTATATAT ATATTAATAT AACTATATAG
CAGGAATCTC AAAA
>PV2011_04_36
GGCACGACTT TAGCCGATCA TACATCAGAT TACTAATTCC AAGTTCCCTT GATTAATTAA
AACCAAATAC TGCGAATAAT ATGATATCTT CTAGATCCAA TAATTCCACA CAAAAATTTA
CATGTAAAAT ATCCAAACAA TAAATAAATA AGCAAGAATA AAACTTTTAT TTCAAATCTT
TAACCCTGGA ACTATAACGA CACATAACAT ATAAAGTAAA CCCCCCCCAC TGATAATAAT
CAAATAATGG ACAAATTATT GCAGCACACT ACCGCTATCT AAAGCCCCAT TTTTATCTGT
CAATTCATAT GAAGTGGTCC TATAAATAGT TTAATCCTAT TATTCCTTAA TAACTTTATT
AACCAATAAC TACATTAAAA TATTTACTCC GAAATTATTT TTTTTTTTTT ACTTTATTTT
GACTACTCAT ATACACATTT ATGACCGTCT GGTATATTAA ATGTGTATTT ATATATATAC
ATTATATTAA TTGATAATAA CTAAATAGAT AATGATTAAT TTAATGTTAT AATAATATTC
TCATATTTAA TTATATTAAA TAGTTATTTA ATGATATATA AATATATATA TAATATAATT
AATGCTCATG TAACTCTACA ATGTCTATAA ATATCTGTAA GATCCTTTCT TTCGGCCTCT
TCCTATAAGC ATACTAGGTT TATAGGGATA TTGCATATTA TATAAGATCT TATCTATTTA
TATTGGGATT TATATAATAT TATACTACAT AATTATATAT ATATTAATAT AACTATATAG
CAGGAATCCC AAAA
>PV2011_04_39
GGCACGACTT TAGCCGATCA TACATCAGAT TACTAATTCC AAGTTCCCTT GATTAATTAA
AACCAAATAC TGCGAATAAT ATGATATCTT CTAGATCCAA TAATTCCACA CAAAAATTTA
CATATAAAAT ATCCAAACAA TAAATAAATA AGCAAGAATA AAACTTTTAT TTCAAATCTT
TAACCCCGGA ACTGTAACGA CACATAACAT ATAAAGTAAA CCCCCCACAC TGATAATAAT
CAAATAATGG ACAAATTATT GCAGCACACT ACCGCTATCT AAAGCCCCAT TTTTATCTGT
CAATTCATAT GAAGTGGTCC TATAAATAGT TTAATCCTAT TATTCCTTAA TAACTTTATT
AACCAATAAC TACATTAAAA TATTTACTCC GAATTTATTT TTTTTTTTTT ACTTTATTTT
GACTACTCAT ATACACATTT ATGACCGTCT GGTATATTAA ATGTGTATTT ACATATATAC
ATTATATTAA TTGATAATAA CTAAATAGAT AATGATTAAT TTAATGTTAT AATAATATTC
TCATATTTAA TTATATTAAA TAGTTATTTA ATGATATATA AATATATATA TAATATAATT
AATGCTCATG TAACTCTACA ATGTCTATAA ATATCTGTAA GATCCTTTCT TTCGGCCTCT
TCCTATAAGC ATACTAGGTT TATAGGGATA TTGCATATTA TATAAGATCT TATCTATTTA
TATTGGGATT TATATAATAT TATACTATAT AATTATATAT ATATTAATAT AACTATATAG
CAGGAATCCC AAAA
>PV2011_04_41
GGCACGACTT TAGCCGATCA TACATCAGAT TACTAATTCC AAGTTCCCTT GATTAATTAA
AACCAAATAC TGCGAATAAT ATGATATCTT CTAGATCCAA TAATTCCACA CAAAAATTTA
CATGTAAAAT ATCCAAACAA TAAATAAATA AGCAAGAATA AAACTTTTAT TTCAAATCTT
TAACCCTGGA ACTATAACGA CACATAACAT ATAAAGTAAA CCCTCCACAC TGATAATAAT
CAAATAATGG ACAAATTATT GCAGCACACT ACGGCTATCT AAAGCCCCAT TTTTATCTGT
CAATTCATAT GAAGTGGTCC TATAAATAGT TTAATCCTAT TATTCCTTAA TAACTTTATT
AACCAATAAC TACATTAAAA TATTTACTCC GAATTTATTT TTTTTTTTTT ACTTTATTTT
GACTACTCAT ATACACATTT ATGACCGTCT GGTATATTAA ATGTGTATTT ATATATATAC
ATTATATTAA TTGATAATAA CTAAATAGAT AATGATTAAT TTAATGTTAT AATAATATTC
TCATATTTAA TTATATTAAA TAGTTATTTA ATGATATATA AATATATATA TAATATAATT
AATGCTCATG TAACTCTACA ATGTCTATAA ATATCTGTAA GATCCTTTCT TTCGGCCTCT
TCCTATAAGC ATACTAGGTT TATAGGGATA TTGCATATTA TATAAGATCT TATCTATTTA
TATTGGGATT TATATAATAT TATACTATAT AATTATATAT ATATTAATAT AACTATATAG
CAGGAATCTC AAAA
>PV2011_04_46
GGCACGACTT TAGCCGATCA TACATCAGAT TACTAATTCC AAGTTCCCTT GATTAATTAA
AACCAAATAC TGCGAATAAT ATGATATCTT CTAGATCCAA TAATTCCACA CAAAAATTTA
CATGTAAAAT ATCCAAACAA TAAATAAATA AGCAAGAATA AAACTTTTAT TTCAAATCTT
TAACCCTGGA ACTGTAACGA CACATAACAT ATAAAGTAAA CCCCCCACAC TGATAATAAT
CAAATAATGG ACAAATTATT GCAGCACACT ACCGCTATCT AAAGCCCCAT TTTTATCTGT
CACTTCATAT GAAGTGGTCC TATAAATAGT TTAATCCTAT TATTCCTTAA TAACTTTATT
AACCAATAAC TACATTAAAA TATTTACTCC GAATTTATTT TTTTTTTTTT ACTTTATTTT
GACTACTCAT ATACACATTT ATGACCGTCT GGTATATTAA ATGTGTATTT ATATATATAC
ATTATATTAA TTGATAATAA CTAAATAGAT AATGATTAAT TTAATGTTAT AATAATATTC
TCATATTTAA TTATATTAAA TAGTTATTTA ATGATATATA AATATATATA TAATATAATT
AATGCTCATG TAACTCTACA ATGTCTATAA ATATCTGTAA GATCCTTTCT TTCGGCCTCT
TCCTATAAGC ATACTAGGTT TATAGGGATA TTGCATATTA TATAAGATCT TATCTATTTA
TATTGGGATT TATATAATAT TATACTATAT AATTATATAT ATATTAATAT AACTATATAG
CAGGAATCCC AAAA
>PV2011_05_05
GGCACGACTT TAGCCGATCA TACATCAGAT TACTAATTCC AAGTTCCCTT GATTAATTAA
AACCAAATAC TGCGAATAAT ATGATATCTT CTAGATCCAA TAATCCCACA CAAAAATTTA
CATATAAAAT ATCCAAACAA TAAATAAATA AGCAAGAATA AAACTTTTAT TTCAAATCTT
TAACCCTGGG ACTGTAACGA CACATAACAT ATAAAGTAAA CCCCCCACAC TGATAATAAT
CAAATAATGG ACAAATTATT GCAGCACACT ACCGCTATCT AAAGCCCCAT TTTTATCTCT
CAATTCATAT GAAGTGGTCC TATAAATAGT TTAATCCTAT TATTCCTTAA TAACTTTATT
AACCAATAAC TACATTAAAA TATTTACTCC GAATTTATTT TTTTTTTTTT ACTTTATTTT
GACTACTCAT ATACACATTT ATGACCGTCT GGTATATTAA ATGTGTATTT ACATATATAC
ATTATATTAA TTAATAATAA CTAAATAGAT AATGATTAAT TTAATGTTAT AATAATATTC
TCATATTTAA TTATATTAAA TAGTTATTTA ATGATATATA AATATATATA TAATATAATT
AATGCTCATG TAACTCTACA ATGTCTATAA ATATCTGTAA GATCCTTTCT TTCGGCCTCT
TCCTATAAGC ATACTAGGTT TATAGGGATA TTGCATATTA TATAAGATCT TATCTATTTA
TATTGGGATT TATATAATAT TATACTATAT AATTATATAT ATATTAATAT AACTATATAG
CAGGAATCCC AAAA
>PV2011_05_10
GGCACGACTT TAGCCGATCA TACATCAGAT TACTAATTCC AAGTTCCCTT GATTAATTAA
AACCAAATAC TGCGAATAAT ATGATATCTT CTAGATCCAA TAATCCCACA CAAAAATTTA
CATATAAAAT ATCCAAACAA TAAATAAATA AGCAAGAATA AAACTTTTAT TTCAAATCTT
TAACCCTGGG ACTGTAACGA CACATAACAT ATAAAGTAAA ACCCCCACAC TGATAATAAT
CAAATAATGG ACAAATTATT GCAGCACACT ACCGCTATCT AAAGCCCCAT TTTTATCTCT
CAATTCATAT GAAGTGGTCC TATAAATAGT TTAATCCTAT TATTCCTTAA TAACTTTATT
AACCAATAAC TACATTAAAA TATTTACTCC GAATTTATTT TTTTTTTTTT ACTTTATTTT
GACTACTCAT ATACACATTT ATGACCGTCT GGTATATTAA ATGTGTATTT ATATATATAC
ATTATATTAA TTGATAATAA CTAAATAGAT AATGATTAAT TTAATGTTAT AATAATATTC
TCATATTTAA TTATATTAAA TAGTTATTTA ATGATATATA AATATATATA TAATATAATT
AATGCTCATG TAACTCTACA ATGTCTATAA ATATCTGTAA GATCCTTTCT TTCGGCCTCT
TCCTATAAGC ATACTAGGTT TATAGGGATA TTGCATATTA TATAAGATCT TATCTATTTA
TATTGGGATT TATATAATAT TATACTATAT AATTATATAT ATATTAATAT AACTATATAG
CAGGAATCCC AAAA
>PV2011_05_13
GGCACGACTT TAGCCGATCA TACATCAGAT TACTAATTCC AAGTTCCCTT GATTAATTAA
AACCAAATAC TGCGAATAAT ATGATATCTT CTAGATCCAA TAATCCCACA CAAAAATTTA
CATATAAAAT ATCCAAACAA TAAATAAATA AGCAAGAATA AAACTTTTAT TTCAAATCTT
TAACCCTGGG ACTGTAACGA CACATAACAT ATAAAGTAAA CCCCCCACAC TGATAATAAT
CAAATAATGG ATAAATTATT GCAGCACACT ACCGCTATCT AAAGCCCCAT TTTTATCTCT
CAATTCATAT GAAGTGGTCC TATAAATAGT TTAATCCTAT TATTCCTTAA TAACTTTATT
AACCAATAAC TACATTAAAA TATTTACTCC GAATTTATTT TTTTTTTTTT ACTTTATTTT
GACTACTCAT ATACACATTT ATGACCGTCT GGTATATTAA ATGTGTATTT ATATATATAC
ATTATATTAA TTGATAATAA CTAAATAGAT AATGATTAAT CTAATGTTAT AATAATATTC
TCATATTTAA TTATATTAAA TAGTTATTTA ATGATATATA AATATATATA TAATATAATT
AATGCTCATG TAACTCTACA ATGTCTATAA ATATCTGTAA GATCCTTTCT TTCGGCCTCT
TCCTATAAGC ATACTAGGTT TATAGGGATA TTGCATATTA TATAAGATCT TATCTATTTA
TATTGGGATT TATATAATAT TATACTATAT AATTATATAT ATATTAATAT AACTATATAG
CAGGAATCCC AAAA
>PV2011_05_18
GGCACGACTT TAGCCGATCA TACATCAGAT TACCAATTCC AAGTTCCCTT GATTAATTAA
AACCAAATAC TGCGAATAAT ATGATATCTT CTAGATCCAA TAATCCCACA CAAAAATTTA
CATATAAAAT ATCCAAACAA TAAATAAATA AGCAAGAATA AAACTTTTAT TTCAAATCTT
TAACCCTGGG ACTGTAACGA CACATAACAT ATAAAGTAAA CCCCCCCCAC TGATAATAAT
CAAATAATGG ACAAATTATT GCAGCACACT ACCGCTATCT AAAGCCCCAT TTTTATCTCT
CAATTCATAT GAAGTGGTCC TATAAATAGT TTAATCCTAT TATTCCTTAA TAACTTTATT
AACCAATAAC TACATTAAAA TATTTACTCC GAATTTATTT TTTTTTTTTT ACTTTATTTT
GACTACTCAT ATACACATTT ATGACCGTCT GGTATATTAA ATGTGTATTT ATATATATAC
ATTATATTAA TTGATAATAA CTAAATAGAT AATGATTAAT TTAATGTTAT AATAATATTC
TCATATTTAA TTATATTAAA TAGTTATTTA ATGATATATA AATATATATA TAATATAATT
AATGCTCATG TAACTCTACA ATGTCTATAA ATATCTGTAA GATCCTTTCT TTCGGCCTCT
TCCTATAAGC ATACTAGGTT TATAGGGATA TTGCATATTA TATAAGATCT TATCTATTTA
TATTGGGATT TATATAATAT TATACTATAT AATTATATAT ATATTAATAT AACTATATAG
CAGGAATCCC AAAA
>PV2011_05_19
GGCACGACTT TAGCCGATCA TACATCAGAT TACTAATTCC AAGTTCCCTT GATTAATTAA
AACCAAATAC TGCGAATAAT ATGATATCTT CTAGATCCAA TAATCCCACA CAAAAATTTA
CATATAAAAT ATCCAAACAA TAAATAAATA AGCAAGAATA AAACTTTTAT TTCAAATCTT
TAACCCTGGG ACTGTAACGA CACATAACAT ATAAAGTAAA CCCCCCACAC TGATAATAAT
CAAATAATGG ACAAATTATT GCAGCACACT ACCGCTATCT AAAGCCCCAT TTTTATCTCT
CAATTCATAT GAAGTGGTCC TATAAATAGT TTAATCCTAT TATTCCTTAA TAACTTTATT
AACCAATAAC TACATTAAAA TATTTACTCC GAATTTATTT TTTTTTTTTT ACTTTATTTT
GACTACTCAT ATACACATTT ATGACCGTCT GGTATATTAA ATGTGTATTT ATATATATAC
ATTATATTAA TTGATAATAA CTAAATAGAT AATGATTAAT CTAATGTTAT AATAATATTC
TCATATTTAA TTATATTAAA TAGTTATTTA ATGATATATA AATATATATA TAATATAATT
AATGCTCATG TAACTCTACA ATGTCTATAA ATATCTGTAA GATCCTTTCT TTCGGCCTCT
TCCTATAAGC ATACTAGGTT TATAGGGATA TTGCATATTA TATAAGATCT TATCTATTTA
TATTGGGATT TATATAATAT TATACTATAT AATTATATAT ATATTAATAT AACTATATAG
CAGGAATCCC AAAA
>PV2011_05_24
GGCACGACTT TAGCCGATCA TACATCAGAT TACTAATTCC AAGTTCCCTT GATTAATTAA
AACCAAATAC TGCGAATAAT ATGATATCTT CTAGATCCAA TAATCCCACA CAAAAATTTA
CATATAAAAT ATCCAAACAA TAAATAAATA AGCAAGAATA AAACTTTTAT TTCAAATCTT
TAACCCTGGG ACTGTAACGA CACATAACAT ATAAAGTAAA CCCCCCACAC TGATAATAAT
CAAATAATGG ACAAATTATT GCAGCACACT ACCGCTATCT AAAGCCCCAT TTTTATCTCT
CAATTCATAT GAAGTGGTCC TATAAATAGT TTAATCCTAT TATTCCTTAA TAACTTTATT
AACCAATAAC TACATTAAAA TATTTACTCC GAATTTATTT TTTTTTTTTT ACTTTATTTT
GACTACTCAT ATACACATTT ATGACCGTCT GGTATATTAA ATGTGTATTT ATATATATAC
ATTATATTAA TTGATAATAA CTAAATAGAT AATGATTAAT TTAATGTTAT AATAATATTC
TCATATTTAA TTATATTAAA TAGTTATTTA ATGATATATA AATATATATA TAATATAATT
AATGCTCATG TAACTCTACA ATGTCTATAA ATATCTGTAA GATCCTTTCT TTCGGCCTCT
TCCTATAAGC ATACTAGGTT TATAGGGATA TTGCATATTA TATAAGATCT TATCTATTTA
TATTGGGATT TATATAATAT TATACTATAT AATTATATAT ATATTAATAT AACTATATAG
CAGGAATCCC AAAA
>PV2011_05_33
GGCACGACTT TAGCCGATCA TACATCAGAT CACTAATTCC AAGTTCCCTT GATTAATTAA
AACCAAATAC TGCGAATAAT ATGATATCTT CTAGATCCAA TAATCCCACA CAAAAATTTA
CATATAAAAT ATCCGAACAA TAAATAAATA AGCAAGAATA AAACTTTTAT TTCAAATCTT
TAACCCTGGG ACTGTAACGA CACATAACAT ATAAAGTAAA CCCCCCACAC TGATAATAAT
CAAATAATGG ACAAATTATT GCAGCACACT ACCGCTATCT AAAGCCCCAT TTTTATCTCT
CAATTCATAT GAAGTGGTCC TATAAATAGT ATAATCCTAT TATTCCTTAA TAACTTTATT
AACCAATAAC TACATTAAAA CATTTACTCC GAATTTATTT TTTTTTTTTT ACTTTATTTT
GACTACTCAT ATACACATTT ATGACCGTCT GGTATATTAA ATGTGTATTT ATATATATAC
ATTATATTAA TTGATAATAA CTAAATAGAT AATGATTAAT CTAATGTTAT AATAATATTC
TCATATTTAA TTATATTAAA TAGTTATTTA ATGATATATA AATATATATA TAATATAATT
AATGCTCATG TAACTCTACA ATGTCTATAA ATATCTGTAA GATCCTTTCT TTCGGCCTCT
TCCTATAAGC ATACTAGGTT TATAGGGATA TTGCATATTA TATAAGATCT TATCTATTTA
TATTGGGATT TATATAATAT TATACTATAT AATTATATAT ATATTAATAT AACTATATAG
CAGGAATCCC AAAA
>PV2011_05_43
GGCACGACTT TAGCCGATCA TACATCAGAT TACTAATTCC AAGTTCCCTT GATTAATTAA
AACCAAATAC TGCGAATAAT ATGATATCTT CTAGATCCAA TAATCCCACA CAAAAATTTA
CATATAAAAT ATCCAAACAA TAAATAAATA AGCAAGAATA AAACTTTTAT TTCAAATCTT
TAACCCTGGG ACTGTAACGA CACATAACAT ATAAAGTAAA CCCCCCACAC TGATAATAAT
CAAATAATGG ACAAATTATT GCAGCACACT ACCGCTATCT AAAGCCCCAT TTTTATCTCT
CAATTCATAT GAAGTGGTCC TATAAATAGT TTAATCCTAT TATTCCTTAA TAACTTTATT
AACCAATAAC TACATTAAAA TATTTACTCC GAATTTATTT TTTTTTTTTT ACTTTATTTT
GACTACTCAT ATACACATTT ATGACCGTCT GGTATATTAA ATGTGTATTT ACATATATAC
ATTATATTAA TTAATAATAA CTAAATAGAT AATGATTAAT TTAATGTTAT AATAATATTC
TCATATTTAA TTATATTAAA TAGTTATTTA ATGATATATA AATATATATA TAATATAATT
AATGCTCATG TAACTCTACA ATGTCTATAA ATATCTGTAA GATCCTTTCT TTCGGCCTCT
TCCTATAAGC ATACTAGGTT TATAGGGATA TTGCATATTA TATAAGATCT TATCTATTTA
TATTGGGATT TATATAATAT TATACTATAT AATTATATAT ATATTAATAT AACTATATAG
CAGGAATCCC AAAA
>PV2011_05_44
GGCACGACTT TAGCCGATCA TACATCAGAT TACTAATTCC AAGTTCCCTT GATTAATTAA
AACCAAATAC TGCGAATAAT ATGATATCTT CTAGATCCAA TAATCCCACA CAAAAATTTA
CATATAAAAT ATCCAAACAA TAAATAAATA AGCAAGAATA AAACTTTTAT TTCAAATCTT
TAACCCTGGG ACTGTAACGA CACATAACAT ATAAAGTAAA CCCCCCACAC TGATAATAAT
CAAATAATGG ACAAATTATT GCAGCACACT ACCGCTATCT AAAGCCCCAT TTTTATCTCT
AAATTCATAT GAAGTGGTCC TATAAATAGT TTAATCCTAT TATTCCTTAA TAACTTTATT
AACCAATAAC TACATTAAAA TATTTACTCC GAATTTATTT TTTTTTTTTT ACTTTATTTT
GACTACTCAT ATACACATTT ATGACCGTCT GGTATATTAA ATGTGTATTT ATATATATAC
ATTATATTAA TTGATAATAA CTAAATAGAT AATGATTAAT TTAATGTTAT AATAATATTC
TCATATTTAA TTATATTAAA TAGTTATTTA ATGATATATA AATATATATA TAATATAATT
AATGCTCATG TAACTCTACA ATGTCTATAA ATATCTGTAA GATCCTTTCT TTCGGCCTCT
TCCTATAAGC ATACTAGGTT TATAGGGATA TTGCATATTA TATAAGATCT TATCTATTTA
TATTGGGATT TATATAATAT TATACTATAT AATTATATAT ATATTAATAT AACTATATAG
CAGGAATCCC AAAA
>PV2011_05_48
GGCACGACTT TAGCCGATCA TACATCAAAT TACTAATTCC AAGTTCCCTT GATTAATTAA
AACCAAATAC TGCGAATAAT ATGATATCTT CTAGATCCAA TAATCCCACA CAAAAATTTA
CATATAAAAT ATCCAAACAA TAAATAAATA AGCAAGAATA AAACTTTTAT TTCAAATCTT
TAACCCTGGG ACTGTAACGA CACATAACAT ATAAAGTAAA CCCCCCACAC TGATAATAAT
CAAATAATGG ACAAATTATT GCAGCACACT ACCGCTATCT AAAGCCCCAT TTTTATCTCT
CAATTCATAT GAAGTGGTCC TATAAATAGT TTAATCCTAT TATTCCTTAA TAACTTTATT
AACCAATAAC TACATTAAAA TATTTACTCC GAATTTATTT TTTTTTTTTT ACTTTATTTT
GACTACTCAT ATACACATTT ATGACCGTCT GGTATATTAA ATGTGTATTT ATATATATAC
ATTATATTAA TTGATAATAA CTAAATAGAT AATGATTAAT TTAATGTTAT AATAATATTC
TCATATTTAA TTATATTAAA TAGTTATTTA ATGATATATA AATATATATA TAATATAATT
AATGCTCATG TAACTCTACA ATGTCTATAA ATATCTGTAA GATCCTTTCT TTCGGCCTCT
TCCTATAAGC ATACTAGGTT TATAGGGATA TTGCATATTA TATAAGATCT TATCTATTTA
TATTGGGATT TATATAATAT TATACTATAT AATTATATAT ATATTAATAT AACTATATAG
CAGGAATCCC AAAA
>PV2011_06_05
GGCACGACTT TAGCCGATCA TACATCAGAT TACTAATTCC AAGTTCCCTT GATTAATTAA
AACCAAATAC TGCGAATAAT ATGATATCTT CTAGATCCAA TAATCCCACA CAAAAATTTA
CATGTAAAAT ATCCAAACAA TAAATAAATA AGCAAGAATA AAACTTTTAT TTCAAATCTT
TAACCCTGGG ACTGTAACGA CACATAACAT ATAAAGTAAA CCCCCCACAC TGATAATAAT
CAAATAATGG ACAAATTATT GCAGCACACT ACCGCTATCT AAAGCCCCAT TTTTATCTCT
CAATTCATAT GAAGTGGTCC TATAAATAGT TTAATCCTAT TATTCCTTAA TAACTTTATT
AACCAATAAC TACATTAAAA TATTTACTCC GAATTTATTT TTTTTTTTTT ACTTTATTTC
GACTACTCAT ATACACATTT ATGACCGTCT GGTATATTAA ATGTGTATTT ACATATATAC
ATTATATTAA TTGATAATAA CTAAATAGAT AATGATTAAT TTAATGTTAT AATAATATTC
TCATATTTAA TTATATTAAA TAGTTATTTA ATGATATATA AATATATATA TAATATAATT
AATGCTCATG TAACTCTACA ATGTCTATAA ATATCTGTAA GATCCTTTCT TTCGGCCTCT
TCCTATAAGC ATACTAGGTT TATAGGGATA TTGCATATTA TATAAGATCT TATCTATTTA
TATTGGGATT TATATAATAT TATACTATAT AATTATATAT ATATTAATAT AACTATATAG
CAGGAATCCC AAAA
>PV2011_06_12
GGCACGACTT TAGCCGATCA TACATCAAAT TACTAATTCC AAGTTCCCTT GATTAATTAA
AACCAAATAC TGCGAATAAT ATGATATCTT CTAGATCCAA TAATCCCACA CAAAAATTTA
CATATAAAAT ATCCAAACAA TAAATAAATA AGCAAGAATA AAACTTTTAT TTCAAATCTT
TAACCCTGGG ACTGTAACGA CACATAACAT ATAAAGTAAA CCCCCCACAC TGATAATAAT
CAAATAATGG ACAAATTATT GCAGCACACT ACCGCTATCT AAAGCCCCAT TTTTATCTCT
CAATTCATAT GAAGTGGTCC TATAAATAGT TTAATCCTAT TATTCCTTAA TAACTTTATT
AACCAATAAC TACATTAAAA TATTTACTCC GAATTTATTT TTTTTTTTTT ACTTTATTTT
GACTACTCAT ATACACATTT ATGACCGTCT GGTATATTAA ATGTGTATTT ATATATATAC
ATTATATTAA TTGATAATAA CTAAATAGAT AATGATTAAT TTAATGTTAT AATAATATTC
TCATATTTAA TTATATTAAA TAGTTATTTA ATGATATATA AATATATATA TAATATAATT
AATGCTCATG TAACTCTACA ATGTCTATAA ATATCTGTAA GATCCTTTCT TTCGGCCTCT
TCCTATAAGC ATACTAGGTT TATAGGGATA TTGCATATTA TATAAGATCT TATCTATTTA
TATTGGGATT TATATAATAT TATACTATAT AATTATATAT ATATTAATAT AACTATATAG
CAGGAATCCC AAAA
>PV2011_06_13
GGCACGACTT TAGCCGATCA TACATCAGAT TACTAATTCC AAGTTCCCTT GATTAATTAA
AACCAAATAC TGCGAATAAT ATGATATCTT CTAGATCCAA TAATCCCACA CAAAAATTTA
CATATAAAAT ATCCAAACAA TAAATAAATA AGCAAGAATA AAACTTTTAT TTCAAATCTT
TAACCCTGGG ACTGTAACGA CACATAACAT ATAAAGTAAA CCCCCCGCAC TGATAATAAT
CAAATAATGG ACAAATTATT GCAGCACACT ACCGCTATCT AAAGCCCCAT TTTTATCTCT
CAATTCATAT GAAGTGGTCC TATAAATAGT TTAATCCTAT TATTCCTTAA TAACTTTATT
AACCAATAAC TACATTAAAA TATTTACTCC GAATTTATTT TTTTTTTTTT ACTTTATTTT
GACTACTCAT ATACACATTT ATGACCGTCT GGTATATTAA GTGTATATTT ATATATATAC
ATTATATTAA TTGATAATAA CTAAATAGAT AATGATTAAT TTAATGTTAT AATAATATTC
TCATATTTAA TTATATTAAA TAGTTATTTA ATGATATATA AATATATATA TAATATAATT
AATGCTCATG TAACTCTACA ATGTCTATAA ATATCTGTAA GATCCTTTCT TTCGGCCTCT
TCCTATAAGC ATACTAGGTT TATAGGGATA TTGCATATTA TATAAGATCT TATCTATTTA
TATTGGGATT TATATAATAT TATACTATAT AATTATATAT ATATTAATAT AACTATATAG
CAGGAATCCC AAAA
>PV2011_06_21
GGCACGACTT TAGCCGATCA TACATCAGAT TACTAATTCC AAGTTCCCTT GATTAATTAA
AACCAAATAC TGCGAATAAT ATGATATCTT CTAGATCCAA TAATCCCACA CAAAAATTTA
CATATAAAAT ATCCAAACAA TAAATAAATA AGCAAGAATA AAACTTTTAT TTCAAATCTT
TAATCCTGGG ACTGTAACGA CACATAACAC ATAAAGTAAA CCCCCCACAC TGATAATAAT
CAAATAATGG ACAAATTATT GCAGCACACT ACCGCTATCT AAAGCCCCAT TTTTATCTCT
CAATTCATAT GAAGTGGTCC TATAAATAGT TTAATCCTAT TATTCCTTAA TAACTTTATT
AACCAATAAC TACATTAAAA TATTTACTCC GAATTTATTT TTTTTTTTTT ACTTTATTTT
GACTACTCAT ATACACATTT ATGACCGTCT GGTATATTAA ATGTGTATTT ATATATATAT
ATTATATTAA TTGATAATAA CTAAATAGAT AATGATTAAT TTAATGTTAT AATAATATTC
TCATATTTAA TTATATTAAA TAGTTATTTA ATGATATATA AATATATATA TAATATAATT
AATGCTCATG TAACTCTACA ATGTCTATAA ATATCTGTAA GATCCTTTCT TTCGGCCTCT
TCCTATAAGC ATACTAGGTT TATAGGGATA TTGCATATTA TATAAGATCT TATCTATTTA
TATTGGGATT TATATAATAT TATACTATAT AATTATATAT ATATTAATAT AACTATATAG
CAAGAATCCC AAAA
>PV2011_06_38
GGCACGACTT TAGCCGATCA TACATCAGAT TACTAATTCC AAGTTCCCTT GATTAATTAA
AACCAAATAC TGCGAATAAT ATGATATCTT CTAGATCCAA TAATCCCACA CAAAAATTTA
CATATAAAAT ATCCAAACAA TAAATAAATA AGCAAGAATA AAACTTTTAT TTCAAATCTT
TAACCCTGGG ACTGTAACGA CACATAACAT ATAAAGTAAA CCCCCCACAC TGATAATAAT
CAAATAATGG ACAAATTATT GCAGCACACT ACCGCTATCT AAAGCCCCAT TTTTATCTCT
CAATTCATAT GAAGTGGTCC TATAAATAGT TTAATCCTAT TATTCCTTAA TAACTTTATT
AACCAATAAC TACATTAAAA TATTTACTCC GAATTTATTT TTTTTTTTTT ACTTTATTTT
GACTACTCAT ATACACATTT ATGACCGTCT GGTATATTAA ATGTGTATTT ACATATATAC
ATTATATTAA TTGATAATAA CTAAATAGAT AATGATTAAT TTAATGTTAT AATAATATTC
TCATATTTAA TTATATTAAA TAGTTATTTA ATGATATATA AATATATATA TAATATAATT
AATGCTCATG TAACTCTACA ATGTCTATAA ATATCTGTAA GATCCTTTCT TTCGGCCTCT
TCCTATAAGC ATACTAGGTT TATAGGGATA TTGCATATTA TATAAGATCT TATCTATTTA
TATTGGGATT TATATAATAT TATACTATAT AATTATATAT ATATTAATAT AACTATATAG
CAGGAATCCC AAAA
>PV2011_06_39
GGCACGACTT TAGCCGATCA TACATCAGAT TACTAATTCC AAGTTCCCTT GATTAATTAA
AACCAAATAC TGCGAATAAT ATGATATCTT CTAGATCCAA TAATCCCACA CAAAAATTTA
CATATAAAAT ATCCAAACAA TAAATAAATA AGCAAGAATA AAACTTTTAT TTCAAATCTT
TAACCCTGGG ACTGTAACGA CACATAACAT ATAAAGTAAA CCCCCCACAC TGATAATAAT
CAAATAATGG ACAAATTATT GCAGCACACT ACCGCTATCT AAAGCCCCAT TTTTATCTCT
CAATTCATAT GAAGTGGTCC TATAAATAGT TTAATCCTAT TATTCCTTAA TAACTTTATT
AACCAATAAC TACATTAAAA TATTTACTCC GAATTTATTT TTTTTTTTTT ACTTTATTTT
GACTACTCAT ATACACATTT ATGACCGTCT GGTATATTAA ATGTGTATTT ACATATATAC
ATTATATTAA TTGATAATAA CTAAATAGAT AATGATTAAT TTAATGTTAT AATAATATTC
TCATATTTAA TTATATTAAA TAGTTATTTA ATGATATATA AATATATATA TAATATAATT
AATGCTCATG TAACTCTACA ATGTCTATAA ATATCTGTAA GATCCTTTCT TTCGGCCTCT
TCCTATAAGC ATACTAGGTT TATAGGGATA TTGCATATTA TATAAGATCT TATCTATTTA
TATTGGGATT TATATAATAT TATACTATAT AATTATATAT ATATTAATAT AACTATATAG
CAGGAATCCC AAAA
>PV2011_06_40
GGCACGACTT TAGCCGATCA TACATCAGAT TACTAATTCC AAGTTCCCTT GATTAATTAA
AACCAAATAC TGCGAATAAT ATAATATCTT CTAGATCCAA TAATCCCACA CAAAAATTTA
CATGTAAAAT ATCCAAACAA TAAATAAATA AGCAAGAATA AAACTTTTAT TTCAAATCTT
TAACCCTGGG ACTGTAACGA CACATAACAT ATAAAGTAAA CCCCCCCCAC TGATAATAAT
CAAATAATGG ACAAATTATT GCAGCACACT ACCGCTATCT AAAGCCCCAT TTTTATCTCT
CAATTCATAT GAAGTGGTCC TATAAATAGT TTAATCCTAT TATTCCTTAA TAACTTTATT
AACCAATAAC TACATTAAAA TATTTACTCC GAATTTATTT TTTTTTTTTT ACTTTATTTT
GACTACTCAT ATACACATTT ATGACCGTCT GGTATATTAA ATGTGTATTT ATATATATAC
ATTATATTAA TTGATAATAA CTAAATAGAT AATGATTAAT TTAATGTTAT AATAATATTC
TCATATTTAA TTATATTAAA TAGTTATTTA ATGATATATA AATATATATA TAATATAATT
AATGCTCATG TAACTCTACA ATGTCTATAA ATATCTGTAA GATCCTTTCT TTCGGCCTCT
TCCTATAAGC ATACTAGGTT TATAGGGATA TTGCATATTA TATAAGATCT TATCTATTTA
TATTGGGATT TATATAATAT TATACTATAT AATTATATAT ATATTAATAT AACTATATAG
CAGGAATCCC AAAA
>PV2011_06_41
GGCACGACTT TAGCCGATCA TACATCAGAT TACTAATTCC AAGTTCCCTT GATTAATTAA
AACCAAATAC TGCGAATAAT ATGATATCTT CTAGATCCAA TAATCCCACA CAAAAATTTA
CATGTAAAAT ATCCAAACAA TAAATAAATA AGCAAGAATA AAACTTTTAT TTCAAATCTT
TAACCCTGGG ACTGTAACGA CACATAACAT ATAAAGTAAA CCCCCCACAC TGATAATAAT
CAAATAATGG ACAAATTATT GCAGCACACT ACCGCTATCT AAAGCCCCAT TTTTATCTCT
CAATTCATAT GAAGTGGTCC TATAAATAGT TTAATCCTAT TATTCCTTAA TAACTTTATT
AACCAATAAC TACATTAAAA TATTTACTCC GAATTTATTT TTTTTTTTTT ACTTTATTTT
GACTACTCAT ATACACATTT ATGACCGTCT GGTATATTAA ATGTGTATTT ATATATATAC
ATTATATTAA TTGATAATAA CTAAATAGAT AATGATTAAT TTAATGTTAT AATAATATTC
TCATATTTAA TTATATTAAA TAGTTATTTA ATGATATATA AATATATATA TAATATAATT
AATGCTCATG TAACTCTACA ATGTCTATAA ATATCTGTAA GATCCTTTCT TTCGGCCTCT
TCCTATAAGC ATACTAGGTT TATAGGGATA TTGCATATTA TATAAGATCT TATCTATTTA
TATTGGGATT TATATAATAT TATACTATAT AATTATATAT ATATTAATAT AACTATATAG
CAGGAATCTC AAAA
>PV2011_06_42
GGCACGACTT TAGCCGATCA TACATCAGAT TACTAATTCC AAGTTCCCTT GATTAATTAA
AACCAAATAC TGCGAATAAT ATGATATCTT CTAGATCCAA TAATCCCACA CAAAAATTTA
CATATAAAAT ATCCAAACAA TAAATAAATA AGCAAGAATA AAACTTTTAT TTCAAATCTT
TAACCCTGGG ACTGTAACGA CACATAACAT ATAAAGTAAA CCCCCCACAC TGATAATAAT
CAAATAATGG ACAAATTATT GCAGCACACT ACCGCTATCT AAAGCCCCAT TTTTATCTCT
CAATTCATAT GAAGTGGTCC TATAAATAGT TTAATCCTAT TATTCCTTAA TAACTTTATT
AACCAATAAC TACATTAAAA TATTTACTCC GAATTTATTT TTTTTTTTTT ACTTTATTTT
GACTACTCAT ATACACATTT ATGACCGTCT GGTATATTAA ATGTGTATTT ATATATATAC
ATTATATTAA TTGATAATAA CTAAATAGAT AATGATTAAT TTAATGTTAT AATAATATTC
TCATATTTAA TTATATTAAA TAGTTATTTA ATGATATATA AATATATATA TAATATAATT
AATGCTCATG TAACTCTACA ATGTCTATAA ATATCTGTAA GATCCTTTCT TTCGGCCTCT
TCCTATAAGC ATACTAGGTT TATAGGGATA TTGCATATTA TATAAGATCT TATCTATTTA
TATTGGGATT TATATAATAT TATACTATAT AATTATATAT ATATTAATAT AACTATATAG
CAGGAATCCC AAAA
>PV2011_06_44
GGCACGACTT TAGCCGATCA TACATCAGAT TACTAATTCC AAGTTCCCTT GATTAATTAA
AACCAAATAC TGCGAATAAT ATGATATCTT CTAGATCCAA TAATCCCACA CAAAAATTTA
CATATAAAAT ATCCAAACAA TAAATAAATA AGCAAGAATA AAACTTTTAT TTCAAATCTT
TAACCCTGGG ACTGTAACGA CACATAACAC ATAAAGTAAA CCCCCTACAC TGATAATAAT
CAAATAATGG ACAAATTATT GCAGCACACT ACCGCTATCT AAAGCCCCAT TTTTATCTCT
CAATTCATAT GAAGTGGTCC TATAAATAGT TTAATCCTAT TATTCCTTAA TAACTTTATT
AACCAATAAC TACATTAAAA TATTTACTCC GAATTTATTT TTTTTTTTTT ACTTTATTTT
GACTACTCAT ATACACATTT ATGACCGTCT GGTATATTAA ATGTATATTT ACATATATAC
ATTATATTAA TTGATAATAA CTAAATAGAT AATGATTAAT TTAATGTTAT AATAATATTC
TCATATTTAA TTATATTAAA TAGTTATTTA ATGATATATA AATATATATA TAATATAATT
AATGCTCATG TAACTCTACA ATGTCTATAA ATATCTGTAA GATCCTTTCT TTCGGCCTCT
TCCTATAAGC ATACTAGGTT TATAGGGATA TTGCATATTA TATAAGATCT TATCTATTTA
TATTGGGATT TATATAATAT TATACTATAT AATTATATAT ATATTAATAT AACTATATAG
CAGGAATCCC AAAA
>PV2011_08_02
GGCACGACTT TAGCCGATCA TACATCAGAT TACTAATTCC AAGTTCCCTT GATTAATTAA
AACCAAATAC TGCGAATAAT ATGATATCTT CTAGATCCAA TAATTCCACA CAAAAATTTA
CATGTAAAAT ATCCAAACAA TAAATAAATA AGCAAGAATA AAACTTTTAT TTCAAATCTT
TAATCCTGGG ACTGTAACGA CACATAACAT ATAAAGTAAA CCCCTCACAC TGATTATAAT
CAAATAATGG ACAAATTATT GCAGCACACT ACCGCTATCT AAAGCCCCAT TTTTATCTGT
CAATTCATAT GAAGTGGTCC TATAAATAGT TTAATCCTAT TATTCCTTAA TAACTTTATT
AACCAATAAC TACATTAAAA TATTTACTCC GAATTTATTT TTTTTTTTTT ACTTTATTTT
GACTACTCAT ATACACATTT ATGACCGTCT GGTATATTAA ATGTGTATTT ATATATATAC
ATTATATTAA TTGATAATAA CTAAATAGAT AATGATTAAT TTAATGTTAT AGTAATATTC
TCATATTTAA TTATATTAAA TAGTTATTTA ATGATATATA AATATATATA TAATATAATT
AATGCTCATG TAACTCTACA ATGTCTATAA ATATCTGTAA GATCCTTTCT TTCGGCCTCT
TCCTATAAGC ATACCAGGTT TATAGGGATA TTGCATATTA TATAAGATCT TATCTATTTA
TATTGGGATT TATATAATAT TATACTATAT AATTATATAT ATATTAATAT AACTATATAG
CAGGAATCCC AAAA
>PV2011_08_03
GGCACGACTT TAGCCGATCA TACATCAGAT TACTAATTCC AAGTTCCCTT GATTAATTAA
AACCAAATAC TGCGAATAAT ATGATATCTT CTAGATCCAA TAATTCCACA CAAAAATTTA
CATGTAAAAT ATCCGAACAA TAAATAAATA AGCAAGAATA AAACTTTTAT TTCAAATCTT
TAACCCTGGG ACTGTAACGA CACATAACAT ATAAAGTAAA CCCCTCACAC TGATTATAAT
CAAATAATGG ACAAATTATT GCAGCACACT ACCGCTATCT AAAGCCCCAT TTTTATCTGT
CAATTCATAT GAAGTGGTCC TATAAATAGT TTAATCCTAT TATTCCTTAA TAACTTTATT
AACCAATAAC TACATTAAAA TATTTACTCC GAATTTATTT TTTTTTTTTT ACTTTATTTT
GACTACTCAT ATACACATTT ATGACCGTCT GGTATATTAA ATGTGTATTT ATATATATAC
ATTATATTAA TTGATAATAA CTAAATAGAT AATGATTAAT TTAATGTTAT AATAATATTC
TCATATTTAA TTATATTAAA TAGTTATTTA ATGATATATA AATATATATA TAATATAATT
AATGCTCATG TAACTCTACA ATGTCTATAA ATATCTGTAA GATCCTTTCT TTCGGCCTCT
TCCTATAAGC ATACCAGGTT TATAGGGATA TTGCATATTA TATAAGATCT TATCTATTTA
TATTGGGATT TATATAATAT TATACTATAT AATTATATAT ATATTAATAT AACTATATAG
CAGGAATCCC AAAA
>PV2011_08_07
GGCAGGACTT TAGCCGATCA TACATCAGAT TACTAATTCC GAGTTCCCTT GATTAATTAA
AACCAAATAC TGCGAATAAT AAGATATCTT CTAGATCCAA TAATTCCACA CAGAAATTTA
CATGTAAAAT ATCCGAACAA TAAAGAAATA AGCAAGAATA AAACTTTTAT TTCAAATCTT
TAACCCTGGG ACTGTAACGA CACATAACAT ATAACGTAAA CCCCTCACAC TGATTATAAT
CAAATAATGG ACAAATTATT GCAGCACACT ACCGCTATCT CAAGCCCCAT TTTTATCTGT
CAATTCATAT GAAGTGGTCC TATAAATAGT TTAATCCTAT TATTCCCTAA TAACTTTATT
AACCAATAAC TACATTAAAA TATTTACTCC GAATTTATTT TTTTTTTTTT ACTTTATTTT
GACTACTCAT ATACACATTT ATGACCGTCT GGTATATTAA ATGTGTATTT ATATATATAC
ATTATATTAA TTGATAATAA CTAAATAGAT AATGATTAAT TTAATGTTAT AATAATATTC
TCATATTTAA TTATATTAAA TAGTTATTTA ATGATATATA AATATATATA TAATATAATT
AATGCTCATG TAACTCTACA ATGTCTATAA ATATCTGTAA GATCCTTTCT TTCGGCCTCT
TCCTATAAGC ATACCAGGTT TATAGGGATA TTGCATATTA TATAAGATCT TATCTATTTA
TATTGGGATT TATATAATAT TATACTATAT AATTATATAT ATATTAATAT AACTATATAG
CAGGAATCCC AAAA
>PV2011_08_08
GGCACGACTT TAGCCGATCA TACATCAGAT TACTAATTCC AAGTTCCCTT GATTAATTAA
AACCAAATAC TGCGAATAAT ATGATATCTT CTAGATCCAA TAATTCCACA CAAAAATTTA
CATGTAAAAT ATCCGAACAA TAAGTAAATA AGCAAGAATA AAACTTTTAT TTCAAATCTT
TAACCCTGGG ACTGTAACGA CACATAACAT ATAACGTAAA CCCCCCACAC TGATTATAAT
CAAATGATGG ACAAATTATT GCAGCACACT ACCGCTATCT AAAGCCCCAT TTTTATCTGT
CAATTCATGT GAAGTGGTCC TATAAATAGT TTAATCCTAT TATTCCCTAA TAACTTTATT
AACCAATAAC TACATTAAAA TATTTACTCC GAATTGATTT TTTTTTTTTT ACTTTATTTT
GACTACTCAT ATACACATTT ATGACCGTCT GGTATATTAA ATGTGTATTT ACATATATAC
ATTATATTAA TTGATAATAA CTAAATAGAT AATGATTAAT TTAATGTTAT AATAATATTC
TCATATTTAA TTATATTAAA TAGTTATTTA ATGATATATA AATATATATA TAATATAATT
AATGCTCATG TAACTCTACA ATGTCTATAA ATATCTGTAA GATCCTTTCT TTCGGCCTCT
TCCTATAAGC ATACCAGGTT TATAGGGATA TTGCATATTA TATAAGATCT TATCTATTTA
TATTGGGATT TATATAATAT TATACTATAT AATTATATAT ATATTAATAT AACTATATAG
CAGGAATCCC AAAA
>PV2011_08_23
GGCACGACTT TAGCCGATCA TACATCAGAT TACTAATTCC AAGTTCCCTT GATTAATTAA
AACCAAATAC TGCGAATAAT ATGATATCTT CTAGATCCAA TAATTCCACA CAAAAATTTA
CATGTAAAAT ATCCAAACAA TAAATAAATA AGCAAGAATA AAACTTTTAT TTCAAATCTT
TAACCCTGGG ACTGTAACGA CACATAACAT ATAAAGTAAA CCCCTCACAC TGATAATAAT
CAAATAATGG ACAAATTATT GCAGCACACT ACGGCTATCT AAAGCCCCAT TTTTATCTGT
CAATTCAGAT GAAGTGGTCC TATAAATAGT TTAATCCTAT TATTCCTTAA TAACTTTATT
AACCAATAAC TACATTAAAA TATTTACTCC GAATTTATTT TTTTTTTTTT ACTTTATTTT
GACTACTCAT ATACACATTT ATGACCGTCT GGTATATTAA ATGTGTATTT ATATATATAC
ATTATATTAA TTGATAATAA CTAAATAGAT AATGATTAAT TTAATGTTAT AATAATATTC
TCATATTTAA TTATATTAAA TAGTTATTTA ATGATATATA AATATATATA TAATATAATT
AATGCTCATG TAACTCTACA ATGTCTATAA ATATCTGTAA GATCCTTTCT TTCGGCCTCT
TCCTATAAGC ATACCAGGTT TATAGGGATA TTGCATATTA TATAAGATCT TATCTATTTA
TATTGGGATT TATATAATAT TATACTATAT AATTATATAT ATATTAATAT AACTATATAG
CAGGAATCCC AAAA
>PV2011_08_24
GGCACGACTT TAGCCGATCA TACATCAGAT TACTAATTCC AAGTTCCCTT GATTAATTAA
AACCAAATAC TGCGAATAAT ATGATATCTT CTAGATCCAA TAATTCCACA CAAAAATTTA
CATGTAAAAT ATCCAAACAA TAGATAAATA AGCAAGAATA AAACTTTTAT TTCAAATCTT
TAACCCTGGG ACTGTAACGA CACATAACAT ATATAGTAAA CCCTATACAC TGATAATAAT
CAAATAATGG ACAAATTATT GCAGCACACT ACCGCTATCT AAAGCCCCAT TTTTATCTGT
CAATTCGTAT GAAGTGGTCC TATAAATAGT TTAATCCTAT TATTCCTTAA TAACTTTATT
AACCAATAAC TACATTAAAA TATTTACTCC GAATTGATTT TTTTTTTTTT ACTTTATTTT
GACTACTCAT ATACACATTT ATGACCGTCT GGTATATTAA ATGTGTATTT ATATATATAC
ATTATATTAA TTGATAATAA CTAAATAGAT AATGATTAAT TTAATGTTAT AATAATATTC
TCATATTTAA TTATATTAAA TAGTTATTTA ATGATATATA AATATATATA TAATATAATT
AATGCTCATG TAACCCTACA ATGTCTATAA ATATCTGTAA GATCCTTTCT TTCGGCCTCT
TCCTATAAGC ATACCAGGTT TATAGGGATA TTGCATATTA TATAAGATCT TATCTATTTA
TATTGGGATT TATATAATAT TATACTATAT AATTATATAT ATATTAATAT AACTATATAG
CAGGAATCCC AAAA
>PV2011_08_28
GGCACGACTT TAGCCGATCA TACATCAGAT TACTAATTCC AAGTTCCCTT GATTAATTAA
AACCAAATAC TGCGAATAAT ATGATATCTT CTAGATCCAA TAATTCCACA CAAAAATTTA
CATGTAAAAT ATCCAAACAA TAAATAAATA AGCAAGAATA AAACTTTTAT TTCAAATCTT
TAACCCTGGG ACTGTAACGA CACATAACAT ATAAAGTAAA CCCCTCACAC TGATAATAAT
CAAATAATGG ACAAATTATT GCAGCACACT ACCGCTATCT AAAGCCCCAT TTTTATCTGT
CAATTCATAT GAAGTGGTCC TATAAATAGT TTAATCCTAT TATTCCTTAA TAACTTTATT
AACCAATAAC TACATTAAAA TATTTACTCC GAATTTATTT TTTTTTTTTT ACTTTATTTT
GACTACTCAT ATACACATTT ATGACCGTCT GGTATATTAA ATGTGTATTT ATATATATAC
ATTATATTAA TTGATAATAA CTAAATAGAT AATGATTAAT TTAATGTTAT AATAATATTC
TCATATTTAA TTATATTAAA TAGTTATTTA ATGATATATA AATATATATA TAATATAATT
AATGCTCATG TAACTCTACA ATGTCTATAA ATATCTGTAA GATCCTTTCT TTCGGCCTCT
TCCTATAAGC ATACCAGGTT TATAGGGATA TTGCATATTA TATAAGATCT TATCTATTTA
TATTGGGATT TATATAATAT TATACTATAT AATTATATAT ATATTAATAT AACTATATAG
CAGGAATCCC AAAA
>PV2011_08_29
GGCACGACTT TAGCCGATCA TACATCAGAT TACTAATTCC AAGTTCCCTT GATTAATTAA
AACCAAATAC TGCGAATAAT ATGATATCTT CTAGATCCAA TAATTCCACA CAAAAATTTA
CATGTAAAAT ATCCAAACAA TAAATAAATA AGCAAGAATA AAACTTTTAT TTCAAATCTT
TAACCCTGGG ACTGTAACGA CACATAACAT ATAAAGTAAA CCCCCCACAC TGATAATAAT
CAAATAATGG ACAAATTATT GCAGCACACT ACCGCTATCT AAAGCCCCAT TTTTATCTGT
CAATTCATAT GAAGTGGTCC TATAAATAGT TTAATCCTAT TATTCCTTAA TAACTTTATT
AACCAATAAC TACATTAAAA TATTTACTCC GAATTTATTT TTTTTTTTTT ACTTTATTTT
GACTACTCAT ATACACATTT ATGACCGTCT GGTATATTAA ATGTGTATTT ATATATATAC
ATTATATTAA TTGATAATAA CTAAATAGAT AATGATTAAT TTAATGTTAT AATAATATTC
TCATATTTAA TTATATTAAA TAGTTATTTA ATGATATATA AATATATATA TAATATAATT
AATGCTCATG TAACTCTACA ATGTCTATAA ATATCTGTAA GATCCTTTCT TTCGGCCTCT
TCCTATAAGC ATACCAGGTT TATAGGGATA TTGCATATTA TATAAGATCT TATCTATTTA
TATTGGGATT TATATAATAT TATACTATAT AATTATATAT ATATTAATAT AACTATATAG
CAGGAATCCC AAAA
>PV2011_08_31
GGCACGACTT TAGCCGATCA TACATCAGAT TACTAATTCC AAGTTCCCTT GATTAATTAA
AACCAAATAC TGCGAATAAT ATGATATCTT CTAGATCCAA TAATTCCACA CAAAAATTTA
CATGTAAAAT ATCCAAACAA TAAATAAATA AGCAAGAATA AAACTTTTAT TTCAAATCTT
TAACCCTGGG ACTGTAACGA CACATAACAT ATAAAGTAAA CCCCTCACAC TGATAATAAT
CAAATAATGG ACAAATTATT GCAGCACACT ACCGCTATCT AAAGCCCCAT TTTTATCTGT
CAATTCATAT GAAGTGGTCC TATAAATAGT TTAATCCTAT TATTCCTTAA TAACTTTATT
AACCAATAAC TACATTAAAA TATTTACTCC GAATTTATTT TTTTTTTTTT ACTTTATTTT
GACTACTCAT ATACACATTT ATGACCGTCT GGTATATTAA ATGTGTATTT ACATATATAC
ATTATATTAA TTGATAATAA CTAAATAGAT AATGATTAAT TTAATGTTAT AATAATATTC
TCATATTTAA TTATATTAAA TAGTTATTTA ATGATATATA AATATATATA TAATATAATT
AATGCTCATG TAACTCTACA ATGTCTATAA ATATCTGTAA GATCCTTTCT TTCGGCCTCT
TCCTATAAGC ATACCAGGTT TATAGGGATA TTGCATATTA TATAAGATCT TATCTATTTA
TATTGGGATT TATATAATAT TATACTATAT AATTATATAT ATATTAATAT AACTATATAG
CAGGAATCCC AAAA
>PV2011_08_32
GGCACGACTT TAGCCGATCA TACATCAGAT TACTAATTCC AAGTTCCCTT GATTAATTAA
AACCAAATAC TGCGAATAAT ATGATATCTT CTAGATCCAA TAATTCCACA CAAAAATTTA
CATGTAAAAT ATCCAAACAA TAAATAAATA AGCAAGAATA AAACTTTTAT TTCAAATCTT
TAACCCTGGG ACTGTAACGA CACATAACAT ATAAAGTAAA CCCCTCACAC TGATAATAAT
CAAATAATGG ACAAATTATT GCAGCACACT ACGGCTATCT AAAGCCCCAT TTTTATCTGT
CAATTCATAT GAAGTGGTCC TATAAATAGT TTAATCCTAT TATTCCTTAA TAACTTTATT
AACCAATAAC TACATTAAAA TATTTACTCC GAATTTATTT TTTTTTTTTT ACTTTATTTT
GACTACTCAT ATACACATTT ATGACCGTCT GGTATATTAA ATGTGTATTT ATATATATAC
ATTATATTAA TTGATAATAA CTAAATAGAT AATGATTAAT TTAATGTTAT AATAATATTC
TCATATTTAA TTATATTAAA TAGTTATTTA ATGATATATA AATATATATA TAATATAATT
AATGCTCATG TAACTCTACA ATGTCTATAA ATATCTGTAA GATCCTTTCT TTCGGCCTCT
TCCTATAAGC ATACCAGGTT TATAGGGATA TTGCATATTA TATAAGATCT TATCTATTTA
TATTGGGATT TATATAATAT TATACTATAT AATTATATAT ATATTAATAT AACTATATAG
CAGGAATCCC AAAA
>PV2011_08_39
GGCACGACTT TAGCCGATCA TACATCAGAT TACTAATTCC AAGTTCCCTT GATTAATTAA
AACCAAATAC TGCGAATAAT ATGATATCTT CTAGATCCAA TAATTCCACA CAAAAATTTA
CATGTAAAAT ATCCAAACAA TAAATAAATA AGCAAGAATA AAACTTTTAT TTCAAATCTT
TAATCCTGGG ACTGTAACGA CACATAACAT ATAAAGTAAA CCCCTCACAC TGATAATAAT
CAAATAATGG ACAAATTATT GCAGCACACT ACCGCTATCT AAAGCCCCAT TTTTATCTGT
CAATTCATAT GAAGTGGTCC TATAAATAGT TTAATCCTAT TATTCCTTAA TAACTTTATT
AACCAATAAC TACATTAAAA TATTTACTCC GAATTTATTT TTTTTTTTTT ACTTTATTTT
GACTACTCAT ATACACATTT ATGACCGTCT GGTATATTAA ATGTGTATTT ATATATATAC
ATTATATTAA TTGATAATAA CTAAATAGAT AATGATTAAT TTAATGTTAT AGTAATATTC
TCATATTTAA TTATATTAAA TAGTTATTTA ATGATATATA AATATATATA TAATATAATT
AATGCTCATG TAACTCTACA ATGTCTATAA ATATCTGTAA GATCCTTTCT TTCGGCCTCT
TCCTATAAGC ATACCAGGTT TATAGGGATA TTGCATATTA TATAAGATCT TATCTATTTA
TATTGGGATT TATATAATAT TATACTATAT AATTATATAT ATATTAATAT AACTATATAG
CAGGAATCCC AAAA
>PV2011_08_48
GGCACGACTT TAGCCGATCA TACATCAGAT TACTAATTCC AAGTTCCCTT GATTAATTAA
AACCAAATAC TGCGAATAAT ATGATATCTT CTAGATCCAA TAATTCCACA CAAAAATTTA
CATGTAAAAT ATCCAAACAA TAAATAAATA AGCAAGAATA AAACTTTTAT TTCAAATCTT
TAACCCTGGG ACTGTAACGA CACATAACAT ATAAAGTAAA CCCCTCACAC TGATAATAAT
CAAATAATGG ACAAATTATT GCAGCACACT ACCGCTATCT AAAGCCCCAT TTTTATCTGT
CAATTCATAT GAAGTGGTCC TATAAATAGT TTAATCCTAT TATTCCTTAA TAACTTTATT
AACCAATAAC TACATTAAAA TATTTACTCC GAATTTATTT TTTTTTTTTT ACTTTATTTT
GACTACTCAT ATACACATTT ATGACCGTCT GGTATATTAA ATGTGTATTT ATATATATAC
ATTATATTAA TTGATAATAA CTAAATAGAT AATGATTAAT TTAATGTTAT AATAATATTC
TCATATTTAA TTATATTAAA TAGTTATTTA ATGATATATA AATATATATA TAATATAATT
AATGCTCATG TAACTCTACA ATGTCTATAA ATATCTGTAA GATCCTTTCT TTCGGCCTCT
TCCTATAAGC ATACCAGGTT TATAGGGATA TTGCATATTA TATAAGATCT TATCTATTTA
TATTGGGATT TATATAATAT TATACTATAT AATTATATAT ATATTAATAT AACTATATAG
CAGGAATCCC AAAA
>PV2011_09_01
GGCACGACTT TAGCCGATCA TACATCAGAT TACTAATTCC AAGTTCCCTT GATTAATTAA
AACCAAATAC TGCGAATAAT ATGATATCTT CTAGATCCAA TAATTCCACA CAAAAATTTA
CATGTAAAAT ATCCAAACAA TAAATAAATA AGCAAGAATA AAACTTTTAT TTCAAATCTT
TAACCCTGGG ACTGTAACGA CACATAACAT ATATAGTAAA CCCTATACAC TGATAATAAT
CAAATAATGG ACAAATTATT GCAGCACACT ACCGCTATCT AAAGCCCCAT TTTTATCTGT
CAATTCATAT GAAGTGGTCC TATAAATAGT TTAATCCTAT TATTCCTTAA TAACTTTATT
AACCAATAAC TACATTAAAA TATTTACTCC GAATTTATTT TTTTTTTTTT ACTTTATTTT
GACTACTCAT ATACACATTT ATGACCGTCT GGTATGTTAA ATGTATATTT ATATATATAC
ATTATATTAA TTGATAATAA CTAAATAGAT AATGGTTAAT ATGATGTTAT AATAATATTC
TCATATTTAA TTATATTAAA TAGTTATTTA ATGATATATA AATATATATA TAATATAATT
AATGCTCATG TAACTCTACA ATGTCTATAA ATATCTGTAA GATCCTTTCT TTCGGCCTCT
TCCTATAAGC ATACTAGGTT TATAGGGATA TTGCATATTA TATAAGATCT TATCTATTTA
TATTGGGATT TATATAATAT TATACTATAT AATTATATAT ATATTAATAT AACTATATAG
CAGGAATCCC AAAA
>PV2011_09_02
GGCACGACTT TAGCCGATCA TACATCAGAT TACTAATTCC AAGTTCCCTT GATTTATTAA
AACCAAATAC TGCGAATAAT ACAACATCTT CTAGATTCAA TAATTTCACA CAAAAATTTA
CATGTAAAAC ATCCAAACAA TAAATGCAAA AGCAAGAATA AAACTTTCAT TTCAAATAGT
CAACCCCGGA ACAAATATAG AAAATAAGAT TAAAAATAAA AAAATATTGA AGATAATTAA
CAAACAATGA ATAAATTATT GTAGCTTAGG GTCGCTATCT AAAGCCCCAT TTTTATCTAT
CATTATGTGC ACACCGGTAC TATAAATAGT CTAATCCTAT TATTCTCTAA TAACTTTATT
AACCAATAAT TACATTAAAA TATTTATTCC GAATATTTTT TTTTTTTTTT ATTTTATTAT
GACTCTTCAT ATACACATTT ATGACCATCT GATATATTAA ATGTTTATCT GTATATATAT
ATTATATTAA TTGATAATAA CTAAATAGAT AATGATTAAT TTAACTTTAT AGTATTATAT
CAATGTTCAA TTATATTAAA TATATATTTA ATGATATATA AATATATATA TAATACAAAT
AATGCTCATG TAACACTACA ATTTCTATAA ATATCTGTAA GATCCTTTCT TTCGGCCTCT
TCCTATAAGC ATACTAGGTT TATAGGGATA TTGCATATTA TATAAGATCT TATCTATTTA
TACTGGGATT ATTATGATTT TATATTATAT AATTATATAT ATATTAATAT AACGATATAG
CTGGAAACCC GAAA
>PV2011_09_06
GGCACGACTT TAGCCGATCA TACATCAGAT TACTAATTCC AAGTTCCCTT GATTAATTAA
AACCAAATAC TGCGAATAAT ATGATATCTT CTAGATCCAA TAATTCCACA CAAAAATTTA
CATGTAAAAT ATCCAAACAA TAAATAAATA AGCAAGAATA AAACTTTTAT TTCAAATCTT
TAACCCTGGG ACTGTAACGA CACATAACAT ATATAGTAAA CCCTATACAC TGATAATAAT
CAAATAATGG ACAAATTATT GCAGCACACT ACCGCTATCT AAAGCCCCAT TTTTATCTGT
CAATTCGTAT GAAGTGGTCC TATAAATAGT TTAATCCTAT TATTCCTTAA TAACTTTATT
AACCAATAAC TACATTAAAA TATTTACTCC GAATTTATTT TTTTTTTTTT ACTTTATTTT
GACTACTCAT ATACACATTT ATGACCGTCT GGTATGTTAA ATGTATATTT ATATATATAC
ATTATATTAA TTGATAATAA CTAAATAGAT AATGGTTAAT ATGATGTTAT AATAATATTC
TCATATTTAA TTATATTAAA TAGTTATTTA ATGATATATA AATATATATA TAATATAATT
AATGCTCATG TAACTCTACA ATGTCTATAA ATATCTGTAA GATCCTTTCT TTCGGCCTCT
TCCTATAAGC ATACTAGGTT TATAGGGATA TTGCATATTA TATAAGATCT TATCTATTTA
TATTGGGATT TATATAATAT TATACTATAT AATTATATAT ATATTAATAT AACTATATAG
CAGGAATCCC AAAA
>PV2011_09_09
GGCACGACTT TAGCCGATCA TACATCAGAT TACTAATTCC AAGTTCCCTT GATTTATTAA
AACCAAATAC TGCGAATAAT ACAACATCTT CTAGATTCAA TAATTTCACA CAAAAATTTA
CATGTAAAAC ATCCAAACAA TAAATGCAAA AGCAAGAATA AAACTTTCAT TTCAAATAGT
CAACCCCGGA ACAAATATAG AAAATAAGAT TAAAAATAAA AAAATATTGA AGATAATTAA
CAAACAATGA ATAAATTATT GTAGCTTAGG GTCGCTATCT AAAGCCCCAT TTTTATCTAT
CATTATGTGC ACACCGGTAC TATAAATAGT CTAATCCTAT TATTCTCTAA TAACTTTATT
AACCAATAAT TACATTAAAA TATTTATTCC GAATATTTTT TTTTTTTTTT ATTTTATTAT
GACTCTTCAT ATACACATTT ATGACCATCT GATATATTAA ATGTTTATCT GTATATATAT
ATTATATTAA TTGATAATAA CTAAATAGAT AATGATTAAT TTAACTTTAT AGTATTATAT
CAATGTTCAA TTATATTAAA TATATATTTA ATGATATATA AATATATATA TAATACAAAT
AATGCTCATG TAACACTACA ATTTCTATAA ATATCTGTAA GATCCTTTCT TTCGGCCTCT
TCCTATAAGC ATACTAGGTT TATAGGGATA TTGCATATTA TATAAGATCT TATCTATTTA
TACTGGGATT ATTATGATTT TATATTATAT AATTATATAT ATATTAATAT AACGATATAG
CTGGAAACCC GAAA
>PV2011_09_11
GGCACGACTT TAGCCGATCA TACATCAGAT TACTAATTCC AAGTTCCCTT GATTAATTAA
AACCAAATAC TGCGAATAAT ATGATATCTT CTAGATCCAA TAATTCCACA CAAAAATTTA
CATGTAAAAT ATCCAAACAA TAAATAAATA AGCAAGAATA AAACTTTTAT TTCAAATCTT
TAACCCTGGG ACTGTAACGA CACATAACAT ATAAAGTAAA CCCCTCACAC TGATAATAAT
CAAATAATGG ACAAATTATT GCAGCACACT ACCGCTATCT AAAGCCCCAT TTTTATCTGT
CAATTCATAT GAAGTGGTCC TATAAATAGT TTAATCCTAT TATTCCTTAA TAACTTTATT
AACCAATAAC TACATTAAAA TATTTACTCC GAATTTATTT TTTTTTTTTT ACTTTATTTT
GACTACTCAT ATACACATTT ATGACCGTCT GGTATATTAA ATGTGTATTT ATATATATAC
ATTATATTAA TTGATAATAA CTAAATAGAT AATGATTAAT TTAATGTTAT AATAATATTC
TCATATTTAA TTATATTAAA TAGTTATTTA ATGATATATA AATATATATA TAATATAATT
AATGCTCATG TAACTCTACA ATGTCTATAA ATATCTGTAA GATCCTTTCT TTCGGCCTCT
TCCTATAAGC ATACCAGGTT TATAGGGATA TTGCATATTA TATAAGATCT TATCTATTTA
TATTGGGATT TATATAATAT TATACTATAT AATTATATAT ATATTAATAT AACTATATAG
CAGGAATCCC AAAA
>PV2011_09_21
GGCACGACTT TAGCCGATCA TACATCAGAT TACTAATTCC AAGTTCCCTT GATTAATTAA
AACCAAATAC TGCGAATAAT ATGATATCTT CTAGATCCAA TAATTCCACA CAAAAATTTA
CATGTAAAAT ATCCAAACAA TAAATAAATA AGCAAGAATA AAACTTTTAT TTCAAATCTT
TAACCCTGGG ACTGTAACGA CACATAACAT ATATAGTAAA CCCTATACAC TGATAATAAT
CAAATAATGG ACAAATTATT GCAGCACACT ACCGCTATCT AAAGCCCCAT TTTTATCTGT
CAATTCATAT GAAGTGGTCC TATAAATAGT TTAATCCTAT TATTCCTTAA TAACTTTATT
AACCAATAAC CACATTAAAA TATTTACTCC GAATTTATTT TTTTTTTTTT ACTTTATTTT
GACTACTCAT ATACACATTT ATGACCGTCT GGTATGTTAA ATGTATATTT ATATATATAC
ATTATATTAA TTGATAATAA CTAAATAGAT AATGATTAAT TTAATATTAT AATAATATCC
TCATATTTAA TTATATTAAA TAGTTATTTA ATGATATATA AATATATATA TAATATAATT
AATGCTCATG TAACTCTACA ATGTCTATAA ATATCTGTAA GATCCTTTCT TTCGGCCTCT
TCCTATAAGC ATACTAGGTT TATAGGGATA TTGCATATTA TATAAGATCT TATCTATTTA
TATTGGGATT TATATAATAT TATACTATAT AATTATATAT ATATTAATAT AACTATATAG
CAGGAATCCC AAAA
>PV2011_09_28
GGCACAACTT TAGCCGATCA TACATCAGAT TACTAATTCC AAGTTCCCTT GATTAATTAA
AACCAAATAC TGCGAATAAT ATGATATCTT CTAGATCCAA TAATTCCACA CAAAAATTTA
CATGTAAAAT ATCCAAACAA TAAATAAATA AGCAAGAATA AAACTTTTAT TTCAAATCTT
TAACCCTGGG ACTGTAACGA CACATAACAT ATATAGTAAA CCCTATACAC TGATAATAAT
CAAATAATGG ACAAATTATT GCAGCACACT ACCGCTATCT AAAGCCCCAT TTTTATCTGT
CAATTCATAT GAAGTGGTCC TATAAATAGT TTAATCCTAT TATTCCTTAA TAACTTTATT
AACCAATAAC TACATTAAAA TATTTACTCC GAATTTATTT TTTTTTTTTT ACTTTATTTT
GACTACTCAT ATACACATTT ATGACCGTCT GGTATGTTAA ATGTATATTT ATATATATAC
ATTATATTAA TTGATAATAA CTAAATAGAT AATGGTTAAT ATGATGTTAT AATAATATTC
TCATATTTAA TTATATTAAA TAGTTATTTA ATGATATATA AATATATATA TAATATAATT
AATGCTCATG TAACTCTACA ATGTCTATAA ATATCTGTAA GATCCTTTCT TTCGGCCTCT
TCCTATAAGC ATACTAGGTT TATAGGGATA TTGCATATTA TATAAGATCT TATCTATTTA
TATTGGGATT TATATAATAT TATACTATAT AATTATATAT ATATTAATAT AACTATATAG
CAGGAATCCC AAAA
>PV2011_09_38
GGCACGACTT TAGCCGATCA TACATCAGAT TACTAATTCC AAGTTCCCTT GATTTATTAA
AACCAAATAC TGCGAATAAT ACAACATCTT CTAGATTCAA TAATTTCACA CAAAAATTTA
CATGTAAAAC ATCCAAACAA TAAATGCAAA AGCAAGAATA AAACTTTCAT TTCAAATAGT
CAACCCCGGA ACAAATATAG AAAATAAGAT TAAAAATAAA AAAATATTGA AGATAATTAA
CAAACAATGA ATAAATTATT GTAGCTTAGG GTCGCTATCT AAAGCCCCAT TTTTATCTAT
CATTATGTGC ACACCGGTAC TATAAATAGT CTAATCCTAT TATTCTCTAA TAACTTTATT
AACCAATAAT TACATTAAAA TATTTATTCC GAATATTTTT TTTTTTTTTT ATTTTATTAT
GACTCTTCAT ATACACATTT ATGACCATCT GATATATTAA ATGTTTATCT GTATATATAT
ATTATATTAA TTGATAATAA CTAAATAGAT AATGATTAAT TTAACTTTAT AGTATTATAT
CAATGTTCAA TTATATTAAA TATATATTTA ATGATATATA AATATATATA TAATACAAAT
AATGCTCATG TAACACTACA ATTTCTATAA ATATCTGTAA GATCCTTTCT TTCGGCCTCT
TCCTATAAGC ATACTAGGTT TATAGGGATA TTGCATATTA TATAAGATCT TATCTATTTA
TACTGGGATT ATTATGATTT TATATTATAT AATTATATAT ATATTAATAT AACGATATAG
CTGGAAACCC GAAA
>PV2011_09_42
GGCACGACTT TAGCCGATCA TACATCAGAT TACTAATTCC AAGTTCCCTT GATTAATTAA
AACCAAATAC TGCGAATAAT ATGATATCTT CTAGATCCAA TAATTCCACA CAAAAATTTA
CATGTAAAAT ATCCAAACAA TAAATAAATA AGCAAGAATA AAACTTTTAT TTCAAATCTT
TAACCCTGGG ACTGTAACGA CACATAACAT ATAAAGTAAA CCCCCCACAC TGATAATAAT
CAAATAATGG ACAAATTATT GCAGCACACT ACCGCTATCT AAAGCCCCAT TTTTATCTGT
CAATTCATAT GAAGTGGTCC TATAAATAGT TTAATCCTAT TATTCCTTAA TAACTTTATT
AACCAATAAC TACATTAAAA TATTTACTCC GAATTTATTT TTTTTTTTTT ACTTTATTTT
GACTACTCAT ATACACATTT ATGACCGTCT GGTATATTAA ATGTGTATTT ATATATATAC
ATTATATTAA TTGATAATAA CTAAATAGAT AATGATTAAT TTAATGTTAT AATAATATTC
TCATATTTAA TTATATTAAA TAGTTATTTA ATGATATATA AATATATATA TAATATAATT
AATGCTCATG TAACTCTACA ATGTCTATAA ATATCTGTAA GATCCTTTCT TTCGGCCTCT
TCCTATAAGC ATACCAGGTT TATAGGGATA TTGCATATTA TATAAGATCT TATCTATTTA
TATTGGGATT TATATAATAT TATACTATAT AATTATATAT ATATTAATAT AACTATATAG
CAGGAATCCC AAAA
>PV2011_09_46
GGCACGACTT TAGCCGATCA TACATCAGAT TACTAATTCC AAGTTCCCTT GATTAATTAA
AACCAAATAC TGCGAATAAT ATGATATCTT CTAGATCCAA TAATTCCACA CAAAAATTTA
CATATAAAAT ATCCAAACAA TAAATAAATA AGCAAGAATA AAACTTTTAT TTCAAATCTT
TAACCCTGGG ACTGTAACGA CACATAACAT ATAAAGTAAA CCCCCCACAC TGATAATAAT
CAAATAATGG ACAAATTATT GCAGCACACT ACCGCTGTCT AAAGCCCCAT TTTTATCTCT
CAATTCATAT GAAGTGGTCC TATAAATAGT TTAATCCTAT TATTCCTTAA TAACTTTATT
AACCAATAAC TACATTAAAA TATTTACTCC GAATTTATTT TTTTTTTTTT ACTTTATTTT
GACTACTCAT ATACACATTT ATGACCGTCT GGTATATTAA ATGTGTATTT ACATATATAT
ATTATATTAA TTAATAATAA CTAAATAGAT AATGATTAAT TTAATGTTAT AATAATATTC
TCATATTTAA TTATATTAAA TAGTTATTTA ATGATATATA AATATATATA TAATATAATT
AATGCTCATG TAACTCTACA ATGTCTATAA ATATCTGTAA GATCCTTTCT TTCGGCCTCT
TCCTATAAGC ATACTAGGTT TATAGGGATA TTGCATATTA TATAAGATCT TATCTATTTA
TATTGGGATT TATATAATAT TATACTATAT AATTATATAT ATATTAATAT AACTATATAG
CAGGAATCCC AAAA
>PV2011_11_09
GGCACGACTT TAGCCGATCA TACATCAGAT TACTAATTCC AAGTTCCCTT GATTAATTAA
AACCAAATAC TGCGAATAAT ATGATATCTT CTAGATCCAA TAATTCCACA CAAAAATTTA
CATATAAAAT ATCCAAACAA TAAATAAATA AGCAAGAATA AAACTTTTAT TTCAAATCTT
TAACCCTGGG ACTGTAACGA CACATAACAT ATATAGTAAA CCCTATACAC TGATAATAAT
CAAATAATGG ACAAATTATT GCAGCACACT ACCGCTATCT AAAGCCCCAT TTTTATCTGT
CAATTCGTAT GAAGTGGTCC TATAAATAGT TTAATCCTAT TATTCCTTAA TAACTTTATT
AACCAATAAC TACATTAAAA TATTTACTCC GAATTTATTT TTTTTTTTTT ACTTTATTTT
GACTACTCAT ATACACATTT ATGACCGTCT GGTATATTAA ATGTATATTT ATATATATAC
ATTATATTAA TTGATAATAA CTAAATAGAT AATGATTAAT TTAATGTTAT AATAGTATTC
TCATATTTAA TTATATTAAA TAGTTATTTA ATGATATATA AATATATATA TAATATAATT
AATGCTCATG TAACTCTACA ATGTCTATAA ATATCTGTAA GATCCTTTCT TTCGGCCTCT
TCCTATAAGC ATACTAGGTT TATAGGGATA TTGCATATTA TATAAGATCT TATCTATTTA
TATTGGGATT TATATAATAT TATACTATAT AATTATATAT ATATTAATAT AACTATATAG
CAGGAATCCC AAAA
>PV2011_11_11
GGCACGACTT TAGCCGATCA TACATCAGAT TACTAATTCC AAGTTCCCTT GATTAATTAA
AACCAAATAC TGCGAATAAT ATGATATCTT CTAGATCCAA TAATTCCACA CAAAAATTTA
CATATAAAAT ATCCAAACAA TAAATAAATA AGCAAGAATA AAACTTTTAT TTCAAATCTT
TAGCCCTGGG ACTGTAACGA CACATAACAT ATATAGTAAA CCCTACACAC TGATAATAAT
CAAATAATGG ACAAATTATT GCAGCACACT ACGGCTATCT AAAGCCCCAT TTTTATCTCT
CAATTCGTAT GAAGTGGTCC TATAAATAGT TTAATCCTAT TATTCCTTAA TAACTTTATT
AACCAATAAC TACATTAAAA TATTTACTCC GAATTTATTT TTTTTTTTTT ACTTTATTTT
GACTACTCAT ATACACATTT ATGACCGTCT GGTATATTAA ATGTGTATTT ATATATATAC
ATTATATTAA TTGATAATAA CTAAATAGAT AATGATTAAT TTAATGTTAT AATAATATTC
TCATATTTAA TTATATTAAA TAGTTATTTA ATGATATATA AATATATATA TAATATAATT
AATGCTCATG TAACTCTACA ATGTCTATAA ATATCTGTAA GATCCTTTCT TTCGGCCTCT
TCCTATAAGC ATACCAGGTT TATAGGGATA TTGCATATTA TATAAGATCT TATCTATTTA
TATTGGGATT TATATAATAT TATACTATAT AATTATATAT ATATTAATAT AACTATATAG
CAGGAATCCC AAAA
>PV2011_11_12
GGCACGACTT TAGCCGATCA TACATCAGAT TACTAATTCC AAGTTCCCTT GATTAATTAA
AACCAAATAC TGCGAATAAT ATGATATCTT CTAGATCCAA TAATTCCACA CAAAAATTTA
CATATAAAAT ATCCAAACAA TAAATAAATA AGCAAGAATA AAACTTTTAT TTCAAATCTT
TAACCCTGGG ACTGTAACGA CACATAACAT ATATAGTAAA CCCTATACAC TGATAATAAT
CAAATAATGG ACAAATTATT GCAGCACACT ACCGCTATCT AAAGCCCCAT TTTTATCTGT
CAATTCGTAT GAAGTGGTCC TATAAATAGT TTAATCCTAT TATTCCTTAA TAACTTTATT
AACCAATAAC TACATTAAAA TATTTACTCC GAATTTATTT TTTTTTTTTT ACTTTATTTT
GACTACTCAT ATACACATTT ATGACCGTCT GGTATATTAA ATGTATATTT ATATATATAC
ATTATATTAA TTGATAATAA CTAAATAGAT AATGATTAAT TTAATGTTAT AATAGTATTC
TCATATTTAA TTATATTAAA TAGTTATTTA ATGATATATA AATATATATA TAATATAATT
AATGCTCATG TAACTCTACA ATGTCTATAA ATATCTGTAA GATCCTTTCT TTCGGCCTCT
TCCTATAAGC ATACTAGGTT TATAGGGATA TTGCATATTA TATAAGATCT TATCTATTTA
TATTGGGATT TATATAATAT TATACTATAT AATTATATAT ATATTAATAT AACTATATAG
CAGGAATCCC AAAA
>PV2011_11_17_MT_2
GGCACGACTT TAGCCGATCA TACATCAGAT TACTAATTCC AAGTTCCCTT GATTTATTAA
AACCAAATAC TGCGAATAAT ACAACATCTT CTAGATTCAA TAATTTCACA CAAAAATTTA
CATGTAAAAC ATCCAAACAA TAAATGCAAA AGCAAGAATA AAACTTTCAT TTCAAATAGT
CAACCCCGGA ACAAATATAG AAAATAAGAT TAAAAATAAA GAAATATTGA AGATAATTAA
CAAACAATGA ATAAATTATT GTAGCTTAGG GTAGCTATCT AAAGCCCCAT TTTTATCTAT
CATTATGTGC ACACCGGTAC TATAAATAGT CTAATCCTAT TATTCTCTAA TAACTTTATT
AACCAATAAT TACATTAAAA TATTTATTCC GAATATTTTT TTTTTTTTTT ATCTTATTAT
GACTCTTCAT ATACACATTT ATGACCATCT GATATATTAA ATGTGTATCT GTATATATAT
ATTATATTAA TTGATAATAA CTAAATAGAT AATGATTAAT TTAATTTTAT GGTATTATAT
CAATGTTCAA TTATATTAAA TATATATTTA ATGATATATA AATATATATA TAATACAAAT
AATGATCATG TAACACTACA ATTTCTATAA ATATCTGTAA GATCCTTTCT TTCGGCCTCT
TCCTATAAGC ATACTAGGTT TATAGGGATA TTGCATATTA TATAAGATCT TATCTATTTA
TATTGGGATT CTTATGATTT TATATTATAT AATTATATAT ATATTAATAT AACGATATAG
CTGGAAACCC AAAA
>PV2011_11_22
GGCACGACTT TAGCCGATCA TACATCAGAT TACTAATTCC AAGTTCCCTT GATTAACTAA
AACCAAATAC TGCGAATAAT ATGATATCTT CTAGATCCAA TAATTCCACA CAAAAATTTA
CATATAAAAT ATCCAAACAA TAAATAAATA AGCAAGAATA AAACTTTTAT TTCAAATCTT
TAGCCCTGGG ACTGTAACGA CACATAACAT ATATAGTAAA CCCTATACAC TGATAATAAT
CAAATAATGG ACAAATTATT GCAGCACACT ACCGCTATCT AAAGCCCCAT TTTTATCTGT
CAATTCGTAT GAAGTGGTCC TATAAATAGT TTAATCCTAT TATTCCTTAA TAACTTTATT
AACCAATAAC TACATTAAAA TATTTACTCC GAATTTATTT TTTTTTTTTT ACTTTATTTT
GACTACTCAT ATACACATTT ATGACCGTCT GGTATGTTAA ATGTATATTT ATATATATAC
ATTATATTAA TTGATAATAA CTAAATAGAT AATGGTTAAT ATGATGTTAT AATAATATTC
TCATATTTAA TTATATTAAA TAGTTATTTA ATGATATATA AATATATATA TAATATAATT
AATGCTCATG TAACTCTACA ATGTCTATAA ATATCTGTAA GATCCTTTCT TTCGGCCTCT
TCCTATAAGC ATACTAGGTT TATAGGGATA TTGCATATTA TATAAGATCT TATCTATTTA
TATTGGGATT TATATAATAT TATACTATAT AATTATATAT ATATTAATAT AACTATATAG
CAGGAATCCC AAAA
>PV2011_11_23
GGCACGACTT TAGCCGATCA TACATCAGAT TACTAATTCC AAGTTCCCTT GATTAATTAA
AACCAAATAC TGCGAATAAT ATGATATCTT CTAGATCCAA TAATTCCACA CAAAAATTTA
CATATAAAAT ATCCAAACAA TAAATAAATA AGCAAGAATA AAACTTTTAT TTCAAATCTT
TAACCCTGGG ACTGTAACGA CACATAACAT ATATAGTAAA CCCTATACAC TGATAATAAT
CAAATAATGG ACAAATTATT GCAGCACACT ACCGCTATCT AAAGCCCCAT TTTTATCTGT
CAATTCGTAT GAAGTGGTCC TATAAATAGT TTAATCCTAT TATTCCTTAA TAACTTTATT
AACCAATAAC TACATTAAAA TATTTACTCC GAATTTATTT TTTTTTTTTT ACTTTATTTT
GACTACTCAT ATACACATTT ATGACCGTCT GGTATGTTAA ATGTATATTT ATATATATAC
ATTATATTAA TTGATAATAA CTAAATAGAT AATGGTTAAT ATGATGTTAT AATAATATTC
TCATATTTAA TTATATTAAA TAGTTATTTA ATGATATATA AATATATATA TAATATAATT
AATGCTCATG TAACTCTACA ATGTCTATAA ATATCTGTAA GATCCTTTCT TTCGGCCTCT
TCCTATAAGC ATACTAGGTT TATAGGGATA TTGCATATTA TATAAGATCT TATCTATTTA
TATTGGGATT TATATAATAT TATACTATAT AATTATATAT ATATTAATAT AACTATATAG
CAGGAATCCC AAAA
>PV2011_11_25
GGCACGACTT TAGCCGATCA TACATCAGAT TACTAATTCC AAGTTCCCTT GATAAATTAA
AACCAAATAC TGCGAATAAT ATGATATCTT CTAGATCCAA TAATTCCACA CAAAAATTTA
CATGTAAAAT ATCCAAATAA TAAATAAATA AGCAAGAATA AAACTTTTAT TTCAAATCTT
TAACCCTGGG ACTGTAACGA CACATAACAT ATAAAGTAAA CCCCCTGCAC TGATAATAAT
CAAATAATGG ACAAATTATT GCAGCACACT ACCCCTATCT AAAGCCCCAT TTTTATCTGT
CAATTCATAT GAAGTGGTCC TATAAATAGT TTAATCCTAT TATTCCTTAA TAACTTTATT
AACCAATAAC TACATTAAAA TATTTACTCC GAATTTATTT TTTTTTTTTT ACTTTATTTT
GACTACTCAT ATACACATTT ATGACCGTCT GGTATATTAA ATGTTTATTT AAATATATAT
ATTATATTAA TTAATAATAA CTAAATAGAT AATGATTAAT TTAATGTTAT AATAATATTC
TCATATTTAA TTATATTAAA TAGTTATTTA ATGATATATA AATATATATA TAATATAATT
AATGCTCATG TAACTCTACA ATGTCTATAA ATATCTGTAA GATCCTTTCT TTCGGCCTCT
TCCTATAAGC ATACTAGGTT TATAGGGATA TTGCATATTA TATAAGATCT TATCTATTTA
TATTGGGATT TATATAATAT TATACTATAT AATTATATAT ATATTAATAT AACTATATAG
CAGGAATCCC AAAA
>PV2011_11_30_MT_2
GGCACGACTT TAGCCGATCA TACATCAGAT TACTAATTCC AAGTTCCCTT GATTTATTAA
AACCAAATAC TGCGAATAAT ACAACATCTT CTAGATTCAA TAATTTCACA CAAAAATTTA
CATGTAAAAC ATCCAAACAA TAAATGCAAA AGCAAGAATA AAACTTTCAT TTCAAATAGT
CAACCCCGGA ACAAATATAG AAAATAAGAT TAAAAATAAA GAAATATTGA AGATAATTAA
CAAACAATGA ATAAATTATT GTAGCTTAGG GTAGCTATCT AAAGCCCCAT TTTTATCTAT
CATTATGTGC ACACCGGTAC TATAAATAGT CTAATCCTAT TATTCTCTAA TAACTTTATT
AACCAATAAT TACATTAAAA TATTTATTCC GAATATTTTT TTTTTTTTTT ATCTTATTAT
GACTCTTCAT ATACACATTT ATGACCATCT GATATATTAA ATGTGTATCT GTATATATAT
ATTATATTAA TTGATAATAA CTAAATAGAT AATGATTAAT TTAATTTTAT GGTATTATAT
CAATGTTCAA TTATATTAAA TATATATTTA ATGATATATA AATATATATA TAATACAAAT
AATGATCATG TAACACTACA ATTTCTATAA ATATCTGTAA GATCCTTTCT TTCGGCCTCT
TCCTATAAGC ATACTAGGTT TATAGGGATA TTGCATATTA TATAAGATCT TATCTATTTA
TATTGGGATT CTTATGATTT TATATTATAT AATTATATAT ATATTAATAT AACGATATAG
CTGGAAACCC AAAA
>PV2011_11_32
GGCACGACTT TAGCCGATCA TACATCAGAT TACTAATTCC AAGTTCCCTT GATTAACTAA
AACCAAATAC TGCGAATAAT ATGATATCTT CTAGATCCAA TAATTCCACA CAAAAATTTA
CATATAAAAT ATCCAAACAA TAAATAAATA AGCAAGAATA AAACTTTTAT TTCAAATCTT
TAGCCCTGGG ACTGTAACGA CACATAACAT ATATAGTAAA CCCTATACAC TGATAATAAT
CAAATAATGG ACAAATTATT GCAGCACACT ACCGCTATCT AAAGCCCCAT TTTTATCTGT
CAATTCGTAT GAAGTGGTCC TATAAATAGT TTAATCCTAT TATTCCTTAA TAACTTTATT
AACCAATAAC TACATTAAAA TATTTACTCC GAATTTATTT TTTTTTTTTT ACTTTATTTT
GACTACTCAT ATACACATTT ATGACCGTCT GGTATATTAA ATGTGTATTT ATATATATAC
ATTATATTAA TTGATAATAA CTAAATAGAT AATGATTAAT TTAATGTTAT AATAATATTC
TCATATTTAA TTATATTAAA TAGTTATTTA ATGATATATA AATATATATA TAATATAATT
AATGCTCATG TAACTCTACA ATGTCTATAA ATATCTGTAA GATCCTTTCT TTCGGCCTCT
TCCTATAAGC ATACCAGGTT TATAGGGATA TTGCATATTA TATAAGATCT TATCTATTTA
TATTGGGATT TATATAATAT TATACTATAT AATTATATAT ATATTAATAT AACTATATAG
CAGGAATCCC AAAA
>PV2011_11_33
GGCACGACTT TAGCCGATCA TACATCAGAT TACTAATTCC AAGTTCCCTT GATTAACTAA
AACCAAATAC TGCGAATAAT ATGATATCTT CTAGATCCAA TAATTCCACA CAAAAATTTA
CATATAAAAT ATCCAAACAA TAAATAAATA AGCAAGAATA AAACTTTTAT TTCAAATCTT
TAGCCCTGGG ACTGTAACGA CACATAACAT ATATAGTAAA CCCTATACAC TGATAATAAT
CAAATAATGG ACAAATTATT GCAGCACACT ACCGCTATCT AAAGCCCCAT TTTTATCTGT
CAATTCGTAT GAAGTGGTCC TATAAATAGT TTAATCCTAT TATTCCTTAA TAACTTTATT
AACCAATAAC TACATTAAAA TATTTACTCC GAATTTATTT TTTTTTTTTT ACTTTATTTT
GACTACTCAT ATACACATTT ATGACCGTCT GGTATGTTAA ATGTATATTT ATATATATAC
ATTATATTAA TTGATAATAA CTAAATAGAT AATGATTAAT TTAATGTTAT AATAATATTC
TCATATTTAA TTATATTAAA TAGTTATTTA ATGATATATA AATATATATA TAATATAATT
AATGCTCATG TAACTCTACA ATGTCTATAA ATATCTGTAA GATCCTTTCT TTCGGCCTCT
TCCTATAAGC ATACTAGGTT TATAGGGATA TTGCATATTA TATAAGATCT TATCTATTTA
TATTGGGATT TATATAATAT TATACTATAT AATTATATAT ATATTAATAT AACTATATAG
CAGGAATCCC AAAA
>PV2011_11_34_MT_2
GGCACGACTT TAGCCGATCA TACATCAGAT TACTAATTCC AAGTTCCCTT GATTTATTAA
AACCAAATAC TGCGAATAAT ACAACATCTT CTAGATTCAA TAATTTCACA CAAAAATTTA
CATGTAAAAC ATCCAAACAA TAAATGCAAA AGCAAGAATA AAACTTTCAT TTCAAATAGT
CAACCCCGGA ACAAATATAG AAAATAAGAT TAAAAATAAA GAAATATTGA AGATAATTAA
CAAACAATGA ATAAATTATT GTAGCTTAGG GTAGCTATCT AAAGCCCCAT TTTTATCTAT
CATTATGTGC ACACCGGTAC TATAAATAGT CTAATCCTAT TATTCTCTAA TAACTTTATT
AACCAATAAT TACATTAAAA TATTTATTCC GAATATTTTT TTTTTTTTTT ATCTTATTAT
GACTCTTCAT ATACACATTT ATGACCATCT GATATATTAA ATGTGTATCT GTATATATAT
ATTATATTAA TTGATAATAA CTAAATAGAT AATGATTAAT TTAATTTTAT GGTATTATAT
CAATGTTCAA TTATATTAAA TATATATTTA ATGATATATA AATATATATA TAATACAAAT
AATGATCATG TAACACTACA ATTTCTATAA ATATCTGTAA GATCCTTTCT TTCGGCCTCT
TCCTATAAGC ATACTAGGTT TATAGGGATA TTGCATATTA TATAAGATCT TATCTATTTA
TATTGGGATT CTTATGATTT TATATTATAT AATTATATAT ATATTAATAT AACGATATAG
CTGGAAACCC AAAA
>PV2011_11_42_MT_2
GGCACGACTT TAGCCGATCA TACATCAGAT TACTAATTCC AAGTTCCCTT GATTTATTAA
AACCAAATAC TGCGAATAAT ACAACATCTT CTAGATTCAA TAATTTCACA CAAAAATTTA
CATGTAAAAC ATCCAAACAA TAAATGCAAA AGCAAGAATA AAACTTTCAT TTCAAATAGT
CAACCCCGGA ACAAATATAG AAAATAAGAT TAAAAATAAA GAAATATTGA AGATAATTAA
CAAACAATGA ATAAATTATT GTAGCTTAGG GTAGCTATCT AAAGCCCCAT TTTTATCTAT
CATTATGTGC ACACCGGTAC TATAAATAGT CTAATCCTAT TATTCTCTAA TAACTTTATT
AACCAATAAT TACATTAAAA TATTTATTCC GAATATTTTT TTTTTTTTTT ATCTTATTAT
GACTCTTCAT ATACACATTT ATGACCATCT GATATATTAA ATGTGTATCT GTATATATAT
ATTATATTAA TTGATAATAA CTAAATAGAT AATGATTAAT TTAATTTTAT GGTATTATAT
CAATGTTCAA TTATATTAAA TATATATTTA ATGATATATA AATATATATA TAATACAAAT
AATGATCATG TAACACTACA ATTTCTATAA ATATCTGTAA GATCCTTTCT TTCGGCCTCT
TCCTATAAGC ATACTAGGTT TATAGGGATA TTGCATATTA TATAAGATCT TATCTATTTA
TATTGGGATT CTTATGATTT TATATTATAT AATTATATAT ATATTAATAT AACGATATAG
CTGGAAACCC AAAA
>PV2011_11_44
GGCACGACTT TAGCCGATCA TACATCAGAT TACTAATTCC AAGTTCCCTT GATTAATTAA
AACCAAATAC TGCGAATAAT ATGATATCTT CTAGATCCAA TAATTCCACA CAAAAATTTA
CATATAAAAT ATCCAAACAA TAAATAAATA AGCAAGAATA AAACTTTTAT TTCAAATCTT
TAGCCCTGGG ACTGTAACGA CACATAACAT ATATAGTAAA CCCTACACAC TGATAATAAT
CAAATAATGG ACAAATTATT GCAGCACACT ACGGCTATCT AAAGCCCCAT TTTTATCTCT
CAATTCGTAT GAAGTGGTCC TATAAATAGT TTAATCCTAT TATTCCTTAA TAACTTTATT
AACCAATAAC TACATTAAAA TATTTACTCC GAATTTATTT TTTTTTTTTT ACTTTATTTT
GACTACTCAT ATACACATTT ATGACCGTCT GGTATGTTAA ATGTATATTT ATATATATAC
ATTATATTAA TTGATAATAA CTAAATAGAT AATGGTTAAT ATGATGTTAT AATAATATTC
TCATATTTAA TTATATTAAA TAGTTATTTA ATGATATATA AATATATATA TAATATAATT
AATGCTCATG TAACTCTACA ATGTCTATAA ATATCTGTAA GATCCTTTCT TTCGGCCTCT
TCCTATAAGC ATACTAGGTT TATAGGGATA TTGCATATTA TATAAGATCT TATCTATTTA
TATTGGGATT TATATAATAT TATACTATAT AATTATATAT ATATTAATAT AACTATATAG
CAGGAATCCC AAAA
>PV2011_11_47
GGCACGACTT TAGCCGATCA TACATCAGAT TACTAATTCC AAGTTCCCTT GATTAATTAA
AACCAAATAC TGCGAATAAT ATGATATCTT CTAGATCCAA TAATTCCACA CAAAAATTTA
CATATAAAAT ATCCAAACAA TAAATAAATA AGCAAGAATA AAACTTTTAT TTCAAATCTT
TAACCCTGGG ACTGTAACGA CACATAACAT ATATAGTAAA CCCTATACAC TGATAATAAT
CAAATAATGG ACAAATTATT GCAGCACACT ACCGCTATCT AAAGCCCCAT TTTTATCTGT
CAATTCGTAT GAAGTGGTCC TATAAATAGT TTAATCCTAT TATTCCTTAA TAACTTTATT
AACCAATAAC TACATTAAAA TATTTACTCC GAATTTATTT TTTTTTTTTT ACTTTATTTT
GACTACTCAT ATACACATTT ATGACCGTCT GGTATATTAA ATGTGTATTT ACATATATAT
ATTATATTAA TTAATAATAA CTAAATAGAT AATGATTAAT TTAATGTTAT AATAATATTC
TCATATTTAA TTATATTAAA TAGTTATTTA ATGATATATA AATATATATA TAATATAATT
AATGCTCATG TAACTCTACA ATGTCTATAA ATATCTGTAA GATCCTTTCT TTCGGCCTCT
TCCTATAAGC ATACTAGGTT TATAGGGATA TTGCATATTA TATAAGATCT TATCTATTTA
TATTGGGATT TATATAATAT TATACTATAT AATTATATAT ATATTAATAT AACTATATAG
CAGGAATCCC AAAA
>PV2011_15_12
GGCACGACTT TAGCCGATCA TACATCAGAT TACTAATTCC AAGTTCCCTT GATTAATTAA
AACCAAATAC TGCGAATAAT ATGATATCTT CTAGATCCAA TAATTCCACA CAAAAATTTA
CATGTAAAAT ATCCAAACAA TAAATAAATA AGCAAGAATA AAACTTTTAT TTCAAATCTT
TAACCCTGGG ACTGTAACGA CACATAACAT ATAAAGTAAA CCCCCCACAC TGATAATAAT
CAAATAATGG ACAAATTATT GCAGCACACT ACCGCTGTCT AAAGCCCCAT TTTTATCTCT
CAATTCATAT GAAGTGGTCC TATAAATAGT TTAATCCTAT TATTCCTTAA TAACTTTATT
AACCAATAAC TACATTAAAA TATTTACTCC GAATTTATTT TTTTTTTTTT ACTTTATTTT
GACTACTCAT ATACACATTT ATGACCGTCT GGTATATTAA ATGTGTATTT ACATATATAT
ATTATATTAA TTAATAATAA CTAAATAGAT AATGATTAAT TTAATGTTAT AATAATATTC
TCATATTTAA TTATATTAAA TAGTTATTTA ATGATATATA AATATATATA TAATATAATT
AATGCTCATG TAACTCTACA ATGTCTATAA ATATCTGTAA GATCCTTTCT TTCGGCCTCT
TCCTATAAGC ATACTAGGTT TATAGGGATA TTGCATATTA TATAAGATCT TATCTATTTA
TATTGGGATT TATATAATAT TATACTATAT AATTATATAT ATATTAATAT AACTATATAG
CAGGAATCCC AAAA
>PV2011_15_15
GGCACGACTT TAGCCGATCA TACATCAGAT TACTAATTCC AAGTTCCCTT GATAAATTAA
AACCAAATAC TGCGAATAAT ATGATATCTT CTAGATCCAA TAATTCCACA CAAAAATTTA
CATGTAAAAT ATCCAAATAA TAAATAAATA AGCAAGAATA AAACTTTTAT TTCAAATCTT
TAACCCTGGG ACTGTAACGA CACATAACAT ATAAAGTAAA CCCCCTGCAC TGATAATAAT
CAAATAATGG ACAAATTATT GCAGCACACT ACCCCTATCT AAAGCCCCAT TTTTATCTGT
CAATTCATAT GAAGTGGTCC TATAAATAGT TTAATCCTAT TATTCCTTAA TAACTTTATT
AACCAATAAC TACATTAAAA TATTTACTCC GAATTTATTT TTTTTTTTTT ACTTTATTTT
GACTACTCAT ATACACATTT ATGACCGTCT GGTATATTAA ATGTTTATTT AAATATATAT
ATTATATTAA TTAATAATAA CTAAATAGAT AATGATTAAT TTAATGTTAT AATAATATTC
TCATATTTAA TTATATTAAA TAGTTATTTA ATGATATATA AATATATATA TAATATAATT
AATGCTCATG TAACTCTACA ATGTCTATAA ATATCTGTAA GATCCTTTCT TTCGGCCTCT
TCCTATAAGC ATACTAGGTT TATAGGGATA TTGCATATTA TATAAGATCT TATCTATTTA
TATTGGGATT TATATAATAT TATACTATAT AATTATATAT ATATTAATAT AACTATATAG
CAGGAATCCC AAAA
>PV2011_15_17
GGCACGACTT TAGCCGATCA TACATCAGAT TACTAATTCC AAGTTCCCTT GATTAATTAA
AACCAAATAC TGCGAATAAT ATGATATCTT CTAGATCCAA TAATTCCACA CAAAAATTTA
CATATAAAAT ATCCAAACAA TAAATAAATA AGCAAGAATA AAACTTTTAT TTCAAATCTT
TAACCCTGGG ACTGTAACGA CACATAACAT ATATAGTAAA CCCTATACAC TGATAATAAT
CAAATAATGG ACAAATTATT GCAGCACACT ACCGCTATCT AAAGCCCCAT TTTTATCTGT
CAATTCGTAT GAAGTGGTCC TATAAATAGT TTAATCCTAT TATTCCTTAA TAACTTTATT
AACCAATAAC TACATTAAAA TATTTACTCC GAATTTATTT TTTTTTTTTT ACTTTATTTT
GACTACTCAT ATACACATTT ATGACCGTCT GGTATATTAA ATGTATATTT GTATATATAC
ATTATATTAA TTGATAATAA CTAAATAGAT AATGATTAAT TTAATGTTAT AATAATATTC
TCATATTTAA TTATATTAAA TAGTTATTTA ATGATATATA AATATATATA TAATATAATT
AATGCTCATG TAACTCTACA ATGTCTATAA ATATCTGTAA GATCCTTTCT TTCGGCCTCT
TCCTATAAGC ATACCAGGTT TATAGGGATA TTGCATATTA TATAAGATCT TATCTATTTA
TATTGGGATT TATATAATAT CCTACTATAT AATCATATAT ATATTAATAC AACTATATAG
CAGGAATCCC AAAA
>PV2011_15_18
GGCACGACTT TAGCCGATCA TACATCAGAT TACTAATTCC AAGTTCCCTT GATAAATTAA
AACCAAATAC TGCGAATAAT ATGATATCTT CTAGATCCAA TAATTCCACA CAAAAATTTA
CATGTAAAAT ATCCAAATAA TAAATAAATA AGCAAGAATA AAACTTTTAT TTCAAATCTT
TAACCCTGGG ACTGTAACGA CACATAACAT ATAAAGTAAA CCCCCTGCAC TGATAATAAT
CAAATAATGG ACAAATTATT GCAGCACACT ACCCCTATCT AAAGCCCCAT TTTTATCTGT
CAATTCATAT GAAGTGGTCC TATAAATAGT TTAATCCTAT TATTCCTTAA TAACTTTATT
AACCAATAAC TACATTAAAA TATTTACTCC GAATTTATTT TTTTTTTTTT ACTTTATTTT
GACTACTCAT ATACACATTT ATGACCGTCT GGTATATTAA ATGTTTATTT AAATATATAT
ATTATATTAA TTAATAATAA CTAAATAGAT AATGATTAAT TTAATGTTAT AATAATATTC
TCATATTTAA TTATATTAAA TAGTTATTTA ATGATATATA AATATATATA TAATATAATT
AATGCTCATG TAACTCTACA ATGTCTATAA ATATCTGTAA GATCCTTTCT TTCGGCCTCT
TCCTATAAGC ATACTAGGTT TATAGGGATA TTGCATATTA TATAAGATCT TATCTATTTA
TATTGGGATT TATATAATAT TATACTATAT AATTATATAT ATATTAATAT AACTATATAG
CAGGAATCCC AAAA
>PV2011_15_19
GGCACGACTT TAGCCGATCA TACATCAGAT TACTAATTCC AAGTTCCCTT GATTTATTAA
AACCAAATAC TGCGAATAAT ACAACATCTT CTAGATTCAA TAATTTCACA CAAAAATTTA
CATGTAAAAC ATCCAAACAA TAAATGCAAA AGCAAGAATA AAACTTTCAT TTCAAATAGT
CAACCCCGGA ACAAATATAG AAAATAAGAT TAAAAATAAA GAAATATTGA AGATAATTAA
CAAACAATGA ATAAATTATT GTAGCTTAGG GTAGCTATCT AAAGCCCCAT TTTTATCTAT
CATTATGTGC ACACCGGTAC TATAAATAGT CTAATCCTAT TATTCTCTAA TAACTTTATT
AACCAATAAT TACATTAAAA TATTTATTCC GAATATTTTT TTTTTTTTTT ATCTTATTAT
GACTCTTCAT ATACACATTT ATGACCATCT GATATATTAA ATGTGTATCT GTATATATAT
ATTATATTAA TTGATAATAA CTAAATAGAT AATGATTAAT TTAATTTTAT GGTATTATAT
CAATGTTCAA TTATATTAAA TATATATTTA ATGATATATA AATATATATA TAATACAAAT
AATGATCATG TAACACTACA ATTTCTATAA ATATCTGTAA GATCCTTTCT TTCGGCCTCT
TCCTATAAGC ATACTAGGTT TATAGGGATA TTGCATATTA TATAAGATCT TATCTATTTA
TATTGGGATT CTTATGATTT TATATTATAT AATTATATAT ATATTAATAT AACGATATAG
CTGGAAACCC AAAA
>PV2011_15_24
GGCACGACTT TAGCCGATCA TACATCAGAT TACTAATTCC AAGTTCCCTT GATTTATTAA
AACCAAATAC TGCGAATAAT ACAACATCTT CTAGATTCAA TAATTTCACA CAAAAATTTA
CATGTAAAAC ATCCAAACAA TAAATGCAAA AGCAAGAATA AAACTTTCAT TTCAAATAGT
CAACCCCGGA ACAAATATAG AAAATAAGAT TAAAAATAAA GAAATATTGA AGATAATTAA
CAAACAATGA ATAAATTATT GTAGCTTAGG GTAGCTATCT AAAGCCCCAT TTTTATCTAT
CATTATGTGC ACACCGGTAC TATAAATAGT CTAATCCTAT TATTCTCTAA TAACTTTATT
AACCAATAAT TACATTAAAA TATTTATTCC GAATATTTTT TTTTTTTTTT ATCTTATTAT
GACTCTTCAT ATACACATTT ATGACCATCT GATATATTAA ATGTGTATCT GTATATATAT
ATTATATTAA TTGATAATAA CTAAATAGAT AATGATTAAT TTAATTTTAT GGTATTATAT
CAATGTTCAA TTATATTAAA TATATATTTA ATGATATATA AATATATATA TAATACAAAT
AATGATCATG TAACACTACA ATTTCTATAA ATATCTGTAA GATCCTTTCT TTCGGCCTCT
TCCTATAAGC ATACTAGGTT TATAGGGATA TTGCATATTA TATAAGATCT TATCTATTTA
TATTGGGATT CTTATGATTT TATATTATAT AATTATATAT ATATTAATAT AACGATATAG
CTGGAAACCC AAAA
>PV2011_15_25
GGCACGACTT TAGCCGATCA TACATCAGAT TACTAATTCC AAGTTCCCTT GATTAATTAA
AACCAAATAC TGCGAATAAT ATGATATCTT CTAGATCCAA TAATTCCACA CAAAAATTTA
CATATAAAAT ATCCAAACAA TAAATAAATA AGCAAGAATA AAACTTTTAT TTCAAATCTT
TAACCCTGGG ACTGTAACGA CACATAACAT ATATAGTAAA CCCTATACAC TGATAATAAT
CAAATAATGG ACAAATTATT GCAGCACACT ACCGCTATCT AAAGCCCCAT TTTTATCTGT
CAATTCGTAT GAAGTGGTCC TATAAATAGT TTAATCCTAT TATTCCTTAA TAACTTTATT
AACCAATAAC TACATTAAAA TATTTACTCC GAATTTATTT TTTTTTTTTT ACTTTATTTT
GACTACTCAT ATACACATTT ATGACCGTCT GGTATATTAA ATGTATATTT ATATATATAC
ATTATATTAA TTGATAATAA CTAAATAGAT AATGATTAAT TTAATGTTAT AATAATATTC
TCATATTTAA TTATATTAAA TAGTTATTTA ATGATATATA AATATATATA TAATATAATT
AATGCTCATG TAACTCTACA ATGTCTATAA ATATCTGTAA GATCCTTTCT TTCGGCCTCT
TCCTATAAGC ATACTAGGTT TATAGGGATA TTGCATATTA TATAAGATCT TATCTATTTA
TATTGGGATT TATATAATAT TATACTATAT AATTATATAT ATATTAATAT AACTATATAG
CAGGAATCCC AAAA
>PV2011_15_28
GGCACGACTT TAGCCGATCA TACATCAGAT TACTAATTCC AAGTTCCCTT GATAAATTAA
AACCAAATAC TGCGAATAAT ATGATATCTT CTAGATCCAA TAATTCCACA CAAAAATTTA
CATGTAAAAT ATCCAAATAA TAAATAAATA AGCAAGAATA AAACTTTTAT TTCAAATCTT
TAACCCTGGG ACTGTAACGA CACATAACAT ATAAAGTAAA CCCCCTGCAC TGATAATAAT
CAAATAATGG ACAAATTATT GCAGCACACT ACCCCTATCT AAAGCCCCAT TTTTATCTGT
CAATTCATAT GAAGTGGTCC TATAAATAGT TTAATCCTAT TATTCCTTAA TAACTTTATT
AACCAATAAC TACATTAAAA TATTTACTCC GAATTTATTT TTTTTTTTTT ACTTTATTTT
GACTACTCAT ATACACATTT ATGACCGTCT GGTATATTAA ATGTTTATTT AAATATATAT
ATTATATTAA TTAATAATAA CTAAATAGAT AATGATTAAT TTAATGTTAT AATAATATTC
TCATATTTAA TTATATTAAA TAGTTATTTA ATGATATATA AATATATATA TAATATAATT
AATGCTCATG TAACTCTACA ATGTCTATAA ATATCTGTAA GATCCTTTCT TTCGGCCTCT
TCCTATAAGC ATACTAGGTT TATAGGGATA TTGCATATTA TATAAGATCT TATCTATTTA
TATTGGGATT TATATAATAT TATACTATAT AATTATATAT ATATTAATAT AACTATATAG
CAGGAATCCC AAAA
>PV2011_15_34
GGCACGACTT TAGCCGATCA TACATCAGAT TACTAATTCC AAGTTCCCTT GATTTATTAA
AACCAAATAC TGCGAATAAT ACAACATCTT CTAGATTCAA TAATTTCACA CAAAAATTTA
CATGTAAAAC ATCCAAACAA TAAATGCAAA AGCAAGAATA AAACTTTCAT TTCAAATAGT
CAACCCCGGA ACAAATATAG AAAATAAGAT TAAAAATAAA GAAATATTGA AGATAATTAA
CAAACAATGA ATAAATTATT GTAGCTTAGG GTAGCTATCT AAAGCCCCAT TTTTATCTAT
CATTATGTGC ACACCGGTAC TATAAATAGT CTAATCCTAT TATTCTCTAA TAACTTTATT
AACCAATAAT TACATTAAAA TATTTATTCC GAATATTTTT TTTTTTTTTT ATCTTATTAT
GACTCTTCAT ATACACATTT ATGACCATCT GATATATTAA ATGTGTATCT GTATATATAT
ATTATATTAA TTGATAATAA CTAAATAGAT AATGATTAAT TTAATTTTAT GGTATTATAT
CAATGTTCAA TTATATTAAA TATATATTTA ATGATATATA AATATATATA TAATACAAAT
AATGATCATG TAACACTACA ATTTCTATAA ATATCTGTAA GATCCTTTCT TTCGGCCTCT
TCCTATAAGC ATACTAGGTT TATAGGGATA TTGCATATTA TATAAGATCT TATCTATTTA
TATTGGGATT CTTATGATTT TATATTATAT AATTATATAT ATATTAATAT AACGATATAG
CTGGAAACCC AAAA
>PV2011_15_39
GGCACGACTT TAGCCGATCA TACATCAGAT TACTAATTCC AAGTTCCCTT GATAAATTAA
AACCAAATAC TGCGAATAAT ATGATATCTT CTAGATCCAA TAATTCCACA CAAAAATTTA
CATGTAAAAT ATCCAAATAA TAAATAAATA AGCAAGAATA AAACTTTTAT TTCAAATCTT
TAACCCTGGG ACTGTAACGA CACATAACAT ATAAAGTAAA CCCCCTGCAC TGATAATAAT
CAAATAATGG ACAAATTATT GCAGCACACT ACCCCTATCT AAAGCCCCAT TTTTATCTGT
CAATTCATAT GAAGTGGTCC TATAAATAGT TTAATCCTAT TATTCCTTAA TAACTTTATT
AACCAATAAC TACATTAAAA TATTTACTCC GAATTTATTT TTTTTTTTTT ACTTTATTTT
GACTACTCAT ATACACATTT ATGACCGTCT GGTATATTAA ATGTTTATTT AAATATATAT
ATTATATTAA TTAATAATAA CTAAATAGAT AATGATTAAT TTAATGTTAT AATAATATTC
TCATATTTAA TTATATTAAA TAGTTATTTA ATGATATATA AATATATATA TAATATAATT
AATGCTCATG TAACTCTACA ATGTCTATAA ATATCTGTAA GATCCTTTCT TTCGGCCTCT
TCCTATAAGC ATACTAGGTT TATAGGGATA TTGCATATTA TATAAGATCT TATCTATTTA
TATTGGGATT TATATAATAT TATACTATAT AATTATATAT ATATTAATAT AACTATATAG
CAGGAATCCC AAAA
>PV2011_15_47
GGCACGACTT TAGCCGATCA TACATCAGAT TACTAATTCC AAGTTCCCTT GATAAATTAA
AACCAAATAC TGCGAATAAT ATGATATCTT CTAGATCCAA TAATTCCACA CAAAAATTTA
CATGTAAAAT ATCCAAATAA TAAATAAATA AGCAAGAATA AAACTTTTAT TTCAAATCTT
TAACCCTGGG ACTGTAACGA CACATAACAT ATAAAGTAAA CCCCCTGCAC TGATAATAAT
CAAATAATGG ACAAATTATT GCAGCACACT ACCCCTATCT AAAGCCCCAT TTTTATCTGT
CAATTCATAT GAAGTGGTCC TATAAATAGT TTAATCCTAT TATTCCTTAA TAACTTTATT
AACCAATAAC TACATTAAAA TATTTACTCC GAATTTATTT TTTTTTTTTT ACTTTATTTT
GACTACTCAT ATACACATTT ATGACCGTCT GGTATATTAA ATGTTTATTT AAATATATAT
ATTATATTAA TTAATAATAA CTAAATAGAT AATGATTAAT TTAATGTTAT AATAATATTC
TCATATTTAA TTATATTAAA TAGTTATTTA ATGATATATA AATATATATA TAATATAATT
AATGCTCATG TAACTCTACA ATGTCTATAA ATATCTGTAA GATCCTTTCT TTCGGCCTCT
TCCTATAAGC ATACTAGGTT TATAGGGATA TTGCATATTA TATAAGATCT TATCTATTTA
TATTGGGATT TATATAATAT TATACTATAT AATTATATAT ATATTAATAT AACTATATAG
CAGGAATCCC AAAA
>PV2011_16_01
GGCACGACTT TAGCCGATCA TACATCAGAT TACTAATTCC GAGTTCCCTT GATAAATTAA
AACCAAATAC TGCGAATAAT ATGATATCTT CTAGATCCAA TAGTTCCACA CAAAAATTTA
CATGTAAAAT ATCCGAATAA TAAATAGATA AGCCAGAATA AAACTTTTAT TTCAAATCTT
TAACCCTGGG ACTGTAACGA CACATAACAT ATAAGGTAAA CCCCCTGCAC TGATAATAAT
CAAATAATGG ACAAATTATT GCAGCACACT ACCCCTATCT AAAGCCCCAT TTTTATCTGT
CAATTCATAT GAAGTGGTCC TATAAATAAA TTAATCCTAT TATTCCTTAA TAACTTTATT
AACCAATAAC TACATTAAAA TATTTACTCC GAATTTATTT TTTTTTTTTT ACTTTATTTT
GACTACTCAT ATACACATTT ATGACCGTCT GGTATATTAA ATGTTTATTT AAATATATAT
ATTATATTAA TTAATAATAA CTAAATAGAT AATGATTAAT TTAATGTTAT AATAATATTC
TCATATTTAA TTATATTAAA TAGTTATTTA ATGATATATA AATATATATA TAATATAATT
AATGCTCATG TAACTCTACA ATGTCTATAA ATATCTGTAA GATCCTTTCT TTCGGCCTCT
TCCTATAAGC ATACTAGGTT TATAGGGATA TTGCATATTA TATAAGATCT TATCTATTTA
TATTGGGATT TATATAATAT TATACTATAT AATTATATAT ATATTAATAT AACTATATAG
CAGGAATCCC AAAA
>PV2011_16_09
GGCACGACTT TAGCCGATCA TACATCAGAT TACTAATTCC AAGTTCCCTT GATAAATTAA
AACCAAATAC TGCGAATAAT ATGATATCTT CTAGATCCAA TAATTCCACA CAAAAATTTA
CATGTAAAAT ATCCAAATAA TAAATAAATA AGCAAGAATA AAACTTTTAT TTCAAATCTT
TAACCCTGGG ACTGTAACGA CACATAACAT ATAAAGTAAA CCCCCTGCAC TGATAATAAT
CAAATAATGG ACAAATTATT GCAGCACACT ACCCCTATCT AAAGCCCCAT TTTTATCTGT
CAATTCATAT GAAGTGGTCC TATAAATAGT TTAATCCTAT TATTCCTTAA TAACTTTATT
AACCAATAAC TACATTAAAA TATTTACTCC GAATTTATTT TTTTTTTTTT ACTTTATTTT
GACTACTCAT ATACACATTT ATGACCGTCT GGTATATTAA ATGTTTATTT AAATATATAT
ATTATATTAA TTAATAATAA CTAAATAGAT AATGATTAAT TTAATGTTAT AATAATATTC
TCATATTTAA TTATATTAAA TAGTTATTTA ATGATATATA AATATATATA TAATATAATT
AATGCTCATG TAACTCTACA ATGTCTATAA ATATCTGTAA GATCCTTTCT TTCGGCCTCT
TCCTATAAGC ATACTAGGTT TATAGGGATA TTGCATATTA TATAAGATCT TATCTATTTA
TATTGGGATT TATATAATAT TATACTATAT AATTATATAT ATATTAATAT AACTATATAG
CAGGAATCCC AAAA
>PV2011_16_12
GGCACGACTT TAGCCGATCA TACATCAGAT TACTAACTCC AAGTTCCCTT GATTAATTAA
AACCAAATAC TGCGAATAAT ATGATATCTT CTAGATCCAA TAATTCCACA CAAAAATTTA
CATGTAAAAT ATCCAAATAA TAAATAAATA AGCAAGAATA AAACTTTTAT TTCAAATCTT
TAATCCTGGG ACTGTAACGA CACATAACAT ATAAAATAAA CCCCCTACAC TGATAATAAT
CAAATAATGG ACAAATTATT GCAGCACTCT ACCGCTATCT AAAGCCCCAT TTTTATCTGT
CAATTCATAT GAAGTGGTCC TATAAATAGT CTAATCCTAT TATTCCTTAA TAACTTTATT
AACCAATAAT TACATTAAAA TATTTACTCC GAATTTATTT TTTTTTTTTT ACTTTATTTT
GACTACCCAT ATACACATTT ATGACCGTCT AGTATATTAA ATGTGTATTT ACATATATAC
ATTATATTAA TTGATAATAA CTAAATAGAT AATGATTAAT TTAATGTTAT AATAATATTC
TCATATTTAA TTATATTAAA TAGTTATTTA ATGATATATA AATATATATA TAATATAATT
AATGCTCATG TAACTCTACA ATGTCTATAA ATATCTGTAA GATCCTTTCT TTCGGCCTCT
TCCTATAAGC ATACTAGGTT TATAGGGATA TTGCATATTA TATAAGATCT TATCTATTTA
TATTGGGATT TATATAATAT TATACTATAT AATTATATAT ATATTAATAT AACTATATAG
CAAGAATCCC AAAA
>PV2011_16_13
GGCACGACTT TAGCCGATCA TACATCAGAT TACTAATTCC AAGTTCCCTT GATTAATTAA
AACCAAATAC TGCGAATAAT ATAATATCTT CTAGATCCAA TAATTCCACA CAAAAATTTA
CATATAAAAT ATCCAAACAA TAAATAAATA AGCAAGAATA AAACTTTTAT TTCAAATCTT
TAACCCTGGG ACTGTAACGA CACATAACAT ATATAGTAAA CCCTATACAC TGATAATAAT
CAAATAATGG ACAAATTATT GCAGCACACT ACCGCTATCT AAAGCCCCAT TTTTATCTGT
CAATTCGTAT GAAGTGGTCC TATAAATAGT TTAATCCTAT TATTCCTTAA TAACTTTATT
AACCAATAAC TACATTAAAA TATTTACTCC GAATTTATTT TTTTTTTTTT ACTTTATTTT
GACTACTCAT ATACACATTT ATGACCGTCT GGTATATTAA ATGTATATTT ACATATATAC
ATTATATTAA TTGATAATAA CTAAATAGAT AATGATTAAT TTAATGTTAT AATAATATTC
TCATATTTAA TTATATTAAA TAGTTATTTA ATGATATATA AATATATATA TAATATAATT
AATGCTCATG TAACTCTACA ATGTCTATAA ATATCTGTAA GATCCTTTCT TTCGGCCTCT
TCCTATAAGC ATACTAGGTT TATAGGGATA TTGCATATTA TATAAGATCT TATCTATTTA
TATTGGGATT TATATAATAT TATACTATAT AATTATATAT ATATTAATAT AACTATATAG
CAGGAATCCC AAAA
>PV2011_16_15
GGCACGACTT TAGCCGATCA TACATCAGAT TACTAATTCC AAGTTCCCTT GATTAATTAA
AACCAAATAC TGCGAATAAT ATGATATCTT CTAGATCCAA TAATTCCACA CAAAAATTTA
CATATAAAAT ATCCAAACAA TAAATAAATA AGCAAGAATA AAACTTTTAT TTCAAATCTT
TAACCCTGGG ACTGTAACGA CACATAACAT ATATAGTAAA CCCTATACAC TGATAATAAT
CAAATAATGG ACAAATTATT GCAGCACACT ACCGCTATCT AAAGCCCCAT TTTTATCTGT
CAATTCGTAT GAAGTGGTCC TATAAATAGT TTAATCCTAT TATTCCTTAA TAACTTTATT
AACCAATAAC TACATTAAAA TATTTACTCC GAATTTATTT TTTTTTTTTT ACTTTATTTT
GACTACTCAT ATACACATTT ATGACCGTCT GGTATATTAA ATGTATATTT ATATATATAC
ATTATATTAA TTGATAATAA CTAAATAGAT AATGATTAAT TTAATGTTAT AATAATATTC
TCATATTTAA TTATATTAAA TAGTTATTTA ATGATATATA AATATATATA TAATATAATT
AATGCTCATG TAACTCTACA ATGTCTATAA ATATCTGTAA GATCCTTTCT TTCGGCCTCT
TCCTATAAGC ATACTAGGTT TATAGGGATA TTGCATATTA TATAAGATCT TATCTATTTA
TATTGGGATT TATATAATAT TATACTATAT AATTATATAT ATATTAATAT AACTATATAG
CAGGAATCCC AAAA
>PV2011_16_24
GGCACGACTT TAGCCGATCA TACATCAGAT TACTAATTCC AAGTTCCCTT GATTAATTAA
AACCAAATAC TGCGAATAAT ATGATATCTT CTAGATCCAA TAATTCCACA CAAAAATTTA
CATATAAAAT ATCCAAACAA TAAATAAATA AGCAAGAATA AAACTTTTAT TTCAAATCTT
TAACCCTGGG ACTGTAACGA CACATAACAT ATATAGTAAA CCCTATACAC TGATAATAAT
CAAATAATGG ACAAATTATT GCAGCACACT ACCGCTATCT AAAGCCCCAT TTTTATCTGT
CAATTCGTAT GAAGTGGTCC TATAAATAGT TTAATCCTAT TATTCCTTAA TAACTTTATT
AACCAATAAC TACATTAAAA TATTTACTCC GAATTTATTT TTTTTTTTTT ACTTTATTTT
GACTACTCAT ATACACATTT ATGACCGTCT GGTATATTAA ATGTATATTT GTATATATAC
ATTATATTAA TTGATAATAA CTAAATAGAT AATGATTAAT TTAATGTTAT AGTAATATTC
TCATATTTAA TTATATTAAA TAGTTATTTA ATGATATATA AATATATATA TAATATAATT
AATGCTCATG TAACTCTACA ATGTCTATAA ATATCTGTAA GATCCTTTCT TTCGGCCTCT
TCCTATAAGC ATACTAGGTT TATAGGGATA TTGCATATTA TATAAGATCT TATCTATTTA
TATTGGGATT TATATAATAT TATACTATAT AATTATATAT ATATTAATAT AACTATATAG
CAGGAATCCC AAAA
>PV2011_16_37
GGCACGACTT TAGCCGATCA TACATCAGAT TACTAATTCC AAGTTCCCTT GATTAATTAA
AACCAAATAC TGCGAATAAT ATGATATCTT CTAGATCCAA TAATTCCACA CAAAAATTTA
CATATAAAAT ATCCAAACAA TAAATAAATA AGCAAGAATA AAACTTTTAT TTCAAATCTT
TAACCCTGGG ACTGTAACGA CACATAACAT ATATAGTAAA CCCTATACAC TGATAATAAT
CAAATAATGG ACAAATTATT GCAGCACACT ACCGCTATCT AAAGCCCCAT TTTTATCTGT
CAATTCGTAT GAAGTGGTCC TATAAATAGT TTAATCCTAT TATTCCTTAA TAACTTTATT
AACCAATAAC TACATTAAAA TATTTACTCC GAATTTATTT TTTTTTTTTT ACTTTATTTT
GACTACTCAT ATACACATTT ATGACCGTCT GGTATATTAA ATGTATATTT GTATATATAC
ATTATATTAA TTGATAATAA CTAAATAGAT AATGATTAAT TTAATGTTAT AGTAATATTC
TCATATTTAA TTATATTAAA TAGTTATTTA ATGATATATA AATATATATA TAATATAATT
AATGCTCATG TAACTCTACA ATGTCTATAA ATATCTGTAA GATCCTTTCT TTCGGCCTCT
TCCTATAAGC ATACTAGGTT TATAGGGATA TTGCATATTA TATAAGATCT TATCTATTTA
TATTGGGATT TATATAATAT TATACTATAT AATTATATAT ATATTAATAT AACTATATAG
CAGGAATCCC AAAA
>PV2011_16_38
GGCACGACTT TAGCCGATCA TACATCAGAT TACTAATTCC AAGTTCCCTT GATTAATTAA
AACCAAATAC TGCGAATAAT ATGATATCTT CTAGATCCAA TAATTCCACA CAAAAATTTA
CATATAAAAT ATCCAAACAA TAAATAAATA AGCAAGAATA AAACTTTTAT TTCAAATCTT
TAACCCTGGG ACTGTAACGA CACATAACAT ATATAGTAAA CCCTATACAC TGATAATAAT
CAAATAATGG ACAAATTATT GCAGCACACT ACGGCTATCT AAAGCCCCAT TTTTATCTGT
CAATTCGTAT GAAGTGGTCC TATAAATAGT TTAATCCTAT TATTCCTTAA TAACTTTATT
AACCAATAAC TACATTAAAA TATTTACTCC GAATTTATTT TTTTTTTTTT ACTTTATTTT
GACTACTCAT ATACACATTT ATGACCGTCT GGTATATTAA ATGTATATTT GTATATATAC
ATTATATTAA TTGATAATAA CTAAATAGAT AATGATTAAT TTAATGTTAT AATAATATTC
TCATATTTAA TTATATTAAA TAGTTATTTA ATGATATATA AATATATATA TAATATAATT
AATGCTCATG TAACTCTACA ATGTCTATAA ATATCTGTAA GATCCTTTCT TTCGGCCTCT
TCCTATAAGC ATACCAGGTT TATAGGGATA TTGCATATTA TATAAGATCT TATCTATTTA
TATTGGGATT TATATAATAT TATACTATAT AATTATATAT ATATTAATAT AACTATATAG
CAGGAATCCC AAAA
>PV2011_16_42
GGCACGACTT TAGCCGATCA TACATCAGAT TACTAATTCC AAGTTCCCTT GATAAATTAA
AACCAAATAC TGCGAATAAT ATGATATCTT CTAGATCCAA TAATTCCACA CAAAAATTTA
CATGTAAAAT ATCCAAATAA TAAATAAATA AGCAAGAATA AAACTTTTAT TTCAAATCTT
TAACCCTGGG ACTGTAACGA CACATAACAT ATAAAGTAAA CCCCCTGCAC TGATAATAAT
CAAATAATGG ACAAATTATT GCAGCACACT ACCCCTATCT AAAGCCCCAT TTTTATCTGT
CAATTCATAT GAAGTGGTCC TATAAATAGT TTAATCCTAT TATTCCTTAA TAACTTTATT
AACCAATAAC TACATTAAAA TATTTACTCC GAATTTATTT TTTTTTTTTT ACTTTATTTT
GACTACTCAT ATACACATTT ATGACCGTCT GGTATATTAA ATGTTTATTT AAATATATAT
ATTATATTAA TTAATAATAA CTAAATAGAT AATGATTAAT TTAATGTTAT AATAATATTC
TCATATTTAA TTATATTAAA TAGTTATTTA ATGATATATA AATATATATA TAATATAATT
AATGCTCATG TAACTCTACA ATGTCTATAA ATATCTGTAA GATCCTTTCT TTCGGCCTCT
TCCTATAAGC ATACTAGGTT TATAGGGATA TTGCATATTA TATAAGATCT TATCTATTTA
TATTGGGATT TATATAATAT TATACTATAT AATTATATAT ATATTAATAT AACTATATAG
CAGGAATCCC AAAA
>PV2011_16_48
GGCACGACTT TAGCCGATCA TACATCAGAT TACTAACTCC AAGTTCCCTT GATTAATTAA
AACCAAATAC TGCGAATAAT ATGATATCTT CTAGATCCAA TAATTCCACA CAAAAATTTA
CATGTAAAAT ATCCAAATAA TAAATAAATA AGCAAGAATA AAACTTTTAT TTCAAATCTT
TAATCCTGGG ACTGTAACGA CACATAACAT ATAAAATAAA CCCCCTACAC TGATAATAAT
CAAATAATGG ACAAATTATT GCAGCACTCT ACCGCTATCT AAAGCCCCAT TTTTATCTGT
CAATTCATAT GAAGTGGTCC TATAAATAGT CTAATCCTAT TATTCCTTAA TAACTTTATT
AACCAATAAT TACATTAAAA TATTTACTCC GAATTTATTT TTTTTTTTTT ACTTTATTTT
GACTACCCAT ATACACATTT ATGACCGTCT AGTATATTAA ATGTGTATTT ACATATATAC
ATTATATTAA TTGATAATAA CTAAATAGAT AATGATTAAT TTAATGTTAT AATAATATTC
TCATATTTAA TTATATTAAA TAGTTATTTA ATGATATATA AATATATATA TAATATAATT
AATGCTCATG TAACTCTACA ATGTCTATAA ATATCTGTAA GATCCTTTCT TTCGGCCTCT
TCCTATAAGC ATACTAGGTT TATAGGGATA TTGCATATTA TATAAGATCT TATCTATTTA
TATTGGGATT TATATAATAT TATACTATAT AATTATATAT ATATTAATAT AACTATATAG
CAAGAATCCC AAAA
>PV2011_17_03
GGCACGACTT TAGCCGATCA TACATCAGAT TACTAATTCC AAGTTCCCTT GATTAATTAA
AACCAAATAC TGCGAATAAT ATGATATCTT CTAGATCCAA TAATTCCACA CAAAAATTTA
CATATAAAAT ATCCAAACAA TAAATAAATA AGCAAGAATA AAACTTTTAT TTCAAATCTT
TAACCCTGGG ACTGTAACGA CACATAACAT ATATAGTAAA CCCTATACAC TGATAATAAT
CAAATAATGG ACAAATTATT GCAGCACACT ACTGCTATCT AAAGCCCCAT TTTTATCTGT
CAATTCGTAT GAAGTGGTCC TATAAATAGT TTAATCCTAT TATTCCTTAA TAACTTTATT
AACCAATAAC TACATTAAAA TATTTACTCC GAATTTATTT TTTTTTTTTT ACTTTATTTT
GACTACTCAT ATACACATTT ATGACCGTCT GGTATATTAA ATGTATATTT GTATATATAC
ATTATATTAA TTGATAATAA CTAAATAGAT AATGATTAAT TTAATGTTAT AATAATATTC
TCATATTTAA TTATATTAAA TAGTTATTTA ATGATATATA AATATATATA TAATATAATT
AATGCTCATG TAACTCTACA ATGTCTATAA ATATCTGTAA GATCCTTTCT TTCGGCCTCT
TCCTATAAGC ATACCAGGTT TATAGGGATA TTGCATATTA TATAAGATCT TATCTATTTA
TATTGGGATT TATATAATAT TATACTATAT AATTATATAT ATATTAATAT AACTATATAG
CAGGAATCCC AAAA
>PV2011_17_10
GGCACGACTT TAGCCGATCA TACATCAGAT TACTAACTCC AAGTTCCCTT GATTAATTAA
AACCAAATAC TGCGAATAAT ATGATATCTT CTAGATCCAA TAATTCCACA CAAAAATTTA
CATGTAAAAT ATCCAAATAA TAAATAAATA AGCAAGAATA AAACTTTTAT TTCAAACCTT
TAATCCTGGG ACCGTAACGA CACATAACAT ATAAAATAAA CCCCCTACAC TGATAATAAT
CAAATAATGG ACAAATTATT GCAGCACTCT ACCGCTATCT AAAGCCCCAT TTTTATCTGT
CAATTCATAT GAAGTGGTCC TATAAATAGT CTAATCCTAT TATTCCTTAA TAACTTTATT
AACCAATAAC TACATTAAAA TATTTACTCC GAATTTATTT TTTTTTTTTT ACTTTATTTT
GACTACTCAT ATACACATTT ATGACCGTCT AGTATATTAA ATGTGTATTT ACATATATAC
ATTATATTAA TTGATAATAA CTAAATAGAT AATGATTAAT TTAATGTTAT AATAATATTC
TCATATTTAA TTATATTAAA TAGTTATTTA ATGATATATA AATATATATA TAATATAATT
AATGCTCATG TAACTCTACA ATGTCTATAA ATATCTGTAA GATCCTTTCT TTCGGCCTCT
TCCTATAAGC ATACTAGGTT TATAGGGATA TTGCATATTA TATAAGATCT TATCTATTTA
TATTGGGATT TATATAATAT TATACTATAT AATTATATAT ATATTAATAT AACTATATAG
CAAGAATCCC AAAA
>PV2011_17_13
GGCACGACTT TAGCCGATCA TACATCAGAT TACTAATTCC AAGTTCCCTT GATTAATTAA
AACCAAATAC TGCGAATAAT ATGATATCTT CTAGATCCAA TAATTCCACA CAAAAATTTA
CATATAAAAT ATCCAAACAA TAAATAAATA AGCAAGAATA AAACTTTTAT TTCAAATCTT
TAACCCTGGG ACTGTAACGA CACATAACAT ATATAGTAAA CCCTATACAC TGATAATAAT
CAAATAATGG ACAAATTATT GCAGCACACT ACGGCTATCT AAAGCCCCAT TTTTATCTGT
CAATTCGTAT GAAGTGGTCC TATAAATAGT TTAATCCTAT TATTCCTTAA TAACTTTATT
AACCAATAAC TACATTAAAA TATTTACTCC GAATTTATTT TTTTTTTTTT ACTTTATTTT
GACTACTCAT ATACACATTT ATGACCGTCT GGTATATTAA ATGTATATTT GTATATATAC
ATTATATTAA TTGATAATAA CTAAATAGAT AATGATTAAT TTAATGTTAT AATAATATTC
TCATATTTAA TTATATTAAA TAGTTATTTA ATGATATATA AATATATATA TAATATAATT
AATGCTCATG TAACTCTACA ATGTCTATAA ATATCTGTAA GATCCTTTCT TTCGGCCTCT
TCCTATAAGC ATACCAGGTT TATAGGGATA TTGCATATTA TATAAGATCT TATCTATTTA
TATTGGGATT TATATAATAT TATACTATAT AATTATATAT ATATTAATAT AACTATATAG
CAGGAATCCC AAAA
>PV2011_17_14
GGCACGACTT TAGCCGATCA TACATCAGAT TACTAATTCC AAGTTCCCTT GATAAATTAA
AACCAAATAC TGCGAATAAT ATGATATCTT CTAGATCCAA TAATTCCACA CAAAAATTTA
CATGTAAAAT ATCCAAATAA TAAATAAATA AGCAAGAATA AAACTTTTAT TTCAAATCTT
TAACCCTGGG ACTGTAACGA CACATAACAT ATAAAGTAAA CCCCCTGCAC TGATAATAAT
CAAATAATGG ACAAATTATT GCAGCACACT ACCCCTATCT AAAGCCCCAT TTTTATCTGT
CAATTCATAT GAAGTGGTCC TATAAATAGT TTAATCCTAT TATTCCTTAA TAACTTTATT
AACCAATAAC TACATTAAAA TATTTACTCC GAATTTATTT TTTTTTTTTT ACTTTATTTT
GACTACTCAT ATACACATTT ATGACCGTCT GGTATATTAA ATGTTTATTT AAATATATAT
ATTATATTAA TTAATAATAA CTAAATAGAT AATGATTAAT TTAATGTTAT AATAATATTC
TCATATTTAA TTATATTAAA TAGTTATTTA ATGATATATA AATATATATA TAATATAATT
AATGCTCATG TAACTCTACA ATGTCTATAA ATATCTGTAA GATCCTTTCT TTCGGCCTCT
TCCTATAAGC ATACTAGGTT TATAGGGATA TTGCATATTA TATAAGATCT TATCTATTTA
TATTGGGATT TATATAATAT TATACTATAT AATTATATAT ATATTAATAT AACTATATAG
CAGGAATCCC AAAA
>PV2011_17_18
GGCACGACTT TAGCCGATCA TACATCAGAT TACTAATTCC AAGTTCCCTT GATTAATTAA
AACCAAATAC TGCGAATAAT ATGATATCTT CTAGATCCAA TAATTCCACA CAAAAATTTA
CATATAAAAT ATCCAAACAA TAAATAAATA AGCAAGAATA AAACTTTTAT TTCAAATCTT
TAACCCTGGG ACTGTAACGA CACATAACAT ATATAGTAAA CCCTATACAC TGATAATAAT
CAAATAATGG ACAAATTATT GCAGCACACT ACCGCTATCT AAAGCCCCAT TTTTATCTGT
CAATTCGTAT GAAGTGGTCC TATAAATAGT TTAATCCTAT TATTCCTTAA TAACTTTATT
AACCAATAAC TACATTAAAA TATTTACTCC GAATTTATTT TTTTTTTTTT ACTTTATTTT
GACTACTCAT ATACACATTT ATGACCGTCT GGTATATTAA ATGTATATTT GTATATATAC
ATTATATTAA TTGATAATAA CTAAATAGAT AATGATTAAT TTAATGTTAT AATAATATTC
TCATATTTAA TTATATTAAA TAATTATTTA ATGATATATA AATATATATA TAATATAATT
AATGCTCATG TAACTCTACA ATGTCTATAA ATATCTGTAA GATCCTTTCT TTCGGCCTCT
TCCTATAAGC ATACTAGGTT TATAGGGATA TTGCATATTA TATAAGATCT TATCTATTTA
TATTGGGATT TATATAATAT TATACTATAT AATTATATAT ATATTAATAT AACTATATAG
CAGGAATCCC AAAA
>PV2011_17_19
GGCACGACTT TAGCCGATCA TACATCAGAT TACTAACTCC AAGTTCCCTT GATTAATTAA
AACCAAATAC TGCGAATAAT ATGATATCTT CTAGATCCAA TAATTCCACA CAAAAATTTA
CATGTAAAAT ATCCAAATAA TAAATAAATA AGCAAGAATA AAACTTTTAT TTCAAACCTT
TAATCCTGGG ACCGTAACGA CACATAACAT ATAAAATAAA CCCCCTACAC TGATAATAAT
CAAATAATGG ACAAATTATT GCAGCACTCT ACCGCTATCT AAAGCCCCAT TTTTATCTGT
CAATTCATAT GAAGTGGTCC TATAAATAGT CTAATCCTAT TATTCCTTAA TAACTTTATT
AACCAATAAC TACATTAAAA TATTTACTCC GAATTTATTT TTTTTTTTTT ACTTTATTTT
GACTACTCAT ATACACATTT ATGACCGTCT AGTATATTAA ATGTGTATTT ACATATATAC
ATTATATTAA TTGATAATAA CTAAATAGAT AATGATTAAT TTAATGTTAT AATAATATTC
TCATATTTAA TTATATTAAA TAGTTATTTA ATGATATATA AATATATATA TAATATAATT
AATGCTCATG TAACTCTACA ATGTCTATAA ATATCTGTAA GATCCTTTCT TTCGGCCTCT
TCCTATAAGC ATACTAGGTT TATAGGGATA TTGCATATTA TATAAGATCT TATCTATTTA
TATTGGGATT TATATAATAT TATACTATAT AATTATATAT ATATTAATAT AACTATATAG
CAAGAATCCC AAAA
>PV2011_17_29
GGCACGACTT TAGCCGATCA TACATCAGAT TACTAACTCC AAGTTCCCTT GATTAATTAA
AACCAAATAC TGCGAATAAT ATGATATCTT CTAGATCCAA TAATTCCACA CAAAAATTTA
CATGTAAAAT ATCCAAATAA TAAATAAATA AGCAAGAATA AAACTTTTAT TTCAAACCTT
TAATCCTGGG ACCGTAACGA CACATAACAT ATAAAATAAA CCCCCTACAC TGATAATAAT
CAAATAATGG ACAAATTATT GCAGCACTCT ACCGCTATCT AAAGCCCCAT TTTTATCTGT
CAATTCATAT GAAGTGGTCC TATAAATAGT CTAATCCTAT TATTCCTTAA TAACTTTATT
AACCAATAAC TACATTAAAA TATTTACTCC GAATTTATTT TTTTTTTTTT ACTTTATTTT
GACTACTCAT ATACACATTT ATGACCGTCT AGTATATTAA ATGTGTATTT ACATATATAC
ATTATATTAA TTGATAATAA CTAAATAGAT AATGATTAAT TTAATGTTAT AATAATATTC
TCATATTTAA TTATATTAAA TAGTTATTTA ATGATATATA AATATATATA TAATATAATT
AATGCTCATG TAACTCTACA ATGTCTATAA ATATCTGTAA GATCCTTTCT TTCGGCCTCT
TCCTATAAGC ATACTAGGTT TATAGGGATA TTGCATATTA TATAAGATCT TATCTATTTA
TATTGGGATT TATATAATAT TATACTATAT AATTATATAT ATATTAATAT AACTATATAG
CAAGAATCCC AAAA
>PV2011_17_43
GGCACGACTT TAGCCGATCA TACATCAGAT TACTAACTCC AAGTTCCCTT GATTAATTAA
AACCAAATAC TGCGAATAAT ATGATATCTT CTAGATCCAA TAATTCCACA CAAAAATTTA
CATGTAAAAT ATCCAAATAA TAAATAAATA AGCAAGAATA AAACTTTTAT TTCAAACCTT
TAATCCTGGG ACCGTAACGA CACATAACAT ATAAAATAAA CCCCCTACAC TGATAATAAT
CAAATAATGG ACAAATTATT GCAGCACTCT ACCGCTATCT AAAGCCCCAT TTTTATCTGT
CAATTCATAT GAAGTGGTCC TATAAATAGT CTAATCCTAT TATTCCTTAA TAACTTTATT
AACCAATAAC TACATTAAAA TATTTACTCC GAATTTATTT TTTTTTTTTT ACTTTATTTT
GACTACTCAT ATACACATTT ATGACCGTCT AGTATATTAA ATGTGTATTT ACATATATAC
ATTATATTAA TTGATAATAA CTAAATAGAT AATGATTAAT TTAATGTTAT AATAATATTC
TCATATTTAA TTATATTAAA TAGTTATTTA ATGATATATA AATATATATA TAATATAATT
AATGCTCATG TAACTCTACA ATGTCTATAA ATATCTGTAA GATCCTTTCT TTCGGCCTCT
TCCTATAAGC ATACTAGGTT TATAGGGATA TTGCATATTA TATAAGATCT TATCTATTTA
TATTGGGATT TATATAATAT TATACTATAT AATTATATAT ATATTAATAT AACTATATAG
CAAGAATCCC AAAA
>PV2011_17_46
GGCACGACTT TAGCCGATCA TACATCAGAT TACTAATTCC AAGTTCCCTT GATTAATTAA
AACCAAATAC TGCGAATAAT ATGATATCTT CTAGATCCAA TAATTCCACA CAAAAATTTA
CATATAAAAT ATCCAAACAA TAAATAAATA AGCAAGAATA AAACTTTTAT TTCAAATCTT
TAACCCTGGG ACTGTAACGA CACATAACAT ATATAGTAAA CCCTATACAC TGATAATAAT
CAAATAATGG ACAAATTATT GCAGCACACT ACCGCTATCT AAAGCCCCAT TTTTATCTGT
CAATTCGTAT GAAGTGGTCC TATAAATAGT TTAATCCTAT TATTCCTTAA TAACTTTATT
AACCAATAAC TACATTAAAA TATTTACTCC GAATTTATTT TTTTTTTTTT ACTTTATTTT
GACTACTCAT ATACACATTT ATGACCGTCT GGTATATTAA ATGTATATTT ACATATATAC
ATTATATTAA TTGATAATAA CTAAATAGAT AATGATTAAT TTAATGTTAT AATAATATTC
TCATATTTAA TTATATTAAA TAGTTATTTA ATGATATATA AATATATATA TAATATAATT
AATGCTCATG TAACTCTACA ATGTCTATAA ATATCTGTAA GATCCTTTCT TTCGGCCTCT
TCCTATAAGC ATACTAGGTT TATAGGGATA TTGCATATTA TATAAGATCT TATCTATTTA
TATTGGGATT TATATAATAT TATACTATAT AATTATATAT ATATTAATAT AACTATATAG
CAGGAATCCC AAAA
>PV2011_18_10
GGCACGACTT TAGCCGATCA TACATCAGAT TACTAATTCC AAGTTCCCTT GATTAATTAA
AACCAAATAC TGCGAATAAT ATGATATCTT CTAGATCCAA TAATTCCACA CAAAAATTTA
CATGTAAAAT ATCCAAACAA TAAATAAATA AGCAAGAATA AAACTTTTAT TTCAAATCTT
TAACCCTGGG ACTGTAACGA CACATAACAT ATAAAGTAAA CCCCCCGCAC TGATAATAAT
CAAGTAATGG ACAAATTATT GCAGCACACT ACCGCTATCT AAAGCCCCAT TTTTATCTGT
CAATTCATAT GAAGTGGTCC TATAAATAGT TTAATCCTAT TATTCCTTAA TAACTTTATT
AACCAATAAC TACATTAAAA TATTTACTCC GAATTTATTT TTTTTTTTTT ACTTTATTTT
GACTACTCAT ATACACATTT ATGACCGTCT GGTATATTAA ATGTGTATCT ATATATATAT
ATTATATTAA TTGATAATAA CTAAATAGAT AATGATTAAT TTAATGTTAT AATAATATTC
TCATATTTAA TTATATTAAA TAGTTATTTA ATGATATATA AATATATATA TAATATAATT
AATGCTCATG TAACTCTACA ATGTCTATAA ATATCTGTAA GATCCTTTCT TTCGGCCTCT
TCCTATAAGC ATACCAGGTT TATAGGGATA TTGCATATTA TATAAGATCT TATCTATTTA
TATTGGGATT TATATAATAT TATACTATAT AATTATATAT ATATTAATAT AACTATATAG
CAGGAATCCC AAAA
>PV2011_18_12
GGCACGACTT TAGCCGATCA TACATCAGAT TACTAATTCC AAGTTCCCTT GATTAATTAA
AACCAAATAC TGCGAATAAT ATGATATCTT CTAGATCCAA TAATTCCACA CAAAAATTTA
CATGTAAAAT ATCCAAACAA TAAATAAATA AGCAAGAATA AAACTTTTAT TTCAAATCTT
TAACCCTGGA ACTATAACGA CACATAACAT ATAAAGTAAA CCCCCCACAC TGATAATAAT
CAAATAATGG ACAAATTATT GCAGCACACT ACGGCTATCT AAAGCCCCAT TTTTATCTGT
CAATTCATAT GAAGTGGTCC TATAAATAGT TTAATCCTAT TATTCCTTAA TAACTTTATT
AACCAATAAC TACATTAAAA TATTTACTCC GAATTTATTT TTTTTTTTTT ACTTTATTTT
GACTACTCAT ATACACATTT ATGACCGTCT GGTATATTAA ATGTGTATTT ATATATATAC
ATTATATTAA TTGATAATAA CTAAATAGAT AATGATTAAT TTAATGTTAT AATAATATTC
TCATATTTAA TTATATTAAA TAGTTATTTA ATGATATATA AATATATATA TAATATAATT
AATGCTCATG TAACTCTACA ATGTCTATAA ATATCTGTAA GATCCTTTCT TTCGGCCTCT
TCCTATAAGC ATACTAGGTT TATAGGGATA TTGCATATTA TATAAGATCT TATCTATTTA
TATTGGGATT TATATAATAT TATACTATAT AATTATATAT ATATTAATAT AACTATATAG
CAGGAATCTC AAAA
>PV2011_18_16
GGCACGACTT TAGCCGATCA TACATCAGAT TACTAATTCC AAGTTCCCTT GATTTATTAA
AACCAAATAC TGCGAATAAT ACAACATCTT CTAGATTCAA TAATTTCACA CAAAAATTTA
CATGTAAAAC ATCCAAACAA TAAATGCAAA AGCAAGAATA AAACTTTCAT TTCAAATAGT
CAACCCCGGA ACAAATATAG AAAATAAGAT TAAAAATAAA AAAATATTGA AGATAATTAA
CAAACAATGA ATAAATTATT GTAGCTTAGG GTCGCTATCT AAAGCCCCAT TTTTATCTAT
CATTATGTGC ACACCGGTAC TATAAATAGT CTAATCCTAT TATTCTCTAA TAACTTTATT
AACCAATAAT TACATTAAAA TATTTATTCC GAATATTTTT TTTTTTTTTT ATCTTATTAT
GACTCTTCAT ATACACATTT ATGACCATCT GATATATTAA ATGTGTATCT GTATATATAT
ATTATATTAA TTGATAATAA CTAAATAGAT AATGATTAAT TTAACTTTAT AGTATTATAT
CAATGTTCAA TTATATTAAA TATATATTTA ATGATATATA AATATATATA TAATACAAAT
AATGCTCATG TAACACTACA ATTTCTATAA ATATCTGTAA GATCCTTTCT TTCGGCCTCT
TCCTATAAGC ATACTAGGTT TATAGGGATA TTGCATATTA TATAAGATCT TATCTATTTA
TACTGGGATT ATTATGATTT TATATTATAT AATTATATAT ATATTAATAT AACGATATAG
CTGGAAACCC GAAA
>PV2011_18_17
GGCACGACTT TAGCCGATCA TACATCAGAT TACTAATTCC AAGTTCCCTT GATTAATTAA
AACCAAATAC TGCGAATAAT ATAATATCTT CTAGATCCAA TAATTCCACA CAAAAATTTA
CATGTAAAAT ATCCAAACAA TAAATAAATA AGCAAGAATA AAACTTTTAT TTCAAATCTT
TAACCCTGGG ACTGTAACGA CACATAACAT ATAAAGTAAA CCCCCCACAC TGATAATAAT
CAAATAATGG ACAAATTATT GCAGCACACT ACGGCTATCT AAAGCCCCAT TTTTATCTGT
CAATTCATAT GAAGTGGTCC TATAAATAGT TTAATCCTAT TATTCCTTAA TAACTTTATT
AACCAATAAC TACATTAAAA TATTTACTCC GAATTTATTT TTTTTTTTTT ACTTTATTTT
GACTACTCAT ATACACATTT ATGACCGTCT GGTATATTAA ATGTGTATCT ATATATATAT
ATTATATTAA TTGATAATAA CTAAATAGAT AATGATTAAT TTAATGTTAT AATAATATTC
TCATATTTAA TTATATTAAA TAGTTATTTA ATGATATATA AATATATATA TAATATAATT
AATGCTCATG TAACTCTACA ATGTCTATAA ATATCTGTAA GATCCTTTCT TTCGGCCTCT
TCCTATAAGC ATACTAGGTT TATAGGGATA TTGCATATTA TATAAGATCT TATCTATTTA
TATTGGGATT TATATAATAT TATACTATAT AATTATATAT ATATTAATAT AACTATATAG
CAGGAATCCC AAAA
>PV2011_18_19
GGCACGACTT TAGCCGATCA TACATCAGAT TACTAATTCC AAGTTCCCTT GATTAATTAA
AACCAAATAC TGCGAATAAT ATGATATCTT CTAGATCCAA TAATTCCACA CAAAAATTTA
CATGTAAAAT ATCCAAACAA TAAATAAATA AGCAAGAATA AAACTTTTAT TTCAAATCTT
TAACCCTGGA ACTATAACGA CACATAACAT ATAAAGTAAA CCCCCCACAC TGATAATAAT
CAAATAATGG ACAAATTATT GCAGCACACT ACGGCTATCT AAAGCCCCAT TTTTATCTGT
CAATTCATAT GAAGTGGTCC TATAAATAGT TTAATCCTAT TATTCCTTAA TAACTTTATT
AACCAATAAC TACATTAAAA TATTTACTCC GAATTTATTT TTTTTTTTTT ACTTTATTTT
GACTACTCAT ATACACATTT ATGACCGTCT GGTATATTAA ATGTGTATTT ATATATATAC
ATTATATTAA TTGATAATAA CTAAATAGAT AATGATTAAT TTAATGTTAT AATAATATTC
TCATATTTAA TTATATTAAA TAGTTATTTA ATGATATATA AATATATATA TAATATAATT
AATGCTCATG TAACTCTACA ATGTCTATAA ATATCTGTAA GATCCTTTCT TTCGGCCTCT
TCCTATAAGC ATACTAGGTT TATAGGGATA TTGCATATTA TATAAGATCT TATCTATTTA
TATTGGGATT TATATAATAT TATACTATAT AATTATATAT ATATTAATAT AACTATATAG
CAGGAATCTC AAAA
>PV2011_18_22
GGCACGACTT TAGCCGATCA TACATCAGAT TACTAATTCC AAGTTCCCTT GATTAATTAA
AACCAAATAC TGCGAATAAT ATGATATCTT CTAGATCCAA TAATTCCACA CAAAAATTTA
CATGTAAAAT ATCCAAACAA TAAATAAATA AGCAAGAATA AAACTTTTAT TTCAAATCTT
TAACCCTGGA ACTATAACGA CACATAACAT ATAAAGTAAA CCCCCCACAC TGATAATAAT
CAAATAATGG ACAAATTATT GCAGCACACT ACGGCTATCT AAAGCCCCAT TTTTATCTGT
CAATTCATAT GAAGTGGTCC TATAAATAGT TTAATCCTAT TATTCCTTAA TAACTTTATT
AACCAATAAC TACATTAAAA TATTTACTCC GAATTTATTT TTTTTTTTTT ACTTTATTTT
GACTACTCAT ATACCCATTT ATGACCGTCT GGTATATTAA ATGTGTATTT ATATATATAC
ATTATATTAA TTGATAATAA CTAAATAGAT AATGATTAAT TTAATGTTAT AATAATATTC
TCATATTTAA TTATATTAAA TAGTTATTTA ATGATATATA AATATATATA TAATATAATT
AATGCTCATG TAACTCTACA ATGTCTATAA ATATCTGTAA GATCCTTTCT TTCGGCCTCT
TCCTATAAGC ATACTAGGTT TATAGGGATA TTGCATATTA TATAAGATCT TATCTATTTA
TATTGGGATT TATATAATAT TATACTATAT AATTATATAT ATATTAATAT AACTATATAG
CAGGAATCTC AAAA
>PV2011_18_23
GGCACGACTT TAGCCGATCA TACATCAGAT TACTAATTCC AAGTTCCCTT GATTAATTAA
AACCAAATAC TGCGAATAAT ATGATATCTT CTAGATCCAA TAATTCCACA CAAAAATTTA
CATGTAAAAT ATCCAAACAA TAAATAAATA AGCAAGAATA AAACTTTTAT TTCAAATCTT
TAACCCTGGA ACTATAACGA CACATAACAT ATAAAGTAAA CCCCCCACAC TGATAATAAT
CAAATAATGG ACAAATTATT GCAGCACACT ACGGCTATCT AAAGCCCCAT TTTTATCTGT
CAATTCATAT GAAGTGGTCC TATAAATAGT TTAATCCTAT TATTCCTTAA TAACTTTATT
AACCAATAAC TACATTAAAA TATTTACTCC GAATTTATTT TTTTTTTTTT ACTTTATTTT
GACTACTCAT ATACACATTT ATGACCGTCT GGTATATTAA ATGTGTATTT ATATATATAC
ATTATATTAA TTGATAATAA CTAAATAGAT AATGATTAAT TTAATGTTAT AATAATATTC
TCATATTTAA TTATATTAAA TAGTTATTTA ATGATATATA AATATATATA TAATATAATT
AATGCTCATG TAACTCTACA ATGTCTATAA ATATCTGTAA GATCCTTTCT TTCGGCCTCT
TCCTATAAGC ATACTAGGTT TATAGGGATA TTGCATATTA TATAAGATCT TATCTATTTA
TATTGGGATT TATATAATAT TATACTATAT AATTATATAT ATATTAATAT AACTATATAG
CAGGAATCTC AAAA
>PV2011_18_32
GGCACGACTT TAGCCGATCA TACATCAGAT TACTAATTCC AAGTTCCCTT GATTAATTAA
AACCAAATAC TGCGAATAAT ATGATATCTT CTAGATCCAA TAATTCCACA CAAAAATTTA
CATGTAAAAT ATCCAAACAA TAAATAAATA AGCAAGAATA AAACTTTTAT TTCAAATCTT
TAACCCTGGA ACTATAACGA CACATAACAT ATAAAGTAAA CCCCCCACAC TGATAATAAT
CAAATAATGG ACAAATTATT GCAGCACACT ACGGCTATCT AAAGCCCCAT TTTTATCTGT
CAATTCATAT GAAGTGGTCC TATAAATAGT TTAATCCTAT TATTCCTTAA TAACTTTATT
AACCAATAAC TACATTAAAA TATTTACTCC GAATTTATTT TTTTTTTTTT ACTTTATTTT
GACTACTCAT ATACACATTT ATGACCGTCT GGTATATTAA ATGTGTATTT ATATATATAC
ATTATATTAA TTGATAATAA CTAAATAGAT AATGATTAAT TTAATGTTAT AATAATATTC
TCATATTTAA TTATATTAAA TAGTTATTTA ATGATATATA AATATATATA TAATATAATT
AATGCTCATG TAACTCTACA ATGTCTATAA ATATCTGTAA GATCCTTTCT TTCGGCCTCT
TCCTATAAGC ATACTAGGTT TATAGGGATA TTGCATATTA TATAAGATCT TATCTATTTA
TATTGGGATT TATATAATAT TATACTATAT AATTATATAT ATATTAATAT AACTATATAG
CAGGAATCTC AAAA
>PV2011_18_39
GGCACGACTT TAGCCGATCA TACATCAGAT TACTAATTCC AAGTTCCCTT GATTTATTAA
AACCAAATAC TGCGAATAAT ACAACATCTT CTAGATTCAA TAATTTCACA CAAAAATTTA
CATGTAAAAC ATCCAAACAA TAAATGCAAA AGCAAGAATA AAACTTTCAT TTCAAATAGT
CAACCCCGGA ACAAATATAG AAAATAAGAT TAAAAATAAA AAAATATTGA AGATAATTAA
CAAACAATGA ATAAATTATT GTAGCTTAGG GTCGCTATCT AAAGCCCCAT TTTTATCTAT
CATTATGTGC ACACCGGTAC TATAAATAGT CTAATCCTAT TATTCTCTAA TAACTTTATT
AACCAATAAT TACATTAAAA TATTTATTCC GAATATTTTT TTTTTTTTTT ATCTTATTAT
GACTCTTCAT ATACACATTT ATGACCATCT GATATATTAA ATGTGTATCT GTATATATAT
ATTATATTAA TTGATAATAA CTAAATAGAT AATGATTAAT TTAACTTTAT AGTATTATAT
CAATGTTCAA TTATATTAAA TATATATTTA ATGATATATA AATATATATA TAATACAAAT
AATGCTCATG TAACACTACA ATTTCTATAA ATATCTGTAA GATCCTTTCT TTCGGCCTCT
TCCTATAAGC ATACTAGGTT TATAGGGATA TTGCATATTA TATAAGATCT TATCTATTTA
TACTGGGATT ATTATGATTT TATATTATAT AATTATATAT ATATTAATAT AACGATATAG
CTGGAAACCC GAAA
>PV2011_18_43
GGCACGACTT TAGCCGATCA TACATCAGAT TACTAATTCC AAGTTCCCTT GATTAATTAA
AACCAAATAC TGCGAATAAT ATGATATCTT CTAGATCCAA TAATTCCACA CAAAAATTTA
CATATAAAAT ATCCAAACAA TAAATAAATA AGCAAGAATA AAACTTTTAT TTCAAATCTT
TAGCCCTGGG ACTGTAACGA CACATAACAT ATATAGTAAA CCCTACACAC TGATAATAAT
CAAATAATGG ACAAATTATT GCAGCACACT ACCGCTATCT AAAGCCCCAT TTTTATCTCT
CAATTCGTAT GAAGTGGTCC TATAAATAGT TTAATCCTAT TATTCCTTAA TAACTTTATT
AACCAATAAC TACATTAAAA TATTTACTCC GAATTTATTT TTTTTTTTTT ACTTTATTTT
GACTACTCAT ATACACATTT ATGACCGTCT GGTATATTAA ATGTATATTT GTATATATAC
ATTATATTAA TTGATAATAA CTAAATAGAT AATGATTAAT TTAATGTTAT AATAATATTC
TCATATTTAA TTATATTAAA TAGTTATTTA ATGATATATA AATATATATA TAATATAATT
AATGCTCATG TAACTCTACA ATGTCTATAA ATATCTGTAA GATCCTTTCT TTCGGCCTCT
TCCTATAAGC ATACTAGGTT TATAGGGATA TTGCATATTA TATAAGATCT TATCTATTTA
TATTGGGATT TATATAATAT TATACTATAT AATTATATAT ATATTAATAT AACTATATAG
CAGGAATCCC AAAA
>PV2012_01_03
GGCACGACTT TAGCCGATCA TACATCAGAT TACTAATTCC AAGTTCCCTT GATTAATTAA
AACCAAATAC TGCGAATAAT ATGATATCTT CTAGATCCAA TAATTCCACA CAAAAATTTA
CATATAAAAT ATCCAAACAA TAAATAAATA AGCAAGAATA AAACTTTTAT TTCAAATCTT
TAACCCTGGG ACTGTAACGA CACATAACAT ATATAGTAAA CCCTATACAC TGATAATAAT
CAAATAATGG ACAAATTATT GCAGCACACT ACCGCTATCT AAAGCCCCAT TTTTATCTGT
CAATTCGTAT GAAGTGGTCC TATAAATAGT TTAATCCTAT TATTCCTTAA TAACTTTATT
AACCAATAAC TACATTAAAA TATTTACTCC GAATTTATTT TTTTTTTTTT ACTTTATTTT
GACTACTCAT ATACACATTT ATGACCGTCT GGTATATTAA ATGTATATTT GTATATATAC
ATTATATTAA TTGATAATAA CTAAATAGAT AATGATTAAT TTAATGTTAT AATAATATTC
TCATATTTAA TTATATTAAA TAGTTATTTA ATGATATATA AATATATATA TAATATAATT
AATGCTCATG TAACTCTACA ATGTCTATAA ATATCTGTAA GATCCTTTCT TTCGGCCTCT
TCCTATAAGC ATACTAGGTT TATAGGGATA TTGCATATTA TATAAGATCT TATCTATTTA
TATTGGGATT TATATAATAT TATACTATAT AATTATATAT ATATTAATAT AACTATATAG
CAGGAATCCC AAAA
>PV2012_01_06
GGCACGACTT TAGCCGATCA TACATCAGAT TACTAATTCC AAGTTCCCTT GATTAATTAA
AACCAAATAC TGCGAATAAT ATGATATCTT CTAGATCCAA TAATTCCACA CAAAAATTTA
CATGTAAAAT ATCCAAACAA TAAATAAATA AGCAAGAATA AAACTTTTAT TTCAAATCTT
TAACCCTGGG ACTGTAACGA CACATAACAT ATAAAGTAAA CCCCCCACAC TGATAATAAT
CAAATAATGG ACAAATTATT GCAGCACACT ACCGCTGTCT AAAGCCCCAT TTTTATCTCT
CAATTCATAT GAAGTGGTCC TATAAATAGT TTAATCCTAT TATTCCTTAA TAACTTTATT
AACCAATAAC TACATTAAAA TATTTACTCC GAATTTATTT TTTTTTTTTT ACTTTATTTT
GACTACTCAT ATACACATTT ATGACCGTCT GGTATATTAA ATGTGTATTT ACATATATAT
ATTATATTAA TTAATAATAA CTAAATAGAT AATGATTAAT TTAATGTTAT AATAATATTC
TCATATTTAA TTATATTAAA TAGTTATTTA ATGATATATA AATATATATA TAATATAATT
AATGCTCATG TAACTCTACA ACGTCTATAA ATATCTGTAA GATCCTTTCT TTCGGCCTCT
TCCTATAAGC ATACTAGGTT TATAGGGATA TTGCATATTA TATAAGATCT TATCTATTTA
TATTGGGATT TATATAATAT TATACTATAT AATTATATAT ATATTAATAT AACTATATAG
CGGGAATCTC ACAA
>PV2012_01_18
GGCACGACTT TAGCCGATCA TACATCAGAT TACTAATTCC AAGTTCCCTT GATTAATTAA
AACCAAATAC TGCGAATAAT ATGATATCTT CTAGATCCAA TAATTCCACA CAAAAATTTA
CATATAAAAT ATCCAAACAA TAAATAAATA AGCAAGAATA AAACTTTTAT TTCAAATCTT
TAACCCTGGG ACTGTAACGA CACATAACAT ATAAAGTAAA CCCCCCACAC TGATAATAAT
CAAATAATGG ACAAATTATT GCAGCACACT ACCGCTGTCT AAAGCCCCAT TTTTATCTCT
CAATTCATAT GAAGTGGTCC TATAAATAGT TTAATCCTAT TATTCCTTAA TAACTTTATT
AACCAATAAC TACATTAAAA TATTTACTCC GAATTTATTT TTTTTTTTTT ACTTTATTTT
GACTACTCAT ATACACATTT ATGACCGTCT GGTATATTAA ATGTGTATTT ACATATATAT
ATTATATTAA TTAATAATAA CTAAATAGAT AATGATTAAT TTAATGTTAT AATAATATTC
TCATATTTAA TTATATTAAA TAGTTATTTA ATGATATATA AATATATATA TAATATAATT
AATGCTCATG TAACTCTACA ATGTCTATAA ATATCTGTAA GATCCTTTCT TTCGGCCTCT
TCCTATAAGC ATACTAGGTT TATAGGGATA TTGCATATTA TATAAGATCT TATCTATTTA
TATTGGGATT TATATAATAT TATACTATAT AATTATATAT ATATTAATAT AACTATATAG
CAGGAATCCC AAAA
>PV2012_01_23
GGCACGACTT TAGCCGATCA TACATCAGAT TACTAATTCC AAGTTCCCTT GATTAATTAA
AACCAAATAC TGCGAATAAT ATGATATCTT CTAGATCCAA TAATTCCACA CAAAAATTTA
CATGTAAAAT ATCCAAACAA TAAATAAATA AGCAAGAATA AAACTTTTAT TTCAAATCTT
TAACCCTGGG ACTGTAACGA CACATAACAT ATAAAGTAAA CCCCCCACAC TGATAATAAT
CAAATAATGG ACAAATTATT GCAGCACACT ACCGCTGTCT AAAGCCCCAT TTTTATCTCT
CAATTCATAT GAAGTGGTCC TATAAATAGT TTAATCCTAT TATTCCTTAA TAACTTTATT
AACCAATAAC TACATTAAAA TATTTACTCC GAATTTATTT TTTTTTTTTT ACTTTATTTT
GACTACTCAT ATACACATTT ATGACCGTCT GGTATATTAA ATGTGTATTT ACATATATAT
ATTATATTAA TTAATAATAA CTAAATAGAT AATGATTAAT TTAATGTTAT AATAATATTC
TCATATTTAA TTATATTAAA TAGTTATTTA ATGATATATA AATATATATA TAATATAATT
AATGCTCATG TAACTCTACA ATGTCTATAA ATATCTGTAA GATCCTTTCT TTCGGCCTCT
TCCTATAAGC ATACTAGGTT TATAGGGATA TTGCATATTA TATAAGATCT TATCTATTTA
TATTGGGATT TATATAATAT TATACTATAT AATTATATAT ATATTAATAT AACTATATAG
CAGGAATCCC AAAA
>PV2012_01_24
GGCACGACTT TAGCCGATCA TACATCAGAT TACTAATTCC AAGTTCCCTT GATTAATTAA
AACCAAATAC TGCGAATAAT ATGATATCTT CTAGATCCAA TAATTCCACA CAAAAATTTA
CATGTAAAAT ATCCAAACAA TAAATAAATA AGCAAGAATA AAACTTTTAT TTCAAATCTT
TAACCCTGGG ACTCTAACGA CACATAACAT ATAAAGTAAA CCCCCCACAC TGATAATAAT
CAAATAATGG ACAAATTATT GCAGCACACT ACCGCTGTCT AAAGCCCCAT TTTTATCTCT
CAATTCATAT GAAGTGGTCC TATAAATAGT TTAATCCTAT TATTCCTTAA TAACTTTATT
AACCAATAAC TACATTAAAA TATTTACTCC GAATTTATTT TTTTTTTTTT ACTTTATTTT
GACTACTCAT ATACACATTT ATGACCGTCT GGTATATTAA ATGTGTATTT ACATATATAT
ATTATATTAA TTAATAATAA CTAAATAGAT AATGATTAAT TTGATGTTAT AATAATATTC
TCATATTTAA TTATATTAAA TAGTTATTTA ATGATATATA AATATATATA TAATATAATT
AATGCTCATG TAACTCTACA ATGTCTATAA ATATCTGTAA GATCCTTTCT TTCGGCCTCT
TCCTATAAGC ATACTAGGTT TATAGGGATA TTGCATATTA TATAAGATCT TATCTATTTA
TATTGGGATT TATATAATAT TATACTATAT AATTATATAT ATATTAATAT AACTATATAG
CAGGAATCCC AAAA
>PV2012_01_27
GGCACGACTT TAGCCGATCA TACATCAGAT TACTAATTCC AAGTTCCCTT GATTAATTAA
AACCAAATAC TGCGAATAAT ATGATATCTT CTAGATCCAA TAATTCCACA CAAAAATTTA
CATGTAAAAT ATCCAAACAA TAAATAAATA AGCAAGAATA AAACTTTTAT TTCAAATCTT
TAACCCTGGA ACTATAACGA CACATAACAT ATAAAGTAAA CCCCCCACAC TGATAATAAT
CAAATAATGG ACAAATTATT GCAGCACACT ACGGCTATCT AAAGCCCCAT TTTTATCTGT
CAATTCATAT GAAGTGGTCC TATAAATAGT TTAATCCTAT TATTCCTTAA TAACTTTATT
AACCAATAAC TACATTAAAA TATTTACTCC GAATTTATTT TTTTTTTTTT ACTTTATTTT
GACTACTCAT ATACACATTT ATGACCGTCT GGTATATTAA ATGTGTATTT ATATATATAC
ATTATATTAA TTGATAATAA CTAAATAGAT AATGATTAAT TTAATGTTAT AATAATATTC
TCATATTTAA TTATATTAAA TAGTTATTTA ATGATATATA AATATATATA TAATATAATT
AATGCTCATG TAACTCTACA ATGTCTATAA ATATCTGTAA GATCCTTTCT TTCGGCCTCT
TCCTATAAGC ATACTAGGTT TATAGGGATA TTGCATATTA TATAAGATCT TATCTATTTA
TATTGGGATT TATATAATAT TATACTATAT AATTATATAT ATATTAATAT AACTATATAG
CAGGAATCTC AAAA
>PV2012_01_32
GGCACGACTT TAGCCGATCA TACATCAGAT TACTAATTCC AAGTTCCCTT GATTAATTAA
AACCAAATAC TGCGAATAAT ATGATATCTT CTAGATCCAA TAATTCCACA CAAAAATTTA
CATGTAAAAT ATCCAAACAA TAAATAAATA AGCAAGAATA AAACTTTTAT TTCAAATCTT
TAACCCTGGA ACTATAACGA CACATAACAT ATAAAGTAAA CCCCCCACAC TGATAATAAT
CAAATAATGG ACAAATTATT GCAGCACACT ACGGCTATCT AAAGCCCCAT TTTTATCTGT
CAATTCATAT GAAGTGGTCC TATAAATAGT TTAATCCTAT TATTCCTTAA TAACTTTATT
AACCAATAAC TACATTAAAA TATTTACTCC GAATTTATTT TTTTTTTTTT ACTTTATTTT
GACTACTCAT ATACACATTT ATGACCGTCT GGTATATTAA ATGTGTATTT ATATATATAC
ATTATATTAA TTGATAATAA CTAAATAGAT AATGATTAAT TTAATGTTAT AATAATATTC
TCATATTTAA TTATATTAAA TAGTTATTTA ATGATATATA AATATATATA TAATATAATT
AATGCTCATG TAACTCTACA ATGTCTATAA ATATCTGTAA GATCCTTTCT TTCGGCCTCT
TCCTATAAGC ATACTAGGTT TATAGGGATA TTGCATATTA TATAAGATCT TATCTATTTA
TATTGGGATT TATATAATAT TATACTATAT AATTATATAT ATATTAATAT AACTATATAG
CAGGAATCTC AAAA
>PV2012_01_33
GGCACGACTT TAGCCGATCA TACATCAGAT TACTAATTCC AAGTTCCCTT GATTAATTAA
AACCAAATAC TGCGAATAAT ATGATATCTT CTAGATCCAA TAATTCCACA CAAAAATTTA
CATGTAAAAT ATCCAAACAA TAAATAAATA AGCAAGAATA AAACTTTTAT TTCAAATCTT
TAACCCTGGG ACTGTAACGA CACATAACAT ATAAAGTAAA CCCCCCACAC TGATAATAAT
CAAATAATGG ACAAATTATT GCAGCACACT ACCGCTGTCT AAAGCCCCAT TTTTATCTCT
CAATTCATAT GAAGTGGTCC TATAAATAGT TTAATCCTAT TATTCCTTAA TAACTTTATT
AACCAATAAC TACATTAAAA TATTTACTCC GAATTTATTT TTTTTTTTTT ACTTTATTTT
GACTACTCAT ATACACATTT ATGACCGTCT GGTATATTAA ATGTGTATTT ACATATATAT
ATTATATTAA TTAATAATAA CTAAATAGAT AATGATTAAT TTAATGTTAT AATAATATTC
TCATATTTAA TTATATTAAA TAGTTATTTA ATGATATATA AATATATATA TAATATAATT
AATGCTCATG TAACTCTACA ATGTCTATAA ATATCTGTAA GATCCTTTCT TTCGGCCTCT
TCCTATAAGC ATACTAGGTT TATAGGGATA TTGCATATTA TATAAGATCT TATCTATATA
TATTGGGATT TATATAATAT TATACTATAT AATTATATAT ATATTAATAT AACTATATAG
CAGGAATCCC AAAA
>PV2012_01_36
GGCACGACTT TAGCCGATCA TACATCAGAT TACTAATTCC AAGTTCCCTT GATTAATTAA
AACCAAATAC TGCGAATAAT ATGATATCTT CTAGATCCAA TAATTCCACA CAAAAATTTA
CATATAAAAT ATCCAAACAA TAAATAAATA AGCAAGAATA AAACTTTTAT TTCAAATCTT
TAACCCTGGG ACTGTAACGA CACATAACAT ATATAGTAAA CCCTATACAC TGATAATAAT
CAAATAATGG ACAAATTATT GCAGCACACT ACCGCTATCT AAAGCCCCAT TTTTATCTGT
CAATTCGTAT GAAGTGGTCC TATAAATAGT TTAATCCTAT TATTCCTTAA TAACTTTATT
AACCAATAAC TACATTAAAA TATTTACTCC GAATTTATTT TTTTTTTTTT ACTTTATTTT
GACTACTCAT ATACACATTT ATGACCGTCT GGTATATTAA ATGTATATTT GTATATATAC
ATTATATTAA TTGATAATAA CTAAATAGAT AATGATTAAT TTAATGTTAT AATAATATCC
TCATATTTAA TTATATTAAA TAGTTATTTA ATGATATATA AATATATATA TAATATAATT
AATGCTCATG TAACTCTACA ATGTCTATAA ATATCTGTAA GATCCTTTCT TTCGGCCTCT
TCCTATAAGC ATACTAGGTT TATAGGGATA TTGCATATTA TATAAGATCT TATCTATTTA
TATTGGGATT TATATAATAT TATACTATAT AATTATATAT ATATTAATAT AACTATATAG
CAGGAATCCC AAAA
>PV2012_07_01
GGCACGACTT TAGCCGATCA TACATCAGAT TACTAATTCC AAGTTCCCTT GATTAATTAA
AACCAAATAC TGCGAATAAT ATGATATCTT CTAGATCCAA TAATTCCACA CAAAAATTTA
CATGTAAAAT ATCCAAACAA TAAATAAATA AGCAAGAATA AAACTTTTAT TTCAAATCTT
TAACCCTGGA ACTGTAACGA CACATAACAT ATAAAGTAAA CCCCCCACAC TGATAATAAT
CAAATAATGG ACAAATTATT GCAGCACACT ACCGCTATCT AAAGCCCCAT TTTTATCTGT
CACTTCATAT GAAGTGGTCC TATAAATAGT TTAATCCTAT TATTCCTTAA TAACTTTATT
AACCAATAAC TACATTAAAA TATTTACTCC GAATTTATTT TTTTTTTTTT ACTTTATTTT
GACTACTCAT ATACACATTT ATGACCGTCT GGTATATTAA ATGTGTATTT ATATATATAC
ATTATATTAA TTGATAATAA CTAAATAGAT AATGATTAAT TTAATGTTAT AATAATATTC
TCATATTTAA TTATATTAAA TAGTTATTTA ATGATATATA AATATATATA TAATATAATT
AATGCTCATG TAACTCTACA ATGTCTATAA ATATCTGTAA GATCCTTTCT TTCGGCCTCT
TCCTATAAGC ATACTAGGTT TATAGGGATA TTGCATATTA TATAAGATCT TATCTATTTA
TATTGGGATT TATATAATAT TATACTATAT AATTATATAT ATATTAATAT AACTATATAG
CAGGAATCCC AAAA
>PV2012_07_08
GGCACGACTT TAGCCGATCA TACATCAGAT TACTAATTCC AAGTTCCCTT GATTAATTAA
AACCAAATAC TGCGAATAAT ATGATATCTT CTAGATCCAA TAATTCCACA CAAAAATTTA
CATATAAAAT ATCCAAACAA TAAATAAATA AGCAAGAATA AAACTTTTAT TTCAAATCTT
TAACCCTGGA ACTGTAACGA CACATAACAT ATAAAGTAAA CCCCCCACAC TGATAATAAT
CAAATAATGG ACAAATTATT GCAGCACACT ACCGCTATCT AAAGCCCCAT TTTTATCTGT
CACTTCATAT GAAGTGGTCC TATAAATAGT TTAATCCTAT TATTCCTTAA TAACTTTATT
AACCAATAAC TACATTAAAA TATTTACTCC GAATTTATTT TTTTTTTTTT ACTTTATTTT
GACTACTCAT ATACACATTT ATGACCGTCT GGTATATTAA ATGTGTATTT ATATATATAC
ATTATATTAA TTGATAATAA CTAAATAGAT AATGATTAAT TTAATGTTAT AATAATATTC
TCATATTTAA TTATATTAAA TAGTTATTTA ATGATATATA AATATATATA TAATATAATT
AATGCTCATG TAACTCTACA ATGTCTATAA ATATCTGTAA GATCCTTTCT TTCGGCCTCT
TCCTATAAGC ATACTAGGTT TATAGGGATA TTGCATATTA TATAAGATCT TATCTATTTA
TATTGGGATT TATATAATAT TATACTATAT AATTATATAT ATATTAATAT AACTATATAG
CAGGAATCCC ACAA
>PV2012_07_09
GGCACGACTT TAGCCGATCA TACATCAGAT TACTAATTCC AAGTTCCCTT GATTAATTAA
AACCAAATAC TGCGAATAAT ATGATATCTT CTAGATCCAA TAATTCCACA CAAAAATTTA
CATGTAAAAT ATCCAAACAA TAAATAAATA AGCAAGAATA AAACTTTTAT TTCAAATCTT
TAACCCCGGA ACTGTAACGA CACATAACAT ATAAAGTAAA CCCCCCACAC TGATAATAAT
CAAATAATGG ACAAATTATT GCAGCACACT ACCGCTATCT AAAGCCCCAT TTTTATCTGT
CAATTCATAT GAAGTGGTCC TATAAATAGT TTAATCCTAT TATTCCTTAA TAACTTTATT
AACCAATAAC TACATTAAAA TATTTACTCC GAATTTATTT TTTTTTTTTT ACTTTATTTT
GACTACTCAT ATACACATTT ATGACCGTCT GGTATATTAA ATGTGTATTT ACATATATAC
ATTATATTAA TTGATAATAA CTAAATAGAT AATGATTAAT TTAATGTTAT AATAATATTC
TCATATTTAA TTATATTAAA TAGTTATTTA ATGATATATA AATATATATA TAATATAATT
AATGCTCATG TAACTCTACA ATGTCTATAA ATATCTGTAA GATCCTTTCT TTCGGCCTCT
TCCTATAAGC ATACTAGGTT TATAGGGATA TTGCATATTA TATAAGATCT TATCTATTTA
TATTGGGATT TATATAATAT TATACTATAT AATTATATAT ATATTAATAT AACTATATAG
CAGGAATCCC AAAA
>PV2012_07_14
GGCACGACTT TAGCCGATCA TACATCAGAT TACTAATTCC AAGTTCCCTT GATTAATTAA
AACCAAATAC TGCGAATAAT ATGATATCTT CTAGATCCAA TAATTCCACA CAAAAATTTA
CATGTAAAAT ATCCAAACAA TAAATAAATA AGCAAGAATA AAACTTTTAT TTCAAATCTT
TAACCCTGGA ACTGTAACGA CACATAACAT ATAAAGTAAA CCCCCCACAC TGATAATAAT
CAAATAATGG ACAAATTATT GCAGCACACT ACCGCTATCT AAAGCCCCAT TTTTATCTGT
CAATTCATAT GAAGTGGTCC TATAAATAGT TTAATCCTAT TATTCCTTAA TAACTTTATT
AACCAATAAC TACATTAAAA TATTTACTCC GAATTTATTT TTTTTTTTTT ACTTTATTTT
GACTACTCAT ATACACATTT ATGACCGTCT GGTATATTAA ATGTGTATTT ATATATATAC
ATTATATTAA TTGATAATAA CTAAATAGAT AATGATTAAT TTAATGTTAT AATAATATTC
TCATATTTAA TTATATTAAA TAGTTATTTA ATGATATATA AATATATATA TAATATAATT
AATGCTCATG TAACTCTACA ATGTCTATAA ATATCTGTAA GATCCTTTCT TTCGGCCTCT
TCCTATAAGC ATACTAGGTT TATAGGGATA TTGCATATTA TATAAGATCT TATCTATTTA
TATTGGGATT TATATAATAT TATACTATAT AATTATATAT ATATTAATAT AACTATATAG
CAGGAATCCC AAAA
>PV2012_07_23
GGCACGACTT TAGCCGATCA TACATCAGAT TACTAATTCC AAGTTCCCTT GATTAATTAA
AACCAAATAC TGCGAATAAT ATGATATCTT CTAGATCCAA TAATTCCACA CAAAAATTTA
CATGTAAAAT ATCCAAACAA TAAATAAATA AGCAAGAATA AAACTTTTAT TTCAAATCTT
TAACCCTGGA ACTGTAACGA CACATAACAT ATAAAGTAAA CCCCCCACAC TGATAATAAT
CAAATAATGG ACAAATTATT GCAGCACACT ACCGCTATCT AAAGCCCCAT TTTTATCTGT
CAATTCATAT GAAGTGGTCC TATAAATAGT TTAATCCTAT TATTCCTTAA TAACTTTATT
AACCAATAAC TACATTAAAA TATTTACTCC GAATTTATTT TTTTTTTTTT ACTTTATTTT
GACTACTCAT ATACACATTT ATGACCGTCT GGTATATTAA ATGTGTATTT ATATATATAC
ATTATATTAA TTGATAATAA CTAAATAGAT AATGATTAAT TTAATGTTAT AATAATATTC
TCATATTTAA TTATATTAAA TAGTTATTTA ATGATATATA AATATATATA TAATATAATT
AATGCTCATG TAACTCTACA ATGTCTATAA ATATCTGTAA GATCCTTTCT TTCGGCCTCT
TCCTATAAGC ATACTAGGTT TATAGGGATA TTGCATATTA TATAAGATCT TATCTATTTA
TATTGGGATT TATATAATAT TATACTATAT AATTATATAT ATATTAATAT AACTATATAG
CAGGAATCCC AAAA
>PV2012_07_26
GGCACGACTT TAGCCGATCA TACATCAGAT TACTAATTCC AAGTTCCCTT GATTAATTAA
AACCAAATAC TGCGAATAAT ATGATATCTT CTAGACCCAA TAATTCCACA CAAAAATTTA
CATGTAAAAT ATCCAAACAA TAAATAAATA AGCAAGAATA AAACTTTTAT TTCAAATCTT
TAACCCTGGG ACTGTAACGA CACATAACAT ATATAGTAAA CCCTACACAC TGATAATAAT
CAAATAATGG ACAAATTATT GCAGCACACT ACCGCTATCT AAAGCCCCAT TTTTATCTGT
CAATTCGTAT GAAGTGGTCC TATAAATAGT TTAATCCTAT TATTCCTTAA TAACTTTATT
AACCAATAAC TACATTAAAA TATTTACTCC GAATTTATTT TTTTTTTTTT ACTTTATTTT
GACTACTCAT ATACACATTT ATGACCGTCT GGTATGTTAA ATGTATATTT ATATATATAC
ATTATATTAA TTGATAATAA CTAAATAGAT AATGATTAAT TTAATGTTAT AATAATATTC
TCATATTTAA TTATATTAAA TAGTTATTTA ATGATATATA AATATATATA TAATATAATT
AATGCTCATG TAACTCTACA ATGTCTATAA ATATCTGTAA GATCCTTTCT TTCGGCCTCT
TCCTATAAGC ATACTAGGTT TATAGGGATA TTGCATATTA TATAAGATCT TATCTATTTA
TATTGGGATT TATATAATAT TATACTATAT AATTATATAT ATATTAATAT AACTATATAG
CAGGAATCCC AAAA
>PV2012_07_33
GGCACGACTT TAGCCGATCA TACATCAGAT TACTAATTCC AAGTTCCCTT GATTAATTAA
AACCAAATAC TGCGAATAAT ATAATATCTT CTAGATCCAA TAATCCCACA CAAAAATTTA
CATGTAAAAT ATCCAAACAA TAAATAAATA AGCAAGAATA AAACTTTTAT TTCAAATCTT
TAACCCTGGG ACTGTAACGA CACATAACAT ATAAAGTAAA CCCCCTACAC TGATAATAAT
CAAATAATGG ACAAATTATT GCAGCACACT ACCGCTATCT AAAGCCCCAT TTTTATCTCT
CAATTCATAT GAAGTGGTCC TATAAATAGT TTAATCCTAT TATTCCTTAA TAACTTTATT
AACCAATAAC TACATTAAAA TATTTACTCC GAATTTATTT TTTTTTTTTT ACTTTATTTT
GACTACTCAT ATACACATTT ATGACCGTCT GGTATATTAA ATGTGTATTT ATATATATAC
ATTATATTAA TTGATAATAA CTAAATAGAT AATGATTAAT TTGATGTTAT AATAATATTC
TCATATTTAA TTATATTAAA TAGTTATTTA ATGATATATA AATATATATA TAATATAATT
AATGCTCATG TAACTCTACA ATGTCTATAA ATATCTGTAA GATCCTTTCT TTCGGCCTCT
TCCTATAAGC ATACTAGGTT TATAGGGATA TTGCATATTA TATAAGATCT TATCTATTTA
TATTGGGATT TATATAATAT TATACTATAT AATTATATAT ATATTAATAT AACTATATAG
CAGGAATCCC AAAA
>PV2012_07_37
GGCACGACTT TAGCCGATCA TACATCAGAT TACTAATTCC AAGTTCCCTT GATTAATTAA
AACCAAATAC TGCGAATAAT ATGATATCTT CTAGATCCAA TAATTCCACA CAAAAATTTA
CATGTAAAAT ATCCAAACAA TAAATAAATA AGCAAGAATA AAACTTTTAT TTCAAATCTT
TAACCCTGGA ACTGTAACGA CACATAACAT ATAAAGTAAA CCCCCCACAC TGATAATAAT
CAAATAATGG ACAAATTATT GCAGCACACT ACCGCTATCT AAAGCCCCAT TTTTATCTGT
CAATTCATAT GAAGTGGTCC TATAAATAGT TTAATCCTAT TATTCCTTAA TAACTTTATT
AACCAATAAC TACATTAAAA TATTTACTCC GAATTTATTT TTTTTTTTTT ACTTTATTTT
GACTACTCAT ATACACATTT ATGACCGTCT GGTATATTAA ATGTGTATTT ATATATATAC
ATTATATTAA TTGATAATAA CTAAATAGAT AATGATTAAT TTAATGTTAT AATAATATTC
TCATATTTAA TTATATTAAA TAGTTATTTA ATGATATATA AATATATATA TAATATAATT
AATGCTCATG TAACTCTACA ATGTCTATAA ATATCTGTAA GATCCTTTCT TTCGGCCTCT
TCCTATAAGC ATACTAGGTT TATAGGGATA TTGCATATTA TATAAGATCT TATCTATTTA
TATTGGGATT TATATAATAT TATACTATAT AATTATATAT ATATTAATAT AACTATATAG
CAGGAATCCC AAAA
>PV2012_07_39
GGCACGACTT TAGCCGATCA TACATCAGAT TACTAATTCC AAGTTCCCTT GATTAATTAA
AACCAAATAC TGCGAATAAT ATGATATCTT CTAGATCCAA TAATTCCACA CAAAAATTTA
CATGTAAAAT ATCCAAACAA TAAATAAATA AGCAAGAATA AAACTTTTAT TTCAAATCTT
TAACCCTGGA ACTGTAACGA CACATAACAT ATAAAGTAAA CCCCCCACAC TGATAATAAT
CAAATAATGG ACAAATTATT GCAGCACACT ACCGCTATCT AAAGCCCCAT TTTTATCTGT
CAATTCATAT GAAGTGGTCC TATAAATAGT TTAATCCTAT TATTCCTTAA TAACTTTATT
AACCAATAAC TACATTAAAA TATTTACTCC GAATTTATTT TTTTTTTTTT ACTTTATTTT
GACTACTCAT ATACACATTT ATGACCGTCT GGTATATTAA ATGTGTATTT ATATATATAC
ATTATATTAA TTGATAATAA CTAAATAGAT AATGATTAAT TTAATGTTAT AATAATATTC
TCATATTTAA TTATATTAAA TAGTTATTTA ATGATATATA AATATATATA TAATATAATT
AATGCTCATG TAACTCTACA ATGTCTATAA ATATCTGTAA GATCCTTTCT TTCGGCCTCT
TCCTATAAGC ATACTAGGTT TATAGGGATA TTGCATATTA TATAAGATCT TATCTATTTA
TATTGGGATT TATATAATAT TATACTATAT AATTATATAT ATATTAATAT AACTATATAG
CAGGAATCCC AAAA
>PV2011_01_04
GGCACGACTT TAGCCGATCA TACATCAGAT TACTAATTCC AAGTTCCCTT GATTAATTAA
AACCAAATAC TGCGAATAAT ATGATATCTT CTAGATCCAA TAATTCCACA CAAAAATTTA
CATGTAAAAT ATCCAAACAA TAAATAAATA AACAAGAATA AAACTTTTAT TTCAAATCTT
TAACCCTGGG ACTGTAACGA CACATACCAT ATAAAGTAAA CCCCCCACAC TGATAATAAT
CAAATAATGG ACAAATTATT GCAGCACACT ACCGCTATCT AAAGCCCCAT TTTTATCTGT
CAATTCATAT GAAGTGGTCC TATAAATAGT TTAATCCTAT TATTCCTTAA TAACTTTATT
AACCAATAAC TACATTAAAA TATTTACTCC GAATTTATTT TTTTTTTTTT ACTTTATTTT
GACTACTCAT ATACACATTT ATGACCGTCT GGTATATTAA ATGTATATTT AAATATATAT
ATTATATTAA TTAATAATAA CTAAATAGAT AATGATTAAT TTAATGTTAT AATAATATTC
TCATATTTAA TTATATTAAA TAGTTATTTA ATGATATATA AATATATATA TAATATAATT
AATGCTCATG TAACTCTACA ATGTCTATAA ATATCTGTAA GATCCTTTCT TTCGGCCTCT
TCCTATAAGC ATACTAGGTC TATAGGGATA TTGCATATTA TATAAGATCT TATCTATTTA
TATTGGGATT TATATAATAT TATACTATAT AATTATATAT ATATTAATAT AACTATATAG
CAGGAATCCC AAAA
>PV2011_01_09
GGCACGACTT TAGCCGATCA TACATCAGAT TACTAATTCC AAGTTCCCTT GATTAATTAA
AACCAAATAC TGCGAATAAT ATGATATCTT CTAGATCCAA TAATTCCACA CAAAAATTTA
CATGTAAAAT ATCCAAACAA TAAATAAATA AACAAGAATA AAACTTTTAT TTCAAATCTT
TAACCCTGGG ACTGTAACGA CATATACCAT ATAAAGTAAA CCCCCCACAC TGATAATAAT
CAAATAATGG ACAAATTATT GCAGCACACT ACCGCTATCT AAAGCCCCAT TTTTATCTGT
CAATTCATAT GAAGTGGTCC TATAAATAGT TTAATCCTAT TATTCCTTAA TAACTTTATT
AACCAATAAC TACATTAAAA TATTTACTCC GAATTTATTT TTTTTTTTTT ACTTTATTTT
GACTACTCAT ATACACATTT ATGACCGTCT GGTATATTAA ATGTGTATTT ACATATATAC
ATTATATTAA TTGATAATAA CTAAATAGAT AATGATTAAT TTAATGTTAT AATAATATTC
TCATATTTAA TTATATTAAA TAGTTATTTA ATGATATATA AATATATATA TAATATAATT
AATGCTCATG TAACTCTACA ATGTCTATAA ATATCTGTAA GATCCTTTCT TTCGGCCTCT
TCCTATAAGC ATACTAGGTT TATAGGGATA TTGCATATTA TATAAGATCT TATCTATTTA
TATTGGGATT TATATAATAT TATACTATAT AATTATATAT ATATTAATAT AACTATATAG
CAGGAATCCC AAAA
>PV2011_01_10
GGCACGACTT TAGCCGATCA TACATCAGAT TACTAATTCC AAGTTCCCTT GATTAATTAA
AACCAAATAC TGCGAATAAT ATGATATCTT CTAGATCCAA TAATTCCACA CAAAAATTTA
CATGTAAAAT ATCCAAACAA TAAATAAATA AACAAGAATA AAACTTTTAT TTCAAATCTT
TAACCCTGGG ACTGTAACGA CATATACCAT ATAAAGTAAA CCCCCCACAC TGATAATAAT
CAAATAATGG ACAAATTATT GCAGCACACT ACCGCTATCT AAAGCCCCAT TTTTATCTGT
CAATTCATAT GAAGTGGTCC TATAAATAGT TTAATCCTAT TATTCCTTAA TAACTTTATT
AACCAATAAC TACATTAAAA TATTTACTCC GAATTTATTT TTTTTTTTTT ACTTTATTTT
GACTACTCAT ATACACATTT ATGACCGTCT GGTATATTAA ATGTGTATTT ACATATATAC
ATTATATTAA TTGATAATAA CTAAATAGAT AATGATTAAT TTAATGTTAT AATAATATTC
TCATATTTAA TTATATTAAA TAGTTATTTA ATGATATATA AATATATATA TAATATAATT
AATGCTCATG TAACTCTACA ATGTCTATAA ATATCTGTAA GATCCTTTCT TTCGGCCTCT
TCCTATAAGC ATACTAGGTT TATAGGGATA TTGCATATTA TATAAGATCT TATCTATTTA
TATTGGGATT TATATAATAT TATACTATAT AATTATATAT ATATTAATAT AACTATATAG
CAGGAATCCC AAAA
>PV2011_01_13
GGCACGACTT TAGCCGATCA TACATCAGAT TACTAATTCC AAGTTCCCTT GATTAATTAA
AACCAAATAC TGCGAATAAT ATGATATCTT CTAGATCCAA TAATTCCACA CAAAAATTTA
CATGTAAAAT ATCCAAACAA TAAATAAATA AACAAGAATA AAACTTTTAT TTCAAATCTT
TAACCCTGGG ACTGTAACGA CATATACCAT ATAAAGTAAA CCCCCCACAC TGATAATAAT
CAAATAATGG ACAAATTATT GCAGCACACT ACCGCTATCT AAAGCCCCAT TTTTATCTGT
CAATTCATAT GAAGTGGTCC TATAAATAGT TTAATCCTAT TATTCCTTAA TAACTTTATT
AACCAATAAC TACATTAAAA TATTTACTCC GAATTTATTT TTTTTTTTTT ACTTTATTTT
GACTACTCAT ATACACATTT ATGACCGTCT GGTATATTAA ATGTGTATTT ACATATATAC
ATTATATTAA TTGATAATAA CTAAATAGAT AATGATTAAT TTAATGTTAT AATAATATTC
TCATATTTAA TTATATTAAA TAGTTATTTA ATGATATATA AATATATATA TAATATAATT
AATGCTCATG TAACTCTACA ATGTCTATAA ATATCTGTAA GATCCTTTCT TTCGGCCTCT
TCCTATAAGC ATACTAGGTT TATAGGGATA TTGCATATTA TATAAGATCT TATCTATTTA
TATTGGGATT TATATAATAT TATACTATAT AATTATATAT ATATTAATAT AACTATATAG
CAGGAATCCC AAAA
>PV2011_01_16
GGCACGACTT TAGCCGATCA TACATCAGAT TACTAATTCC AAGTTCCCTT GATTAATTAA
AACCAAATAC TGCGAATAAT ATGATATCTT CTAGATCCAA TAATTCCACA CAAAAATTTA
CATGTAAAAT ATCCAAACAA TAAATAAATA AACAAGAATA AAACTTTTAT TTCAAATCTT
TAACCCTGGG ACTGTAACGA CACATACCAT ATAAAGTAAA CCCCCCACAC TGATAATAAT
CAAATAATGG ACAAATTATT GCAGCACACT ACCGCTATCT AAAGCCCCAT TTTTATCTGT
CAATTCATAT GAAGTGGTCC TATAAATAGT TTAATCCTAT TATTCCTTAA TAACTTTATT
AACCAATAAC TACATTAAAA TATTTACTCC GAATTTATTT TTTTTTTTTT ACTTTATTTT
GACTACTCAT ATACACATTT ATGACCGTCT GGTATATTAA ATGTATATTT AAATATATAT
ATTATATTAA TTAATAATAA CTAAATAGAT AATGATTAAT TTAATGTTAT AATAATATTC
TCATATTTAA TTATATTAAA TAGTTATTTA ATGATATATA AATATATATA TAATATAATT
AATGCTCATG TAACTCTACA ATGTCTATAA ATATCTGTAA GATCCTTTCT TTCGGCCTCT
TCCTATAAGC ATACTAGGTC TATAGGGATA TTGCATATTA TATAAGATCT TATCTATTTA
TATTGGGATT TATATAATAT TATACTATAT AATTATATAT ATATTAATAT AACTATATAG
CAGGAATCCC AAAA
>PV2011_01_18
GGCACGACTT TAGCCGATCA TACATCAGAT TACTAATTCC AAGTTCCCTT GATTAATTAA
AACCAAATAC TGCGAATAAT ATGATATCTT CTAGATCCAA TAATTCCACA CAAAAATTTA
CATGTAAAAT ATCCAAACAA TAAATAAATA AACAAGAATA AAACTTTTAT TTCAAATCTT
TAACCCTGGG ACTGTAACGA CACATACAAT ATAAAGTAAA CCCCCCACAC TGATAATAAT
CAAATAATGG ACAAATTATT GCAGCACACT ACCGCTATCT AAAGCCCCAT TTTTATCTGT
CAATTCATAT GAAGTGGTCC TATAAATAGT TTAATCCTAT TATTCCTTAA TAACTTTATT
AACCAATAAC TACATTAAAA TATTTACTCC GAATTTATTT TTTTTTTTTT ACTTTATTTT
GACTACTCAT ATACACATTT ATGACCGTCT GGTATATTAA ATGTGTATTT ACATATATAC
ATTATATTAA TTGATAATAA CTAAATAGAT AATGATTAAT TTAATGTTAT AATAATATTC
TCATATTTAA TTATATTAAA TAGTTATTTA ATGATATATA AATATATATA TAATATAATT
AATGCTCATG TAACTCTACA ATGTCTATAA ATATCTGTAA GATCCTTTCT TTCGGCCTCT
TCCTATAAGC ATACTAGGTT TATAGGGATA TTGCATATTA TATAAGATCT TATCTATTTA
TATTGGGATT TATATAATAT TATACTATAT AATTATATAT ATATTAATAT AACTATATAG
CAGGAATCCC AAAA
>PV2011_01_19
GGCACGACTT TAGCCGATCA TACATCAGAT TACTAATTCC AAGTTCCCTT GATTAATTAA
AACCAAATAC TGCGAATAAT ATGATATCTT CTAGATCCAA TAATTCCACA CAAAAATTTA
CATGTAAAAT ATCCAAACAA TAAATAAATA AACAAGAATA AAACTTTTAT TTCAAATCTT
TAACCCTGGG ACTGTAACGA CACATACCAT ATAAAGTAAA CCCCCCACAC TGATAATAAT
CAAATAATGG ACAAATTATT GCAGCACACT ACCGCTATCT AAAGCCCCAT TTTTATCTGT
CAATTCATAT GAAGTGGTCC TATAAATAGT TTAATCCTAT TATTCCTTAA TAACTTTATT
AACCAATAAC TACATTAAAA TATTTACTCC GAATTTATTT TTTTTTTTTT ACTTTATTTT
GACTACTCAT ATACACATTT ATGACCGTCT GGTATATTAA ATGTGTATTT ACATATATAC
ATTATATTAA TTGATAATAA CTAAATAGAT AATGATTAAT TTAATGTTAT AATAATATTC
TCATATTTAA TTATATTAAA TAGTTATTTA ATGATATATA AATATATATA TAATATAATT
AATGCTCATG TAACTCTACA ATGTCTATAA ATATCTGTAA GATCCTTTCT TTCGGCCTCT
TCCTATAAGC ATACTAGGTT TATAGGGATA TTGCATATTA TATAAGATCT TATCTATTTA
TATTGGGATT TATATAATAT TATACTATAT AATTATATAT ATATTAATAT AACTATATAG
CAGGAATCCC AAAA
>PV2011_01_27
GGCACGACTT TAGCCGATCA TACATCAGAT TACTAATTCC AAGTTCCCTT GATTAATTAA
AACCAAATAC TGCGAATAAT ATGATATCTT CTAGATCCAA TAATTCCACA CAAAAATTTA
CATGTAAAAT ATCCAAACAA TAAATAAATA AACAAGAATA AAACTTTTAT TTCAAATCTT
TAACCCTGGG ACTGTAACGA CACATACCAT ATAAAGTAAA CCCCCCACAC TGATAATAAT
CAAATAATGG ACAAATTATT GCAGCACACT ACCGCTATCT AAAGCCCCAT TTTTATCTGT
CAATTCATAT GAAGTGGTCC TATAAATAGT TTAATCCTAT TATTCCTTAA TAACTTTATT
AACCAATAAC TACATTAAAA TATTTACTCC GAATTTATTT TTTTTTTTTT ACTTTATTTT
GACTACTCAT ATACACATTT ATGACCGTCT GGTATATTAA ATGTATATTT AAATATATAT
ATTATATTAA TTAATAATAA CTAAATAGAT AATGATTAAT TTAATGTTAT AATAATATTC
TCATATTTAA TTATATTAAA TAGTTATTTA ATGATATATA AATATATATA TAATATAATT
AATGCTCATG TAACTCTACA ATGTCTATAA ATATCTGTAA GATCCTTTCT TTCGGCCTCT
TCCTATAAGC ATACTAGGTC TATAGGGATA TTGCATATTA TATAAGATCT TATCTATTTA
TATTGGGATT TATATAATAT TATACTATAT AATTATATAT ATATTAATAT AACTATATAG
CAGGAATCCC AAAA
>PV2011_01_42
GGCACGACTT TAGCCGATCA TACATCAGAT TACTAATTCC AAGTTCCCTT GATTAATTAA
AACCAAATAC TGCGAATAAT ATGATATCTT CTAGATCCAA TAATTCCACA CAAAAATTTA
CATGTAAAAT ATCCAAACAA TAAATAAATA AACAAGAATA AAACTTTTAT TTCAAATCTT
TAACCCTGGG ACTGTAACGA CATATACCAT ATAAAGTAAA CCCCCCACAC TGATAATAAT
CAAATAATGG ACAAATTATT GCAGCACACT ACCGCTATCT AAAGCCCCAT TTTTATCTGT
CAATTCATAT GAAGTGGTCC TATAAATAGT TTAATCCTAT TATTCCTTAA TAACTTTATT
AACCAATAAC TACATTAAAA TATTTACTCC GAATTTATTT TTTTTTTTTT ACTTTATTTT
GACTACTCAT ATACACATTT ATGACCGTCT GGTATATTAA ATGTGTATTT ACATATATAC
ATTATATTAA TTGATAATAA CTAAATAGAT AATGATTAAT TTAATGTTAT AATAATATTC
TCATATTTAA TTATATTAAA TAGTTATTTA ATGATATATA AATATATATA TAATATAATT
AATGCTCATG TAACTCTACA ATGTCTATAA ATATCTGTAA GATCCTTTCT TTCGGCCTCT
TCCTATAAGC ATACTAGGTT TATAGGGATA TTGCATATTA TATAAGATCT TATCTATTTA
TATTGGGATT TATATAATAT TATACTATAT AATTATATAT ATATTAATAT AACTATATAG
CAGGAATCCC AAAA
>PV2011_01_45
GGCACGACTT TAGCCGATCA TACATCAGAT TACTAATTCC AAGTTCCCTT GATTAATTAA
AACCAAATAC TGCGAATAAT ATGATATCTT CTAGATCCAA TAATTCCACA CAAAAATTTA
CATGTAAAAT ATCCAAACAA TAAATAAATA AACAAGAATA AAACTTTTAT TTCAAATCTT
TAACCCTGGG ACTGTAACGA CACATACCAT ATAAAGTAAA CCCCCCACAC TGATAATAAT
CAAATAATGG ACAAATTATT GCAGCACACT ACCGCTATCT AAAGCCCCAT TTTTATCTGT
CAATTCATAT GAAGTGGTCC TATAAATAGT TTAATCCTAT TATTCCTTAA TAACTTTATT
AACCAATAAC TACATTAAAA TATTTACTCC GAATTTATTT TTTTTTTTTT ACTTTATTTT
GACTACTCAT ATACACATTT ATGACCGTCT GGTATATTAA ATGTGTATTT ACATATATAC
ATTATATTAA TTGATAATAA CTAAATAGAT AATGATTAAT TTAATGTTAT AATAATATTC
TCATATTTAA TTATATTAAA TAGTTATTTA ATGATATATA AATATATATA TAATATAATT
AATGCTCATG TAACTCTACA ATGTCTATAA ATATCTGTAA GATCCTTTCT TTCGGCCTCT
TCCTATAAGC ATACTAGGTT TATAGGGATA TTGCATATTA TATAAGATCT TATCTATTTA
TATTGGGATT TATATAATAT TATACTATAT AATTATATAT ATATTAATAT AACTATATAG
CAGGAATCCC AAAA
>PV2011_03_03
GGCACGACTT TAGCCGATCA TACATCAGAT TACTAATTCC AAGTTCCCTT GATTAATTAA
AACCAAATAC TGCGAATAAT ATGATATCTT CTAGATCCAA TAATTCCACA CAAAAATTTA
CATGTAAAAT ATCCAAACAA TAAATAAATA AGCAAGAATA AAACTTTTAT TTCAAATCTT
TAACCCTGGA ACTGTAACGA CACATAACAT ATAAAGTAAA CCCCTCACAC TGATAATAAT
CAAATAATGG ACAAATTATT GCAGCACACT ACCGCTATCT AAAGCCCCAT TTTTATCTGT
CAATTCATAT GAAGTGGTCC TATAAATAGT TTAATCCTAT TATTCCTTAA TAACTTTATT
AACCAATAAC TACATTAAAA TATTTACTCC GAATTTATTT TTTTTTTTTT ACTTTATTTT
GACTACTCAT ATACACATTT ATGACCGTCT GGTATATTAA ATGTGTATTT ATATATATAC
ATTATATTAA TTGATAATAA CTAAATAGAT AATGATTAAT CTAATGTTAT AATAATATTC
TCATATTTAA TTATATTAAA TAGTTATTTA ATGATATATA AATATATATA TAATATAATT
AATGCTCATG TAACTCTACA ATGTCTATAA ATATCTGTAA GATCCTTTCT TTCGGCCTCT
TCCTATAAGC ATACTAGGTT TATAGGGATA TTGCATATTA TATAAGATCT TATCTATTTA
TATTGGGATT TATATAATAT TATACTATAT AATTATATAT ATATTAATAT AACTATATAG
CAGGAATCCC AAAA
>PV2011_03_06
GGCACGACTT TAGCCGATCA TACATCAGAT TACTAATTCC AAGTTCCCTT GATTAATTAA
AACCAAATAC TGCGAATAAT ATGATATCTT CTAGATCCAA TAATTCCACA CAAAAATTTA
CATGTAAAAT ATCCAAACAA TAAATAAATA AGCAAGAATA AAACTTTTAT TTCAAATCTT
TAACCCTGGA ACTGTAACGA CACATAACAT ATAAAGTAAA CCCCCCACAC TGATAATAAT
CAAATAATGG ACAAATTATT GCAGCACACT ACCGCTATCT AAAGCCCCAT TTTTATCTGT
CAATTCATAT GAAGTGGTCC TATAAATAGT TTAATCCTAT TATTCCTTAA TAACTTTATT
AACCAATAAC TACATTAAAA TATTTACTCC GAATTTATTT TTTTTTTTTT ACTTTATTTT
GACTACTCAT ATACACATTT ATGACCGTCT GGTATATTAA ATGTGTATTT ATATATATAC
ATTATATTAA TTGATAATAA CTAAATAGAT AATGATTAAT TTAATGTTAT AATAATATTC
TCATATTTAA TTATATTAAA TAGTTATTTA ATGATATATA AATATATATA TAATATAATT
AATGCTCATG TAACTCTACA ATGTCTATAA ATATCTGTAA GATCCTTTCT TTCGGCCTCT
TCCTATAAGC ATACTAGGTT TATAGGGATA TTGCATATTA TATAAGATCT TATCTATTTA
TATTGGGATT TATATAATAT TATACTATAT AATTATATAT ATATTAATAT AACTATATAG
CAGGAATCCC AAAA
>PV2011_03_16
GGCACGACTT TAGCCGATCA TACATCAGAT TACTAATTCC AAGTTCCCTT GATTAATTAA
AACCAAATAC TGCGAATAAT ATGATATCTT CTAGATCCAA TAATTCCACA CAAAAATTTA
CATGTAAAAT ATCCAAACAA TAAATAAATA AGCAAGAATA AAACTTTTAT TTCAAATCTT
TAACCCTGGA ACTGTAACGA CACATAACAT ATAAAGTAAA CCCCCCACAC TGATAATAAT
CAAATAATGG ACAAATTATT GCAGCACACT ACCGCTATCT AAAGCCCCAT TTTTATCTGT
CAATTCATAT GAAGTGGTCC TATAAATAGT TTAATCCTAT TATTCCTTAA TAACTTTATT
AACCAATAAC TACATTAAAA TATTTACTCC GAATTTATTT TTTTTTTTTT ACTTTATTTT
GACTACTCAT ATACACATTT ATGACCGTCT GGTATATTAA ATGTGTATTT ATATATATAC
ATTATATTAA TTGATAATAA CTAAATAGAT AATGATTAAT TTAATGTTAT AATAATATTC
TCATATTTAA TTATATTAAA TAGTTATTTA ATGATATATA AATATATATA TAATATAATT
AATGCTCATG TAACTCTACA ATGTCTATAA ATATCTGTAA GATCCTTTCT TTCGGCCTCT
TCCTATAAGC ATACTAGGTT TATAGGGATA TTGCATATTA TATAAGATCT TATCTATTTA
TATTGGGATT TATATAATAT TATACTATAT AATTATATAT ATATTAATAT AACTATATAG
CAGGAATCCC AAAA
>PV2011_03_17
GGCACGACTT TAGCCGATCA TACATCAGAT TACTAATTCC AAGTTCCCTT GATTAATTAA
AACCAAATAC TGCGAATAAT ATGATATCTT CTAGATCCAA TAATTCCACA CAAAAATTTA
CATGTAAAAT ATCCAAACAA TAAATAAATA AGCAAGAATA AAACTTTTAT TTCAAATCTT
TAACCCTGGA ACTGTAACGA CACATAACAT ATAAAGTAAA CCCCCCACAC TGATAATAAT
CAAATAATGG ACAAATTATT GCAGCACACT ACCGCTATCT AAAGCCCCAT TTTTATCTGT
CAATTCATAT GAAGTGGTCC TATAAATAGT TTAATCCTAT TATTCCTTAA TAACTTTATT
AACCAATAAC TACATTAAAA TATTTACTCC GAATTTATTT TTTTTTTTTT ACTTTATTTT
GACTACTCAT ATACACATTT ATGACCGTCT GGTATATTAA ATGTGTATTT ATATATATAC
ATTATATTAA TTGATAATAA CTAAATAGAT AATGATTAAT TTAATGTTAT AATAATATTC
TCATATTTAA TTATATTAAA TAGTTATTTA ATGATATATA AATATATATA TAATATAATT
AATGCTCATG TAACTCTACA ATGTCTATAA ATATCTGTAA GATCCTTTCT TTCGGCCTCT
TCCTATAAGC ATACTAGGTT TATAGGGATA TTGCATATTA TATAAGATCT TATCTATTTA
TATTGGGATT TATATAATAT TATACTATAT AATTATATAT ATATTAATAT AACTATATAG
CAGGAATCCC AAAA
>PV2011_03_21
GGCACGACTT TAGCCGATCA TACATCAGAT TACTAATTCC AAGTTCCCTT GATTAATTAA
AACCAAATAC TGCGAATAAT ATGATATCTT CTAGATCCAA TAATTCCACA CAAAAATTTA
CATGTAAAAT ATCCAAACAA TAAATAAATA AGCAAGAATA AAACTTTTAT TTCAAATCTT
TAACCCCGGA ACTGTAACGA CATATAACAT ATAAAGTAAA CCCCCCACAC TGATAATAAT
CAAATAATGG ACAAATTATT GCAGCACACT ACCGCTATCT AAAGCCCCAT TTTTATCTGT
CAATTCATAT GAAGTGGTCC TATAAATAGT TTAATCCTAT TATTCCTTAA TAACTTTATT
AACCAATAAC TACATTAAAA TATTTACTCC GAATTTATTT TTTTTTTTTT ACTTTATTTT
GACTACTCAT ATACACATTT ATGACCGTCT GGTATATTAA ATGTGTATTT ACATATATAC
ATTATATTAA TTAATAATAA CTAAATAGAT AATGATTAAT TTAATGTTAT AATAATATTC
TCATATTTAA TTATATTAAA TAGTTATTTA ATGATATATA AATATATATA TAATATAATT
AATGCTCATG TAACTCTACA ATGTCTATAA ATATCTGTAA GATCCTTTCT TTCGGCCTCT
TCCTATAAGC ATACTAGGTT TATAGGGATA TTGCATATTA TATAAGATCT TATCTATTTA
TATTGGGATT TATATAATAT TATACTATAT AATTATATAT ATATTAATAT AACTATATAG
CAGGAATCCC AAAA
>PV2011_03_38
GGCACGACTT TAGCCGATCA TACATCAGAT TACTAATTCC AAGTTCCCTT GATTAATTAA
AACCAAATAC TGCGAATAAT ATGATATCTT CTAGATCCAA TAATTCCACA CAAAAATTTA
CATGTAAAAT ATCCAAACAA TAAATAAATA AGCAAGAATA AAACTTTTAT TTCAAATCTT
TAACCCTGGA ACTGTAACGA CACATAACAT ATAAAGTAAA CCCCCCACAC TGATAATAAT
CAAATAATGG ACAAATTATT GCAGCACACT ACCGCTATCT AAAGCCCCAT TTTTATCTGT
CAATTCATAT GAAGTGGTCC TATAAATAGT TTAATCCTAT TATTCCTTAA TAACTTTATT
AACCAATAAC TACATTAAAA TATTTACTCC GAATTTATTT TTTTTTTTTT ACTTTATTTT
GACTACTCAT ATACACATTT ATGACCGTCT GGTATATTAA ATGTGTATTT ATATATATAC
ATTATATTAA TTGATAATAA CTAAATAGAT AATGATTAAT TTAATGTTAT AATAATATTC
TCATATTTAA TTATATTAAA TAGTTATTTA ATGATATATA AATATATATA TAATATAATT
AATGCTCATG TAACTCTACA ATGTCTATAA ATATCTGTAA GATCCTTTCT TTCGGCCTCT
TCCTATAAGC ATACTAGGTT TATAGGGATA TTGCATATTA TATAAGATCT TATCTATTTA
TATTGGGATT TATATAATAT TATACTATAT AATTATATAT ATATTAATAT AACTATATAG
CAGGAATCCC AAAA
>PV2011_03_40
GGCACGACTT TAGCCGATCA TACATCAGAT TACTAATTCC AAGTTCCCTT GATTAATTAA
AACCAAATAC TGCGAATAAT ATGATATCTT CTAGATCCAA TAATTCCACA CAAAAATTTA
CATATAAAAT ATCCAAACAA TAAATAAATA AGCAAGAATA AAACTTTTAT TTCAAATCTT
TAACCCTGGA ACTGTAACGA CACATAACAT ATAAAGTAAA CCCCCCACAC TGATAATAAT
CAAATAATGG ACAAATTATT GCAGCACACT ACCGCTATCT AAAGCCCCAT TTTTATCTGT
CACTTCATAT GAAGTGGTCC TATAAATAGT TTAATCCTAT TATTCCTTAA TAACTTTATT
AACCAATAAC TACATTAAAA TATTTACTCC GAATTTATTT TTTTTTTTTT ACTTTATTTT
GACTACTCAT ATACACATTT ATGACCGTCT GGTATATTAA ATGTGTATTT ATATATATAC
ATTATATTAA TTGATAATAA CTAAATAGAT AATGATTAAT TTAATGTTAT AATAATATTC
TCATATTTAA TTATATTAAA TAGTTATTTA ATGATATATA AATATATATA TAATATAATT
AATGCTCATG TAACTCTACA ATGTCTATAA ATATCTGTAA GATCCTTTCT TTCGGCCTCT
TCCTATAAGC ATACTAGGTT TATAGGGATA TTGCATATTA TATAAGATCT TATCTATTTA
TATTGGGATT TATATAATAT TATACTATAT AATTATATAT ATATTAATAT AACTATATAG
CAGGAATCCC AAAA
>PV2011_03_42
GGCACGACTT TAGCCGATCA TACATCAGAT TACTAATTCC AAGTTCCCTT GATTAATTAA
AACCAAATAC TGCGAATAAT ATGATATCTT CTAGATCCAA TAATTCCACA CAAAAATTTA
CATGTAAAAT ATCCAAACAA TAAATAAATA AGCAAGAATA AAACTTTTAT TTCAAATCTT
TAACCCTGGA ACTGTAACGA CACATAACAT ATAAAGTAAA CCCCCCACAC TGATAATAAT
CAAATAATGG ACAAATTATT GCAGCACACT ACCGCTATCT AAAGCCCCAT TTTTATCTGT
CAATTCATAT GAAGTGGTCC TATAAATAGT TTAATCCTAT TATTCCTTAA TAACTTTATT
AACCAATAAC TACATTAAAA TATTTACTCC GAATTTATTT TTTTTTTTTT ACTTTATTTT
GACTACTCAT ATACACATTT ATGACCGTCT GGTATATTAA ATGTGTATTT ATATATATAC
ATTATATTAA TTGATAATAA CTAAATAGAT AATGATTAAT TTAATGTTAT AATAATATTC
TCATATTTAA TTATATTAAA TAGTTATTTA ATGATATATA AATATATATA TAATATAATT
AATGCTCATG TAACTCTACA ATGTCTATAA ATATCTGTAA GATCCTTTCT TTCGGCCTCT
TCCTATAAGC ATACTAGGTT TATAGGGATA TTGCATATTA TATAAGATCT TATCTATTTA
TATTGGGATT TATATAATAT TATACTATAT AATTATATAT ATATTAATAT AACTATATAG
CAGGAATCCC AAAA
>PV2011_03_45
GGCACGACTT TAGCCGATCA TACATCAGAT TACTAATTCC AAGTTCCCTT GATTAATTAA
AACCAAATAC TGCGAATAAT ATGATATCTT CTAGATCCAA TAATTCCACA CAAAAATTTA
CATGTAAAAT ATCTAAACAA TAAATAAATA AGCAAGAATA AAACTTTTAT TTCAAATCTT
TAACCCTGGA ACTGTAACGA CACATAACAT ATAAAGTAAA CCCCCCACAC TGATAATAAT
CAAATAATGG ACAAATTATT GCAGCACACT ACCGCTATCT AAAGCCCCAT TTTTATCTGT
CAATTCATAT GAAGTGGTCC TATAAATAGT TTAATCCTAT TATTCCTTAA TAACTTTATT
AACCAATAAC TACATTAAAA TATTTACTCC GAATTTATTT TTTTTTTTTT ACTTTATTTT
GACTACTCAT ATACACATTT ATGACCGTCT GGTATATTAA ATGTGTATTT ATATATATAC
ATTATATTAA TTGATAATAA CTAAATAGAT AATGATTAAT TTAATGTTAT AATAATATTC
TCATATTTAA TTATATTAAA TATTTATTTA ATGATATATA AATATATATA TAATATAATT
AATGCTCATG TAACTCTACA ATGTCTATAA ATATCTGTAA GATCCTTTCT TTCGGCCTCT
TCCTATAAGC ATACTAGGTT TATAGGGATA TTGCATATTA TATAAGATCT TATCTATTTA
TATTGGGATT TATATAATAT TATACTATAT AATTATATAT ATATTAATAT AACTATATAG
CAGGAATCCC AAAA
>PV2011_03_47
GGCACGACTT TAGCCGATCA TACATCAGAT TACTAATTCC AAGTTCCCTT GATTAATTAA
AACCAAATAC TGCGAATAAT ATGATATCTT CTAGATCCAA TAATTCCACA CAAAAATTTA
CATATAAAAT ATCCAAACAA TAAATAAATA AGCAAGAATA AAACTTTTAT TTCAAATCTT
TAACCCTGGA ACTGTAACGA CACATAACAT ATAAAGTAAA CCCCCCACAC TGATAATAAT
CAAATAATGG ACAAATTATT GCAGCACACT ACCGCTATCT AAAGCCCCAT TTTTATCTGT
CACTTCATAT GAAGTGGTCC TATAAATAGT TTAATCCTAT TATTCCTTAA TAACTTTATT
AACCAATAAC TACATTAAAA TATTTACTCC GAATTTATTT TTTTTTTTTT ACTTTATTTT
GACTACTCAT ATACACATTT ATGACCGTCT GGTATATTAA ATGTGTATTT ATATATATAC
ATTATATTAA TTGATAATAA CTAAATAGAT AATGATTAAT TTAATGTTAT AATAATATTC
TCATATTTAA TTATATTAAA TAGTTATTTA ATGATATATA AATATATATA TAATATAATT
AATGCTCATG TAACTCTACA ATGTCTATAA ATATCTGTAA GATCCTTTCT TTCGGCCTCT
TCCTATAAGC ATACTAGGTT TATAGGGATA TTGCATATTA TATAAGATCT TATCTATTTA
TATTGGGATT TATATAATAT TATACTATAT AATTATATAT ATATTAATAT AACTATATAG
CAGGAATCCC AAAA
>PV2011_03_48
GGCACGACTT TAGCCGATCA TACATCAGAT TACTAATTCC AAGTTCCCTT GATTAATTAA
AACCAAATAC TGCGAATAAT ATGATATCTT CTAGATCCAA TAATTCCACA CAAAAATTTA
CATATAAAAT ATCCAAACAA TAAATAAATA AGCAAGAATA AAACTTTTAT TTCAAATCTT
TAACCCTGGA ACTGTAACGA CACATAACAT ATAAAGTAAA CCCCCCACAC TGATAATAAT
CAAATAATGG ACAAATTATT GCAGCACACT ACCGCTATCT AAAGCCCCAT TTTTATCTGT
CACTTCATAT GAAGTGGTCC TATAAATAGT TTAATCCTAT TATTCCTTAA TAACTTTATT
AACCAATAAC TACATTAAAA TATTTACTCC GAATTTATTT TTTTTTTTTT ACTTTATTTT
GACTACTCAT ATACACATTT ATGACCGTCT GGTATATTAA ATGTGTATTT ATATATATAC
ATTATATTAA TTGATAATAA CTAAATAGAT AATGATTAAT TTAATGTTAT AATAATATTC
TCATATTTAA TTATATTAAA TAGTTATTTA ATGATATATA AATATATATA TAATATAATT
AATGCTCATG TAACTCTACA ATGTCTATAA ATATCTGTAA GATCCTTTCT TTCGGCCTCT
TCCTATAAGC ATACTAGGTT TATAGGGATA TTGCATATTA TATAAGATCT TATCTATTTA
TATTGGGATT TATATAATAT TATACTATAT AATTATATAT ATATTAATAT AACTATATAG
CAGGAATCCC AAAA
>PV2011_07_13
GGCACGACTT TAGCCGATCA TACATCAGAT TACTAATTCC AAGTTCCCTT GATTAATTAA
AACCAAATAC TGCGAATAAT ATGATATCTT CTAGATCCAA TAATTCCACA CAAAAATTTA
CATGTAAAAT ATCCAAACAA TAAATAAATA AACAAGAATA AAACTTTTAT TTCAAATCTT
TAACCCTGGG ACTGTAACGA CACATACCAT ATAAAGTAAA CCCCCCCCAC TGATAATAAT
CAAATAATGG ACAAATTATT GCAGCACACT ACCGCTATCT AAAGCCCCAT TTTTATCTGT
CAATTAATAT GAAGTGGTCC TATAAATAGT TTAATCCTAT TATTCCTTAA TAACTTTATT
AACCAATAAC TACATTAAAA TATTTACTCC GAATTTATTT TTTTTTTTTT ACTTTATTTT
GACTACTCAT ATACACATTT ATGACCGTCT GGTATATTAA ATGTATATTT ACATATATAT
ATTATATTAA TTAATAATAA CTAAATAGAT AATGATTAAT TTAATGTTAT AATAATATTC
TCATATTTAA TTATATTAAA TAGTTATTTA ATGATATATA AATATATATA TAATATAATT
AATGCTCATG TAACTCTACA ATGTCTATAA ATATCTGTAA GATCCTTTCT TTCGGCCTCT
TCCTATAAGC ATACTAGGTC TATAGGGATA TTGCATATTA TATAAGATCT TATCTATTTA
TATTGGGATT TATATAATAT TATACTATAT AATTATATAT ATATTAATAT AACTATATAG
CAGGAATCCC AAAA
>PV2011_07_14
GGCACGACTT TAGCCGATCA TACATCAGAT TACTAATTCC AAGTTCCCTT GATTTATTAA
AACCAAATAC TGCGAATAAT ATACTATCTT CTAGATCCAA TAATTCCACA CAAAAATTTA
CATGTAAAAT ATCCAAACAA TAAATAAATA AACAAGAATA AAACTTTTAT TTCAAATCTT
TAACCCTGGG ACTGTAACGA CACATACCAT ATAAAGTAAA CCCCCCACAC TGATAATAAT
CAAATAATGG ACAAATTATT GCAGCACACT ACCGCTATCT AAAGCCCCAT TTTTATCTGT
CAATTCATAT GAAGTGGTCC TATAAATAGT TTAATCCTAT TATTCCTTAA TAACTTTATT
AACCAATAAC TACATTAAAA TATTTACTCC GAATTTATTT TTTTTTTTTT ACTTTATTTT
GACTACTCAT ATACACATTT ATGACCGTCT GGTATATTAA ATGTATATTT ACATATATAC
ATTATATTAA TTGATAATAA CTAAATAGAT AATGATTAAT TTAATGTTAT AATAATATTC
TCATATTTAA TTATATTAAA TAGTTATTTA ATGATATATA AATATATATA TAATATAATT
AATGCTCATG TAACTCTACA ATGTCTATAA ATATCTGTAA GATCCTTTCT TTCGGCCTCT
TCCTATAAGC ATACCAGGTT TATAGGGATA TTGCATATTA TATAAGATCT TATCTATTTA
TATTGGGATT TATATAATAT TATACTATAT AATTATATAT ATATTAATAT AACTATATAG
CAGGAATCCC AAAA
>PV2011_07_17
GGCACGACTT TAGCCGATCA TACATCAGAT TACTAATTCC AAGTTCCCTT GATTAATTAA
AACCAAATAC TGCGAATAAT ATGATATCTT CTAGATCCAA TAATTCCACA CAAAAATTTA
CATGTAAAAT ATCCAAACAA TAAATAAATA AACAAGAATA AAACTTTTAT TTCAAATCTT
TAACCCTGGG ACTGTAACGA CTCATACCAT ATAAAGTAAA CCCCCCACAC TGATAATAAT
CAAATAATGG ACAAATTATT GCAGCACACT ACCGCTATCT AAAGCCCCAT TTTTATCTGT
CAATTCATAT GAAGTGGTCC TATAAATAGT TTAATCCTAT TATTCCTTAA TAACTTTATT
AACCAATAAC TACATTAAAA TATTTACTCC GAATTTATTT TTTTTTTTTT ACTTTATTTT
GACTACTCAT ATACACATTT ATGACCGTCT GGTATATTAA ATGTATATTT ACATATATAC
ATTATATTAA TTGATAATAA CTAAATAGAT AATGATTAAT TTAATGTTAT AGTAATATTC
TCATATTTAA TTATATTAAA TAGTTATTTA ATGATATATA AATATATATA TAATATAATT
AATGCTCATG TAACTCTACA ATGTCTATAA ATATCTGTAA GATCCTTTCT TTCGGCCTCT
TCCTATAAGC ATACCAGGTT TATAGGGATA TTGCATATTA TATAAGATCT TATCTATTTA
TATTGGGATT TATATAATAT TATACTATAT AATTATATAT ATATTAATAT AACTATATAG
CAGGAATCCC AAAA
>PV2011_07_23
GGCACGACTT TAGCCGATCA TACATCAAAT TACTAATTCC GAGTTCCCTT GATTTATTAA
AACCAAATAC TGCGAATAAT ATACTATCTT CTAGATCCAA TAATTCCACA CAAAAATTTA
CATGTAAAAT ATCCAAACAA TATATAAATA AACAAGAATA AAACTTTTAT TTCAAATCTT
TAACCCTGGG ACTGTAACGA CACATACCAT ATAAAGTACA CCCCCCACAC TGATGATAAT
CAAATAATGG ACAAATTATT GCAGCACACT ACCGCTATCT GAAGCCCCAT TTTTATCTGT
CAATTCATAT GAAGTGGTCC TATAAATAGT TTAAAACTAT TATTCCTTAA TAACTTTATT
AACCAATAAC TACATTAAAA TATTTACTCC GAATTTATTT TTTTTTTTTT ACTTTATTTT
GACTACTCAT ATACACATTT ATGACCGTCT GGTATATTAA ATGTATATTT ACATATATAC
ATTATATTAA TTGATAATAA CTAAATAGAT AATGATTAAT TTAATGTTAT AATAATATTC
TCATATTTAA TTATATTAAA TAGTTATTTA ATGATATATA AATATATATA TAATATAATT
AATGCTCATG TAACTCTACA ATGTCTATAA ATATCTGTAA GATCCTTTCT TTCGGCCTCT
TCCTATAAGC ATACCAGGTT TATAGGGATA TTGCATATTA TATAAGATCT TATCTATTTA
TATTGGGATT TATATAATAT TATACTATAT AATTATATAT ATATTAATAT AACTATATAG
CAGGAATCCC AAAA
>PV2011_07_28
GGCACGACTT TAGCCGATCA TACATCAGAT TACTAATTCC AAGTTCCCTT GATTAATTAA
AACCAAATAC TGCGAATAAT ATGATATCTT CTAGATCCAA TAATTCCACA CAAAAATTTA
CATGTAAAAT ATCCAAACAA TAAATAAATA AACAAGAATA AAACTTTTAT TTCAAATCTT
TAACCCTGGG ACTGTAACGA CACATACCAT ATAAAGTAAA CCCCCCCCAC TGATAATAAT
CAAATAATGG ACAAATTATT GCAGCACACT ACCGCTATCT AAAGCCCCAT TTTTATCTGT
CAATTAATAT GAAGTGGTCC TATAAATAGT TTAATCCTAT TATTCCTTAA TAACTTTATT
AACCAATAAC TACATTAAAA TATTTACTCC GAATTTATTT TTTTTTTTTT ACTTTATTTT
GACTACTCAT ATACACATTT ATGACCGTCT GGTATATTAA ATGTATATTT ACATATATAT
ATTATATTAA TTAATAATAA CTAAATAGAT AATGATTAAT TTAATGTTAT AATAATATTC
TCATATTTAA TTATATTAAA TAGTTATTTA ATGATATATA AATATATATA TAATATAATT
AATGCTCATG TAACTCTACA ATGTCTATAA ATATCTGTAA GATCCTTTCT TTCGGCCTCT
TCCTATAAGC ATACTAGGTC TATAGGGATA TTGCATATTA TATAAGATCT TATCTATTTA
TATTGGGATT TATATAATAT TATACTATAT AATTATATAT ATATTAATAT AACTATATAG
CAGGAATCCC AAAA
>PV2011_07_30
GGCACGACTT TAGCCGATCA TACATCAGAT TACTAATTCC AAGTTCCCTT GATTAATTAA
AACCAAATAC TGCGAATAAT ATGATATCTT CTAGATCCAA TAATTCCACA CAAAAATTTA
CATGTAAAAT ATCCAAACAA TAAATAAATA AACAAGAATA AAACTTTTAT TTCAAATCTT
TAACCCTGGG ACTGTAACGA CACATACCAT ATAAAGTAAA CCCCCCCCAC TGATAATAAT
CAAATAATGG ACAAATTATT GCAGCACACT ACCGCTATCT AAAGCCCCAT TTTTATCTGT
CAATTAATAT GAAGTGGTCC TATAAATAGT TTAATCCTAT TATTCCTTAA TAACTTTATT
AACCAATAAC TACATTAAAA TATTTACTCC GAATTTATTT TTTTTTTTTT ACTTTATTTT
GACTACTCAT ATACACATTT ATGACCGTCT GGTATATTAA ATGTATATTT ACATATATAT
ATTATATTAA TTAATAATAA CTAAATAGAT AATGATTAAT TTAATGTTAT AATAATATTC
TCATATTTAA TTATATTAAA TAGTTATTTA ATGATATATA AATATATATA TAATATAATT
AATGCTCATG TAACTCTACA ATGTCTATAA ATATCTGTAA GATCCTTTCT TTCGGCCTCT
TCCTATAAGC ATACTAGGTC TATAGGGATA TTGCATATTA TATAAGATCT TATCTATTTA
TATTGGGATT TATATAATAT TATACTATAT AATTATATAT ATATTAATAT AACTATATAG
CAGGAATCCC AAAA
>PV2011_10_07
GGCACGACTT TAGCCGATCA TACATCAGAT TACTAATTCC AAGTTCCCTT GATTAATTAA
AACCAAATAC TGCGAATAAT ATGATATCTT CTAGATCCAA TAATTCCACA CAAAAATTTA
CATGTAAAAT ATCCAAACAA TAAATAAATA AGCAAGAATA AAACTTTTAT TTCAAATCTT
TAACCCTGGA ACTATAACGA CACATAACAT ATAAAGTAAA CCCCCCACAC TGATAATAAT
CAAATAATGG ACAAATTATT GCAGCACACT ACGGCTATCT AAAGCCCCAT TTTTATCTGT
CAATTCATAT GAAGTGGTCC TATAAATAGT TTAATCCTAT TATTCCTTAA TAACTTTATT
AACCAATAAC TACATTAAAA TATTTACTCC GAATTTATTT TTTTTTTTTT ACTTTATTTT
GACTACTCAT ATACACATTT ATGACCGTCT GGTATATTAA ATGTGTATTT ATATATATAC
ATTATATTAA TTGATAATAA CTAAATAGAT AATGATTAAT TTAATGTTAT AATAATATTC
TCATATTTAA TTATATTAAA TAGTTATTTA ATGATATATA AATATATATA TAATATAATT
AATGCTCATG TAACTCTACA ATGTCTATAA ATATCTGTAA GATCCTTTCT TTCGGCCTCT
TCCTATAAGC ATACTAGGTT TATAGGGATA TTGCATATTA TATAAGATCT TATCTATTTA
TATTGGGATT TATATAATAT TATACTATAT AATTATATAT ATATTAATAT AACTATATAG
CAGGAATCTC AAAA
>PV2011_10_09
GGCACGACTT TAGCCGATCA TACATCAGAT TACTAATTCC AAGTTCCCTT GATTAATTAA
AACCAAATAC TGCGAATAAT ATGATATCTT CTAGATCCAA TAATTCCACA CAAAAATTTA
CATGTAAAAT ATCCAAACAA TAAATAAATA AGCAAGAATA AAACTTTTAT TTCAAATCTT
TAACCCTGGG ACTGTAACGA CACATAACAT ATAAAGTAAA CCCCCTACAC TGATAATAAT
CAAATAATGG ACAAATTATT GCAGCACACT ACCGCTATCT AAAGCCCCAT TTTTATCTCT
CAATTCATAT GAAGTGGTCC TATAAATAGT TTAATCCTAT TATTCCTTAA TAACTTTATT
AACCAATAAC TACATTAAAA TATTTACTCC GAATTTATTT TTTTTTTTTT ACTTTATTTT
GACTACTCAT ATACACATTT ATGACCGTCT GGTATATTAA ATGTGTATTT ATATATATAT
ATTATATTAA TTGATAATAA CTAAATAGAT AATGATTAAT TTAATGTTAT AATAATATCC
TCATATTTAA TTATATTAAA TAGTTATTTA ATGATATATA AATATATATA TAATATAATT
AATGCTCATG TAACTCTACA ATGTCTATAA ATATCTGTAA GATCCTTTCT TTCGGCCTCT
TCCTATAAGC ATACTAGGTT TATAGGGATA TTGCATATTA TATAAGATCT TATCTATTTA
TATTGGGATT TATATAATAT TATACTATAT AATTATATAT ATATTAATAT AACTATATAG
CAGGAATCCC AAAA
>PV2011_10_16
GGCACGACTT TAGCCGATCA TACATCAGAT TACTAATTCC AAGTTCCCTT GATTAATTAA
AACCAAATAC TGCGAATAAT ATGATATCTT CTAGATCCAA TAATCCCACA CAAAAATTTA
CATGTAAAAT ATCCAAACAA TAAATAAATA AGCAAGAATA AAACTTTTAT TTCAAATCTT
TAACCCTGGG ACTGTAACGA CACATAACAT ATAAAGTAAA CCCCCCACAC TGATAATAAT
CAAATAATGG ACAAATTATT GCAGCACACT ACCGCTATCT AAAGCCCCAT TTTTATCTCT
CAATTCATAT GAAGTGGTCC TATAAATAGT TTAATCCTAT TATTCCTTAA TAACTTTATT
AACCAATAAC TACATTAAAA TATTTACTCC GAATTTATTT TTTTTTTTTT ACTTTATTTT
GACTACTCAT ATACACATTT ATGACCGTCT GGTATATTAA ATGTGTATTT ATATATATAC
ATTATATTAA TTGATAATAA CTAAATAGAT AATGATTAAT TTAATGTTAT AATAATATTC
TCATATTTAA TTATATTAAA TAGTTATTTA ATGATATATA AATATATATA TAATATAATT
AATGCTCATG TAACTCTACA ATGTCTATAA ATATCTGTAA GATCCTTTCT TTCGGCCTCT
TCCTATAAGC ATACTAGGTT TATAGGGATA TTGCATATTA TATAAGATCT TATCTATTTA
TATTGGGATT TATATAATAT TATACTATAT AATTATATAT ATATTAATAT AACTATATAG
CAGGAATCCC AAAA
>PV2011_10_21
GGCACGACTT TAGCCGATCA TACATCAGAT TACTAATTCC AAGTTCCCTT GATTAATTAA
AACCAAATAC TGCGAATAAT ATAATATCTT CTAGATCCAA TAATCCCACA CAAAAATTTA
CATATAAAAT ATCCAAACAA TAAATAAATA AGCAAGAATA AAACTTTTAT TTCAAATCTT
TAACCCTGGG ACTGTAACGA CACATAACAC ATAAAGTAAA CCCCCCACAC TGATAATAAT
CAAATAATGG ACAAATTATT GCAGCACACT ACCGCTATCT AAAGCCCCAT TTTTATCTCT
CAATTCATAT GAAGTGGTCC TATAAATAGT TTAATCCTAT TATTCCTTAA TAACTTTATT
AACCAATAAC TACATTAAAA TATTTACTCC GAATTTATTT TTTTTTTTTT ACTTTATTTT
GACTACTCAT ATACACATTT ATGACCGTCT GGTATATTAA ATGTGTATTT ATATATATAT
ATTATATTAA TTGATAATAA CTAAATAGAT AATGATTAAT TTAATGTTAT AATAATATTC
TCATATTTAA TTATATTAAA TAGTTATTTA ATGATATATA AATATATATA TAATATAATT
AATGCTCATG TAACTCTACA ATGTCTATAA ATATCTGTAA GATCCTTTCT TTCGGCCTCT
TCCTATAAGC ATACTAGGTT TATAGGGATA TTGCATATTA TATAAGATCT TATCTATTTA
TATTGGGATT TATATAATAT TATACTATAT AATTATATAT ATATTAATAT AACTATATAG
CAGGAATCCC AAAA
>PV2011_10_24
GGCACGACTT TAGCCGATCA TACATCAGAT TACTAATTCC AAGTTCCCTT GATTAATTAA
AACCAAATAC TGCGAATAAT ATGATATCTT CTAGATCCAA TAATCCCACA CAAAAATTTA
CATGTAAAAT ATCCAAACAA TAAATAAATA AGCAAGAATA AAACTTTTAT TTCAAATCTT
TAACCCTGGG ACTGTAACGA CACATAACAT ATAAAGTAAA CCCCCCGCAC TGATAATAAT
CAAATAATGG ACAAATTATT GCAGCACACT ACCGCTATCT AAAGCCCCAT TTTTATCTCT
CAATTCATAT GAAGTGGTCC TATAAATAGT TTAATCCTAT TATTCCTTAA TAACTTTATT
AACCAATAAC TACATTAAAA TATTTACTCC GAATTTATTT TTTTTTTTTT ACTTTATTTT
GACTACTCAT ATACACATTT ATGACCGTCT GGTATATTAA ATGTGTATTT ACATATATAT
ATTATATTAA TTGATAATAA CTAAATAGAT AATGATTAAT TTAATGTTAT AATCATATTC
TCATATTTAA TTATATTAAA TAGTTATTTA ATGATATATA AATATATATA TAATATAATT
AATGCTCATG TAACTCTACA ATGTCTATAA ATATCTGTAA GATCCTTTCT TTCGGCCTCT
TCCTATAAGC ATACTAGGTT TATAGGGATA TTGCATATTA TATAAGATCT TATCTATTTA
TATTGGGATT TATATAATAT TATACTATAT AATTATATAT ATATTAATAT AACTATATAG
CAGGAATCCC AAAA
>PV2011_10_28
GGCACGACTT TAGCCGATCA TACATCAGAT TACTAATTCC AAGTTCCCTT GATTAATTAA
AACCAAATAC TGCGAATAAT ATGATATCTT CTAGATCCAA TAATTCCACA CAAAAATTTA
CATATAAAAT ATCCAAACAA TAAATAAATA AGCAAGAATA AAACTTTTAT TTCAAATCTT
TAACCCTGGG ACTGTAACGA CACATAACAT ATAAAGTAAA CCCCCTACAC TGATAATAAT
CAAATAATGG ACAAATTATT GCAGCACACT ACCGCTATCT AAAGCCCCAT TTTTATCTCT
CAATTCATAT GAAGTGGTCC TATAAATAGT TTAATCCTAT TATTCCTTAA TAACTTTATT
AACCAATAAC TACATTAAAA TATTTACTCC GAATTTATTT TTTTTTTTTT ACTTTATTTT
GACTACTCAT ATACACATTT ATGACCGTCT GGTATATTAA ATGTATATTT ACATATATAT
ATTATATTAA TTGATAATAA CTAAATAGAT AATGATTAAT TTAATGTTAT AATAATATTC
TCATATTTAA TTATATTAAA TAGTTATTTA ATGATATATA AATATATATA TAATATAATT
AATGCTCATG TAACTCTACA ATGTCTATAA ATATCTGTAA GATCCTTTCT TTCGGCCTCT
TCCTATAAGC ATACTAGGTT TATAGGGATA TTGCATATTA TATAAGATCT TATCTATTTA
TATTGGGATT TATATAATAT TATACTATAT AATTATATAT ATATTAATAT AACTATATAG
CAGGAATCCG AAAA
>PV2011_10_30
GGCACGACTT TAGCCGATCA TACATCAGAT TACTAATTCC AAGTTCCCTT GATTAATTAA
AACCAAATAC TGCGAATAAT ATGATATCTT CTAGATCCAA TAATTCCACA CAAAAATTTA
CATGTAAAAT ATCCAAACAA TAAATAAATA AGCAAGAATA AAACTTTTAT TTCAAATCTT
TAACCCTGGA ACTATAACGA CACATAACAT ATAAAGTAAA CCCCCCACAC TGATAATAAT
CAAATAATGG ACAAATTATT GCAGCACACT ACGGCTATCT AAAGCCCCAT TTTTATCTGT
CAATTCATAT GAAGTGGTCC TATAAATAGT TTAATCCTAT TATTCCTTAA TAACTTTATT
AACCAATAAC TACATTAAAA TATTTACTCC GAATTTATTT TTTTTTTTTT ACTTTATTTT
GACTACTCAT ATACACATTT ATGACCGTCT GGTATATTAA ATGTGTATTT ATATATATAC
ATTATATTAA TTGATAATAA CTAAATAGAT AATGATTAAT TTAATGTTAT AATAATATTC
TCATATTTAA TTATATTAAA TAGTTATTTA ATGATATATA AATATATATA TAATATAATT
AATGCTCATG TAACTCTACA ATGTCTATAA ATATCTGTAA GATCCTTTCT TTCGGCCTCT
TCCTATAAGC ATACTAGGTT TATAGGGATA TTGCATATTA TATAAGATCT TATCTATTTA
TATTGGGATT TATATAATAT TATACTATAT AATTATATAT ATATTAATAT AACTATATAG
CAGGAATCTC AAAA
>PV2011_10_32
GGCACGACTT TAGCCGATCA TACATCAGAT TACTAATTCC AAGTTCCCTT GATTAATTAA
AACCAAATAC TGCGAATAAT ATGATATCTT CTAGATCCAA TAATTCCACA CAAAAATTTA
CATGTAAAAT ATCCAAACAA TAAATAAATA AGCAAGAATA AAACTTTTAT TTCAAATCTT
TAACCCTGGG ACTGTAACGA CACATAACAT ATAAAGTAAA CCCCCCACAC TGATAATAAT
CAAATAATGG ACAAATTATT GCAGCACACT ACGACTATCT AAAGCCCCAT TTTTATCTCT
CAATTCATAT GAAGTGGTCC TATAAATAGT TTAATCCTAT TATTCCTTAA TAACTTTATT
AACCAATAAC TACATTAAAA TATTTACTCC GAATTTATTT TTTTTTTTTT ACTTTATTTT
GACTACTCAT ATACACATTT ATGACCGTCT GGTATATTAA ATGTATATTT ACATATATAT
ATTATATTAA TTGATAATAA CTAAATAGAT AATGATTAAT TTAATGTTAT AATAATATTC
TCATATTTAA TTATATTAAA TAGTTATTTA ATGATATATA AATATATATA TAATATAATT
AATGCTCATG TAACTCTACA ATGTCTATAA ATATCTGTAA GATCCTTTCT TTCGGCCTCT
TCCTATAAGC ATACTAGGTC TATAGGGATA TTGCATATTA TATAAGATCT TATCTATTTA
TATTGGGATT TATATAATAT TATACTATAT AATTATATAT ATATTAATAT AACTATATAG
CAGGAATCCC AAAA
>PV2011_10_37
GGCACGACTT TAGCCGATCA TACATCAGAT TACTAATTCC AAGTTCCCTT GATTAATTAA
AACCAAATAC TGCGAATAAT ATGATATCTT CTAGATCCAA TAATTCCACA CAAAAATTTA
CATGTAAAAT ATCCAAACAA TAAATAAATA AGCAAGAATA AAACTTTTAT TTCAAATCTT
TAACCCTGGG ACTGTAACGA CACATAACAT ATAAAGTAAA CCCCCCACAC TGATAATAAT
CAAATAATGG ACAAATTATT GCAGCACACT ACGACTATCT AAAGCCCCAT TTTTATCTCT
CAATTCATAT GAAGTGGTCC TATAAATAGT TTAATCCTAT TATTCCTTAA TAACTTTATT
AACCAATAAC TACATTAAAA TATTTACTCC GAATTTATTT TTTTTTTTTT ACTTTATTTT
GACTACTCAT ATACACATTT ATGACCGTCT GGTATATTAA ATGTATATTT ACATATATAT
ATTATATTAA TTGATAATAA CTAAATAGAT AATGATTAAT TTAATGTTAT AATAATATTC
TCATATTTAA TTATATTAAA TAGTTATTTA ATGATATATA AATATATATA TAATATAATT
AATGCTCATG TAACTCTACA ATGTCTATAA ATATCTGTAA GATCCTTTCT TTCGGCCTCT
TCCTATAAGC ATACTAGGTC TATAGGGATA TTGCATATTA TATAAGATCT TATCTATTTA
TATTGGGATT TATATAATAT TATACTATAT AATTATATAT ATATTAATAT AACTATATAG
CAGGAATCCC AAAA
>PV2011_10_43
GGCACGACTT TAGCCGATCA TACATCAGAT TACTAATTCC AAGTTCCCTT GATTAATTAA
AACCAAATAC TGCGAATAAT ATGATATCTT CTAGATCCAA TAATCCCACA CAAAAATTTA
CATATAAAAT ATCCAAACAA TAAATAAATA AGCAAGAATA AAACTTTTAT TTCAAATCTT
TAACCCTGGG ACTGTAACGA CACATAACAC ATAAAGTAAA CCCCCCACAC TGATAATAAT
CAAATAATGG ACAAATTATT GCAGCACACT ACGGCTATCT AAAGCCCCAT TTTTATCTCT
CAATTCATAT GAAGTGGTCC TATAAATAGT TTAATCCTAT TATTCCTTAA TAACTTTATT
AACCAATAAC TACATTAAAA TATTTACTCC GAATTTATTT TTTTTTTTTT ACTTTATTTT
GACTACTCAT ATACACATTT ATGACCGTCT GGTATATTAA ATGTGTATTT ATATATATAT
ATTATATTAA TTGATAATAA CTAAATAGAT AATGATTAAT TTAATGTTAT AATAATATTC
TCATATTTAA TTATATTAAA TAGTTATTTA ATGATATATA AATATATATA TAATATAATT
AATGCTCATG TAACCCTACA ATGTCTATAA ATATCTGTAA GATCCTTTCT TTCGGCCTCT
TCCTATAAGC ATACTAGGTT TATAGGGATA TTGCATATTA TATAAGATCT TATCTATTTA
TATTGGGATT TATATAATAT TATACTATAT AATTATATAT ATATTAATAT AACTATATAG
CAGGAATCCC AAAA
>PV2011_12_05
GGCACGACTT TAGCCGATCA TACATCAGAT TACTAATTCC AAGTTCCCTT GATTAATTAA
AACCAAATAC TGCGAATAAT ATAATATCTT CTAGATCCAA TAATTCCACA CAAAAATTTA
CATATAAAAT ATCCAAATAA TAAATAAATA AGCAAGAATA AAACTTTTAT TTCAAATCTT
TAATCCTGGG ACTGTAACGA CACATAACAT ATAAAGTAAC CCCCCTACAC TGATAATAAT
CAAATAATGG ACAAATTATT GCAGCTCACT GCGGCTATCT AAAGCCCCAT TTTTATCTGT
CAATTCATAT GAAGTGGTCC TATAAATAGT TTAATCCTAT TATTCCTTAA TAACTTTATT
AACCAATAAT TACATTAAAA TATTTACTCC GAATTTATTT TTTTTTTTTT ACTTTATTTT
GACTACTCAT ATACACATTT ATGACCGTCT GGTATATTAA ATGTGTATTT ATATATATAC
ATTATATTAA TTGATAATAA CTAAATAGAT AATGATTAAT TTAATGTTAT AATAATATTC
TCATATTTAG TTATATTAAA TAGTTATTTA ATGATATATA AATATATATA TAATATAATT
AATGCTCATG TAACTCTACA ATGTCTATAA ATATCTGTAA GATCCTTTCT TTCGGCCTCT
TCCTATAAGC ATACTAGGTT TATAGGGATA TTGCATATTA TATAAGATCT TATCTATTTA
TATTGGGATT TATATAATAT TATACTATAT AATTATATAT ATATTAATAT AACTATATAG
CAGGAATCCC AAAA
>PV2011_12_07
GGCACGACTT TAGCCGATCA TACATCAGAT TACTAATTCC AAGTTCCCTT GATTAATTAA
AACCAAATAC TGCGGATAAT ATAATATCTT CTAGATCCAA TAATTCCACA CAAAAATTTA
CATATAAAAT ATCCAAATAA TAAATAAATA AGCAAGAATA AAACTTTTAT TTCAAATCTT
TAATCCTGGG ACTGTAACGA CACATAACAT ATAAAGTAAC CCCCCTACAC TGATAATAAT
CAAATAATGG ACAAATTATT GCAGCTCACT GCGGCTATCT AAAGCCCCAT TTTTATCTGT
CAATTCATAT GAAGTGGTCC TATAAATAGT TTAATCCTAT TATTCCTTAA TAACTTTATT
AACCAATAAT TACATTAAAA TATTTACTCC GAATTTATTT TTTTTTTTTT ACTTTATTTT
GACTACTCAT ATACACATTT ATGACCGTCT GGTATATTAA ATGTGTATTT ATATATATAC
ATTATATTAA TTGATAATAA CTAAATAGAT AATGATTAAT TTAATGTTAT AATAATATTC
TCATATTTAA TTATATTAAA TAGTTATTTA ATGATATATA AATATATATA TAATATAATT
AATGCTCATG TAACTCTACA ATGTCTATAA ATATCTGTAA GATCCTTTCT TTCGGCCTCT
TCCTATAAGC ATACTAGGTT TATAGGGATA TTGCATATTA TATAAGATCT TATCTATTTA
TATTGGGATT TATATAATAT TATACTATAT AATTATATAT ATATTAATAT AACTATATAG
CAGGAATCTC AAAA
>PV2011_12_18
GGCACGACTT TAGCCGATCA TACATCAGAT TACTAATTCC AAGTTCCCTT GATTAATTAA
AACCAAATAC TGCGAATAAT ATAATATCTT CTAGATCCAA TAATTCCACA CAAAAATTTA
CATATAAAAT ATCCAAATAA TAAATAAATA AGCAAGAATA AAACTTTTAT TTCAAATCTT
TAATCCTGGG ACTGTAACGA CACATAACAT ATAAAGTAAA CCCCCTACAC TGATAATAAT
CAAATAATGG ACAAATTATT GCAGCTCACT GCGGCTATCT AAAGCCCCAT TTTTATCTGT
CAATTCATAT GAAGTGGTCC TATAAATAGT TTAATCCTAT TATTCCTTAA TAACTTTATT
AACCAATAAT TACATTAAAA TATTTACTCC GAATTTATTT TTTTTTTTTT ACTTTATTTT
GACTACTCAT ATACACATTT ATGACCGTCT GGTATATTAA ATGTGTATTT ATATATATAT
ATTATATTAA TTGATAATAA CTAAATAGAT AATGATTAAT TTAATGTTAT AATAATATCC
TCATATTTAA TTATATTAAA TAGTTATTTA ATGATATATA AATATATATA TAATATAATT
AATGCTCATG TAACTCTACA ATGTCTATAA ATATCTGTAA GATCCTTTCT TTCGGCCTCT
TCCTATAAGC ATACTAGGTT TATAGGGATA TTGCATATTA TATAAGATCT TATCTATTTA
TATTGGGATT TATATAATAT TATACTATAT AATTATATAT ATATTAATAT AACTATATAG
CAGGAATCCC AAAA
>PV2011_12_20
GGCACGACTT TAGCCGATCA TACATCAGAT TACTAATTCC AAGTTCCCTT GATTAATTAA
AACCAAATAC TGCGAATAAT ATAATATCTT CTAGATCCAA TAATTCCACA CAAAAATTTA
CATATAAAAT ATCCAAATAA TAAATAAATA AGCAAGAATA AAACTTTTAT TTCAAATCTT
TAATCCTGGG ACTGTAACGA CACATAACAT ATAAAGTAAC CCCCCTACAC TGATAATAAT
CAAATAATGG ACAAATTATT GCAGCTCACT GCGGCTATCT AAAGCCCCAT TTTTATCTGT
CAATTCATAT GAAGTGGTCC TATAAATAGT TTAATCCTAT TATTCCTTAA TAACTTTATT
AACCAATAAT TACATTAAAA TATTTACTCC GAATTTATTT TTTTTTTTTT ACTTTATTTT
GACTACTCAT ATACACATTT ATGACCGTCT GGTATATTAA ATGTATATTT ACATATATAT
ATTATATTAA TTGATAATAA CTAAATAGAT AATGATTAAT TTAATGTTAT AATAATATTC
TCATATTTAA TTATATTAAA TAGTTATTTA ATGATATATA AATATATATA TAATATAATT
AATGCTCATG TAACTCTACA ATGTCTATAA ATATCTGTAA GATCCTTTCT TTCGGCCTCT
TCCTATAAGC ATACTAGGTC TATAGGGATA TTGCATATTA TATAAGATCT TATCTATTTA
TATTGGGATT TATATAATAT TATACTATAT AATTATATAT ATATTAATAT AACTATATAG
CAGGAATCCC AAAA
>PV2011_12_22
GGCACGACTT TAGCCGATCA TACATCAGAT TACTAATTCC AAGTTCCCTT GATTAATTAA
AACCAAATAC TGCGAATAAT ATAATATCTT CTAGATCCAA TAATTCCACA CAAAAATTTA
CATATAAAAT ATCCAAATAA TAAATAAATA AGCAAGAATA AAACTTTTAT TTCAAATCTT
TAATCCTGGG ACTGTAACGA CACATAACAT ATAAAGTAAC CCCCCTACAC TGATAATAAT
CAAATAATGG ACAAATTATT GCAGCTCACT GCGGCTATCT AAAGCCCCAT TTTTATCTGT
CAATTCATAT GAAGTGGTCC TATAAATAGT TTAATCCTAT TATTCCTTAA TAACTTTATT
AACCAATAAT TACATTAAAA TATTTACTCC GAATTTATTT TTTTTTTTTT ACTTTATTTT
GACTACTCAT ATACACATTT ATGACCGTCT GGTATATTAA ATGTGTATTT ACATATATAT
ATTATATTAA TTGATAATAA CTAAATAGAT AATGATTAAT TTAATGTTAT AATAATATTC
TCATATTTAA TTATATTAAA TAGTTATTTA ATGATATATA AATATATATA TAATATAATT
AATGCTCATG TAACCCTACA ATGTCTATAA ATATCTGTAA GATCCTTTCT TTCGGCCTCT
TCCTATAAGC ATACCAGGTT TATAGGGATA TTGCATATTA TATAAGATCT TATCTATTTA
TATTGGGATT TATATAATAT TATACTATAT AATTATATAT ATATTAATAT AACTATATAG
CAGGAATCCC AAAA
>PV2011_12_31
GGCACGACTT TAGCCGATCA TACATCAGAT TACTAATTCC AAGTTCCCTT GATTAATTAA
AACCAAATAC TGCGAATAAT ATAATATCTT CTAGATCCAA TAATTCCACA CAAAAATTTA
CATATAAAAT ATCCAAATAA TAAATAAATA AGCAAGAATA AAACTTTTAT TTCAAATCTT
TAATCCTGGG ACTGTAACGA CACATAACAT ATAAAGTAAC CCCCCTACAC TGATAATAAT
CAAATAATGG ACAAATTATT GCAGCTCACT GCGGCTATCT AAAGCCCCAT TTTTATCTGT
CAATTCATAT GAAGTGGTCC TATAAATAGT TTAATCCTAT TATTCCTTAA TAACTTTATT
AACCAATAAT TACATTAAAA TATTTACTCC GAATTTATTT TTTTTTTTTT ACTTTATTTT
GACTACTCAT ATACACATTT ATGACCGTCT GGTATATTAA ATGTATATTT ACATATATAT
ATTATATTAA TTGATAATAA CTAAATAGAT AATGATTAAT TTAATGTTAT AATAATATTC
TCATATTTAA TTATATTAAA TAGTTATTTA ATGATATATA AATATATATA TAATATAATT
AATGCTCATG TAACCCTACA ATGTCTATAA ATATCTGTAA GATCCTTTCT TTCGGCCTCT
TCCTATAAGC ATACTAGGTC TATAGGGATA TTGCATATTA TATAAGATCT TATCTATTTA
TATTGGGATT TATATAATAT TATACTATAT AATTATATAT ATATTAATAT AACTATATAG
CAGGAATCCC AAAA
>PV2011_12_34
GGCACGACTT TAGCCGATCA TACATCAGAT TACTAATTCC AAGTTCCCTT GATTAATTAA
AACCAAATAC TGCGAATAAT ATAATATCTT CTAGATCCAA TAATTCCACA CAAAAATTTA
CATATAAAAT ATCCAAATAA TAAATAAATA AGCAAGAATA AAACTTTTAT TTCAAATCTT
TAATCCTGGG ACTGTAACGA CACATAACAT ATAAAGTAAC CCCCCTACAC TGATAATAAT
CAAATAATGG ACAAATTATT GCAGCTCACT GCGGCTATCT AAAGCCCCAT TTTTATCTGT
CAATTCATAT GAAGTGGTCC TATAAATAGT TTAATCCTAT TATTCCTTAA TAACTTTATT
AACCAATAAT TACATTAAAA TATTTACTCC GAATTTATTT TTTTTTTTTT ACTTTATTTT
GACTACTCAT ATACACATTT ATGACCGTCT GGTATATTAA ATGTATATTT ACATATATAT
ATTATATTAA TTGATAATAA CTAAATAGAT AATGATTAAT TTAATGTTAT AATAATATTC
TCATATTTAA TTATATTAAA TAGTTATTTA ATGATATATA AATATATATA TAATATAATT
AATGCTCATG TAACTCTACA ATGTCTATAA ATATCTGTAA GATCCTTTCT TTCGGCCTCT
TCCTATAAGC ATACTAGGTC TATAGGGATA TTGCATATTA TATAAGATCT TATCTATTTA
TATTGGGATT TATATAATAT TATACTATAT AATTATATAT ATATTAATAT AACTATATAG
CAGGAATCCC AAAA
>PV2011_12_37
GGCACGACTT TAGCCGATCA TACATCAGAT TACTAATTCC AAGTTCCCTT GATTAATTAA
AACCAAATAC TGCGAATAAT ATAATATCTT CTAGATCCAA TAATTCCACA CAAAAATTTA
CATATAAAAT ATCCAAATAA TAAATAAATA AGCAAGAATA AAACTTTTAT TTCAAATCTT
TAATCCTGGG ACTGTAACGA CACATAACAT ATAAAGTAAC CCCCCTACAC TGATAATAAT
CAAATAATGG ACAAATTATT GCAGCTCACT GCGGCTATCT AAAGCCCCAT TTTTATCTGT
CAATTCATAT GAAGTGGTCC TATAAATAGT TTAATCCTAT TATTCCTTAA TAACTTTATT
AACCAATAAT TACATTAAAA TATTTACTCC GAATTTATTT TTTTTTTTTT ACTTTATTTT
GACTACTCAT ATACACATTT ATGACCGTCT GGTATATTAA ATGTATATTT ACATATATAT
ATTATATTAA TTGATAATAA CTAAATAGAT AATGATTAAT TTAATGTTAT AATAATATTC
TCATATTTAA TTATATTAAA TAGTTATTTA ATGATATATA AATATATATA TAATATAATT
AATGCTCATG TAACTCTACA ATGTCTATAA ATATCTGTAA GATCCTTTCT TTCGGCCTCT
TCCTATAAGC ATACTAGGTC TATAGGGATA TTGCATATTA TATAAGATCT TATCTATTTA
TATTGGGATT TATATAATAT TATACTATAT AATTATATAT ATATTAATAT AACTATATAG
CAGGAATCCC AAAA
>PV2011_12_40
GGCACGACTT TAGCCGATCA TACATCAGAT TACTAATTCC AAGTTCCCTT GATTAATTAA
AACCAAATAC TGCGGATAAT ATAATATCTT CTAGATCCAA TAATTCCACA CAAAAATTTA
CATGTAAAAT ATCCAAATAA TAAATAAATA AGCAAGAATA AAACTTTTAT TTCAAATCTT
TAATCCTGGG ACTGTAACGA CACATAACAT ATAAAGTAAC CCCCCTACAC TGATAATAAT
CAAATAATGG ACAAATTATT GCAGCTCACT GCGGCTATCT AAAGCCCCAT TTTTATCTGT
CAATTCATAT GAAGTGGTCC TATAAATAGT TTAATCCTAT TATTCCTTAA TAACTTTATT
AACCAATAAT TACATTAAAA TATTTACTCC GAATTTATTT TTTTTTTTTT ACTTTATTTT
GACTACTCAT ATACACATTT ATGACCGTCT GGTATATTAA ATGTGTATTT ACATATATAT
ATTATATTAA TTGATAATAA CTAAATAGAT AATGATTAAT TTAATGTTAT AATCATATTC
TCATATTTAA TTATATTAAA TAGTTATTTA ATGATATATA AATATATATA TAATATAATT
AATGCTCATG TAACTCTACA ATGTCTATAA ATATCTGTAA GATCCTTTCT TTCGGCCTCT
TCCTATAAGC ATACTAGGTT TATAGGGATA TTGCATATTA TATAAGATCT TATCTATTTA
TATTGGGATT TATATAATAT TATACTATAT AATTATATAT ATATTAATAT AACTATATAG
CAGGAATCCC AAAA
>PV2011_13_04
GGCACGACTT TAGCCGATCA TACATCAGAT TACTAATTCC AAGTTCCCTT GATTAATTAA
AACCAAATAC TGCGAATAAT ATAATATCTT CTAGATCCAA TAATTCCACA CAAAAATTTA
CATATAAAAT ATCCAAATAA TAAATAAATA AGCAAGAATA AAACTTTTAT TTCAAATCTT
TAATCCTGGG ACTGTAACGA CACATAACAT ATAAAGTAAA CCCCCTACAC TGATAATAAT
CAAATAATGG ACAAATTATT GCAGCTCACT GCGGCTATCT AAAGCCCCAT TTTTATCTGT
CAATTCATAT GAAGTGGTCC TATAAATAGT TTAATCCTAT TATTCCTTAA TAACTTTATT
AACCAATAAT TACATTAAAA TATTTACTCC GAATTTATTT TTTTTTTTTT ACTTTATTTT
GACTACTCAT ATACACATTT ATGACCGTCT GGTATATTAA ATGTATATTT ACATATATAC
ATTATATTAA TTGATAATAA CTAAATAGAT AATGATTAAT TTAATGTTAT AATAATATTC
TCATATTTAA TTATATTAAA TAGTTATTTA ATGATATATA AATATATATA TAATATAATT
AATGCTCATG TAACTCTACA ATGTCTATAA ATATCTGTAA GATCCTTTCT TTCGGCCTCT
TCCTATAAGC ATACTAGGTT TATAGGGATA TTGCATATTA TATAAGATCT TATCTATTTA
TATTGGGATT TATATAATAT TATACTATAT AATTATATAT ATATTAATAT AACTATATAG
CAGGAATCCC AAAA
>PV2011_13_10
GGCACGACTT TAGCCGATCA TACATCAGAT TACTAATTCC AAGTTCCCTT GATTAATTAA
AACCAAATAC TGCGAATAAT ATAATATCTT CTAGATCCAA TAATTCCACA CAAAAATTTA
CATATAAAAT ATCCAAATAA TAAATAAATA AGCAAGAATA AAACTTTTAT TTCAAATCTT
TAATCCTGGG ACTGTAACGA CACATAACAT ATAAAGTAAA CCCCCTACAC TGATAATAAT
CAAATAATGG ACAAATTATT GCAGCTCACT GCGGCTATCT AAAGCCCCAT TTTTATCTGT
CAATTCATAT GAAGTGGTCC TATAAATAGT TTAATCCTAT TATTCCTTAA TAACTTTATT
AACCAATAAT TACATTAAAA TATTTACTCC GAATTTATTT TTTTTTTTTT ACTTTATTTT
GACTACTCAT ATACACATTT ATGACCGTCT GGTATATTAA ATGTGTATTT ACATATATAC
ATTATATTAA TTGATAATAA CTAAATAGAT AATGATTAAT TTAATGTTAT AATAATATTC
TCATATTTAA TTATATTAAA TAGTTATTTA ATGATATATA AATATATATA TAATATAATT
AATGCTCATG TAACTCTACA ATGTCTATAA ATATCTGTAA GATCCTTTCT TTCGGCCTCT
TCCTATAAGC ATACTAGGTT TATAGGGATA TTGCATATTA TATAAGATCT TATCTATTTA
TATTGGGATT TATATAATAT TATACTATAT AATTATATAT ATATTAATAT AACTATATAG
CAGGAATCCC AAAA
>PV2011_13_11
GGCACGACTT TAGCCGATCA TACATCAGAT TACTAATTCC AAGTTCCCTT GATTAATTAA
AACCAAATAC TGCGAATAAT ATAATATCTT CTAGATCCAA TAATTCCACA CAAAAATTTA
CATATAAAAT ATCCAAATAA TAAATAAATA AGCAAGAATA AAACTTTTAT TTCAAATCTT
TAATCCTGGG ACTGTAACGA CACATAACAT ATAAAGTAAA CCCCCTACAC TGATAATAAT
CAAATAATGG ACAAATTATT GCAGCTCACT GCGGCTATCT AAAGCCCCAT TTTTATCTGT
CAATTCATAT GAAGTGGTCC TATAAATAGT TTAATCCTAT TATTCCTTAA TAACTTTATT
AACCAATAAT TACATTAAAA TATTTACTCC GAATTTATTT TTTTTTTTTT ACTTTATTTT
GACTACTCAT ATACACATTT ATGACCGTCT GGTATATTAA ATGTGTATTT ACATATATAC
ATTATATTAA TTGATAATAA CTAAATAGAT AATGATTAAT TTAATGTTAT AATAATATTC
TCATATTTAA TTATATTAAA TAGTTATTTA ATGATATATA AATATATATA TAATATAATT
AATGCTCATG TAACTCTACA ATGTCTATAA ATATCTGTAA GATCCTTTCT TTCGGCCTCT
TCCTATAAGC ATACTAGGTT TATAGGGATA TTGCATATTA TATAAGATCT TATCTATTTA
TATTGGGATT TATATAATAT TATACTATAT AATTATATAT ATATTAATAT AACTATATAG
CAGGAATCCC AAAA
>PV2011_13_15
GGCACGACTT TAGCCGATCA TACATCAGAT TACTAATTCC AAGTTCCCTT GATTAATTAA
AACCAAATAC TGCGAATAAT ATAATATCTT CTAGATCCAA TAATTCCACA CAAAAATTTA
CATATAAAAT ATCCAAATAA TAAATAAATA AGCAAGAATA AAACTTTTAT TTCAAATCTT
TAATCCTGGG ACTGTAACGA CACATAACAT ATAAAGTAAA CCCCCTACAC TGATAATAAT
CAAATAATGG ACAAATTATT GCAGCTCACT GCGGCTATCT AAAGCCCCAT TTTTATCTGT
CAATTCATAT GAAGTGGTCC TATAAATAGT TTAATCCTAT TATTCCTTAA TAACTTTATT
AACCAATAAT TACATTAAAA TATTTACTCC GAATTTATTT TTTTTTTTTT ACTTTATTTT
GACTACTCAT ATACACATTT ATGACCGTCT GGTATATTAA ATGTATATTT ACATATATAC
ATTATATTAA TTGATAATAA CTAAATAGAT AATGATTAAT TTAATGTTAT AATAATATTC
TCATATTTAA TTATATTAAA TAGTTATTTA ATGATATATA AATATATATA TAATATAATT
AATGCTCATG TAACTCTACA ATGTCTATAA ATATCTGTAA GATCCTTTCT TTCGGCCTCT
TCCTATAAGC ATACTAGGTT TATAGGGATA TTGCATATTA TATAAGATCT TATCTATTTA
TATTGGGATT TATATAATAT TATACTATAT AATTATATAT ATATTAATAT AACTATATAG
CAGGAATCCC AAAA
>PV2011_13_25
GGCACGACTT TAGCCGATCA TACATCAGAT TACTAATTCC AAGTTCCCTT GATTAATTAA
AACCAAATAC TGCGAATAAT ATAATATCTT CTAGATCCAA TAATTCCACA CAAAAATTTA
CATATAAAAT ATCCAAATAA TAAATAAATA AGCAAGAATA AAACTTTTAT TTCAAATCTT
TAATCCTGGG ACTGTAACGA CACATAACAT ATAAAGTAAA CCCCCTACAC TGATAATAAT
CAAATAATGG ACAAATTATT GCAGCTCACT GCGGCTATCT AAAGCCCCAT TTTTATCTGT
CAATTCATAT GAAGTGGTCC TATAAATAGT TTAATCCTAT TATTCCTTAA TAACTTTATT
AACCAATAAT TACATTAAAA TATTTACTCC GAATTTATTT TTTTTTTTTT ACTTTATTTT
GACTACTCAT ATACACATTT ATGACCGTCT GGTATATTAA ATGTATATTT ACATATATAC
ATTATATTAA TTGATAATAA CTAAATAGAT AATGATTAAT TTAATGTTAT AATAATATTC
TCATATTTAA TTATATTAAA TAGTTATTTA ATGATATATA AATATATATA TAATATAATT
AATGCTCATG TAACTCTACA ATGTCTATAA ATATCTGTAA GATCCTTTCT TTCGGCCTCT
TCCTATAAGC ATACTAGGTT TATAGGGATA TTGCATATTA TATAAGATCT TATCTATTTA
TATTGGGATT TATATAATAT TATACTATAT AATTATATAT ATATTAATAT AACTATATAG
CAGGAATCCC AAAA
>PV2011_13_32
GGCACGACTT TAGCCGATCA TACATCAGAT TACTAATTCC AAGTTCCCTT GATTAATTAA
AACCAAATAC TGCGAATAAT ATAATATCTT CTAGATCCAA TAATTCCACA CAAAAATTTA
CATATAAAAT ATCCAAATAA TAAATAAATA AGCAAGAATA AAACTTTTAT TTCAAATCTT
TAATCCTGGG ACTGTAACGA CACATAACAT ATAAAGTAAC CCCCCTACAC TGATAATAAT
CAAATAATGG ACAAATTATT GCAGCTCACT GCGGCTATCT AAAGCCCCAT TTTTATCTGT
CAATTCATAT GAAGTGGTCC TATAAATAGT TTAATCCTAT TATTCCTTAA TAACTTTATT
AACCAATAAT TACATTAAAA TATTTACTCC GAATTTATTT TTTTTTTTTT ACTTTATTTT
GACTACTCAT ATACACATTT ATGACCGTCT GGTATATTAA ATGTATATTT ACATATATAC
ATTATATTAA TTGATAATAA CTAAATAGAT AATGATTAAT TTAATGTTAT AATAATATTC
TCATATTTAA TTATATTAAA TAGTTATTTA ATGATATATA AATATATATA TAATATAATT
AATGCTCATG TAACTCTACA ATGTCTATAA ATATCTGTAA GATCCTTTCT TTCGGCCTCT
TCCTATAAGC ATACTAGGTT TATAGGGATA TTGCATATTA TATAAGATCT TATCTATTTA
TATTGGGATT TATATAATAT TATACTATAT AATTATATAT ATATTAATAT AACTATATAG
CAGGAATCCC AAAA
>PV2011_13_33
GGCACGACTT TAGCCGATCA TACATCAGAT TACTAATTCC AAGTTCCCTT GATTAATTAA
AACCAAATAC TGCGAATAAT ATAATATCTT CTAGATCCAA TAATTCCACA CAAAAATTTA
CATATAAAAT ATCCAAATAA TAAATAAATA AGCAAGAATA AAACTTTTAT TTCAAATCTT
TAATCCTGGG ACTGTAACGA CACATAACAT ATAAAGTAAA CCCCCTACAC TGATAATAAT
CAAATAATGG ACAAATTATT GCAGCTCACT GCGGCTATCT AAAGCCCCAT TTTTATCTGT
CAATTCATAT GAAGTGGTCC TATAAATAGT TTAATCCTAT TATTCCTTAA TAACTTTATT
AACCAATAAT TACATTAAAA TATTTACTCC GAATTTATTT TTTTTTTTTT ACTTTATTTT
GACTACTCAT ATACACATTT ATGACCGTCT GGTATATTAA ATGTGTATTT ACATATATAC
ATTATATTAA TTGATAATAA CTAAATAGAT AATGATTAAT TTAATGTTAT AATAATATTC
TCATATTTAA TTATATTAAA TAGTTATTTA ATGATATATA AATATATATA TAATATAATT
AATGCTCATG TAACTCTACA ATGTCTATAA ATATCTGTAA GATCCTTTCT TTCGGCCTCT
TCCTATAAGC ATACTAGGTT TATAGGGATA TTGCATATTA TATAAGATCT TATCTATTTA
TATTGGGATT TATATAATAT TATACTATAT AATTATATAT ATATTAATAT AACTATATAG
CAGGAATCCC AAAA
>PV2011_13_36
GGCACGACTT TAGCCGATCA TACATCAGAT TACTAATTCC AAGTTCCCTT GATTAATTAA
AACCAAATAC TGCGAATAAT ATAATATCTT CTAGATCCAA TAATTCCACA CAAAAATTTA
CATATAAAAT ATCCAAATAA TAAATAAATA AGCAAGAATA AAACTTTTAT TTCAAATCTT
TAATCCTGGG ACTGTAACGA CACATAACAT ATAAAGTAAA CCCCCTACAC TGATAATAAT
CAAATAATGG ACAAATTATT GCAGCTCACT GCGGCTATCT AAAGCCCCAT TTTTATCTGT
CAATTCATAT GAAGTGGTCC TATAAATAGT TTAATCCTAT TATTCCTTAA TAACTTTATT
AACCAATAAT TACATTAAAA TATTTACTCC GAATTTATTT TTTTTTTTTT ACTTTATTTT
GACTACTCAT ATACACATTT ATGACCGTCT GGTATATTAA ATGTATATTT ACATATATAC
ATTATATTAA TTGATAATAA CTAAATAGAT AATGATTAAT TTAATGTTAT AATAATATTC
TCATATTTAA TTATATTAAA TAGTTATTTA ATGATATATA AATATATATA TAATATAATT
AATGCTCATG TAACTCTACA ATGTCTATAA ATATCTGTAA GATCCTTTCT TTCGGCCTCT
TCCTATAAGC ATACTAGGTT TATAGGGATA TTGCATATTA TATAAGATCT TATCTATTTA
TATTGGGATT TATATAATAT TATACTATAT AATTATATAT ATATTAATAT AACTATATAG
CAGGAATCCC AAAA
>PV2011_13_41
GGCACGACTT TAGCCGATCA TACATCAGAT TACTAATTCC AAGTTCCCTT GATTAATTAA
AACCAAATAC TGCGAATAAT ATAATATCTT CTAGATCCAA TAATTCCACA CAAAAATTTA
CATATAAAAT ATCCAAATAA TAAATAAATA AGCAAGAATA AAACTTTTAT TTCAAATCTT
TAATCCTGGG ACTGTAACGA CACATAACAT ATAAAGTAAA CCCCCTACAC TGATAATAAT
CAAATAATGG ACAAATTATT GCAGCTCACT GCGGCTATCT AAAGCCCCAT TTTTATCTGT
CAATTCATAT GAAGTGGTCC TATAAATAGT TTAATCCTAT TATTCCTTAA TAACTTTATT
AACCAATAAT TACATTAAAA TATTTACTCC GAATTTATTT TTTTTTTTTT ACTTTATTTT
GACTACTCAT ATACACATTT ATGACCGTCT GGTATATTAA ATGTGTATTT ACATATATAC
ATTATATTAA TTGATAATAA CTAAATAGAT AATGATTAAT TTAATGTTAT AATAATATTC
TCATATTTAA TTATATTAAA TAGTTATTTA ATGATATATA AATATATATA TAATATAATT
AATGCTCATG TAACTCTACA ATGTCTATAA ATATCTGTAA GATCCTTTCT TTCGGCCTCT
TCCTATAAGC ATACTAGGTT TATAGGGATA TTGCATATTA TATAAGATCT TATCTATTTA
TATTGGGATT TATATAATAT TATACTATAT AATTATATAT ATATTAATAT AACTATATAG
CAGGAATCCC AAAA
>PV2011_13_48
GGCACGACTT TAGCCGATCA TACATCAGAT TACTAATTCC AAGTTCCCTT GATTAATTAA
AACCAAATAC TGCGAATAAT ATAATATCTT CTAGATCCAA TAATTCCACA CAAAAATTTA
CATATAAAAT ATCCAAATAA TAAATAAATA AGCAAGAATA AAACTTTTAT TTCAAATCTT
TAATCCTGGG ACTGTAACGA CACATAACAT ATAAAGTAAA CCCCCTACAC TGATAATAAT
CAAATAATGG ACAAATTATT GCAGCTCACT GCGGCTATCT AAAGCCCCAT TTTTATCTGT
CAATTCATAT GAAGTGGTCC TATAAATAGT TTAATCCTAT TATTCCTTAA TAACTTTATT
AACCAATAAT TACATTAAAA TATTTACTCC GAATTTATTT TTTTTTTTTT ACTTTATTTT
GACTACTCAT ATACACATTT ATGACCGTCT GGTATATTAA ATGTGTATTT ACATATATAC
ATTATATTAA TTGATAATAA CTAAATAGAT AATGATTAAT TTAATGTTAT AATAATATTC
TCATATTTAA TTATATTAAA TAGTTATTTA ATGATATATA AATATATATA TAATATAATT
AATGCTCATG TAACTCTACA ATGTCTATAA ATATCTGTAA GATCCTTTCT TTCGGCCTCT
TCCTATAAGC ATACTAGGTT TATAGGGATA TTGCATATTA TATAAGATCT TATCTATTTA
TATTGGGATT TATATAATAT TATACTATAT AATTATATAT ATATTAATAT AACTATATAG
CAGGAATCCC AAAA
>PV2011_14_01
GGCACGACTT TAGCCGATCA TACATCAGAT TACTAATTCC AAGTTCCCTT GATTAATTAA
AACCAAATAC TGCGAATAAT ATGATATCTT CTAGATCCAA TAATTCCACA CAAAAATTTA
CATGTAAAAT ATCCAAACAA TAAATAAATA AGCAAGAATA AAACTTTTAT TTCAAATCTT
TAACCCTGGG ACTGTAACGA CACATAACAT ATAAAGTAAA CCCTCCACAC TGATAATAAC
CAAATAATGG ACAAATTATT GCAGCACACT ACCGCTATCT AAAGCCCCAT TTTTATCTGT
CAATTCATAT GAAGTGGTCC TATAAATAGT TTAATCCTAT TATTCCTTAA TAACTTTATT
AACCAATAAC TACATTAAAA TATTTACTCC GAATTTATTT TTTTTTTTTT ACTTTATTTT
GACTACTCAT ATACACATTT ATGACCGTCT GGTATATTAA ATGTGTATTT ATATATATAC
ATTATATTAA TTGATAATAA CTAAATAGAT AATGATTAAT TTAATGTTAT AATAATATCC
TCATATTTAA TTATATTAAA TAGTTATTTA ATGATATATA AATATATATA TAATATAATT
AATGCTCATG TAACTCTACA ATGTCTATAA ATATCTGTAA GATCCTTTCT TTCGGCCTCT
TCCTATAAGC ATACCAGGTT TATAGGGATA TTGCATATTA CATAAGATCT TATCTATTTA
TATTGGGATT TATATCATAT TATACTATCT AATTATATAT ATACTAATAT AACTATATAG
CAGGAATACC AAAA
>PV2011_14_04
GGCACGACTT TAGCCGATCA TACATCAGAT TACTAATTCC AAGTTCCCTT GATTTATTAA
AACCAAATAC TGCGAATAAT ATAATATCTT CTAGATTCAA TAATTCCACA CAAAAATTTA
CATGTAAAAC ATCCAAACAA TAAATGTAAA AGCAAGAATA AAACTTTCAT TTCAAATAGT
CAACCCCGGA ACAAATATAG AAAAAAAGAT AAAAAATAAA GAAATATTGA AGATAATTAA
CAAACAATGA ATAAATTATT GTAGCTTGGG GTCGCTATCT AAAGCCCCAT TTTTATCTAT
CATTATGTGT ACACCGGTAC TATAAATAGT CTAATCCTAT TATTCTCTAA TAACTTTATT
AACCAATAAT TACATTAAAA TATTTATTCC GAATATTTTT TTTTTTTTTT ATCTTATTAT
GATTCTTCAT ATACACATTT ATGACCATCT GATATATTAA ATGCGTATCT GTATATATAT
ATTATATTAA TTGATAATAA CTAAATAGAT AATGATTAAT TTAATTTTAT AGTACTATAT
CAATGTTCAA TTATATTAAA TATATATTTA ATGATATATA AATATATATA TAATACAAAT
AATGCTCATG TAACCCTACA ATTTCTATAA ATATCTGTAA GATCCTTTCT TTCGGCCTCT
TCCTATAAGC ATACTAGGTT TATAGGGATA TTGCATATTA TATAAGATCT TATCTATTTA
TATTGGGATT CTTATGATTT TATATTATAT AATTATATAT ATATTAATAT AACGATATAG
CTGGAAACCC GAAA
>PV2011_14_05
GGCACGACTT TTGCCGATCA TACATCAGAT TACTAATTCC AAGTTCCCTT GATTAATTAA
AACCAAATAC TGCGAATAAT ATGATATCTT CTAGATCCAA TAATTCCACA CAAAAATTTA
CATGTAAAAT ATCCAAACAA TAAATAAATA AGCAAGAATA AAACTTTTAT TTCAAATCTT
TAACCCTGGG ACTGTAACGA CACATAACAT ATAAAGTAAA CCCTCCACAC TGATAATAAC
CAAATAATGG ACAAATTATT GCAGCACACT ACCGCTATCT AAAGCCCCAT TTTTATCTGT
CAATTCATAT GAAGTGGTCC TATAAATAGT TTAATCCTAT TATTCCTTAA TAACTTTATT
AACCAATAAC TACATTAAAA TATTTACTCC GAATTTATTT TTTTTTTTTT ACTTTATTTT
GACTACTCAT ATACACATTT ATGACCGTCT GGTATATTAA ATGTGTATTT ATATATATAC
ATTATATTAA TTGATAATAA CTAAATAGAT AATGATTAAT TTAATGTTAT AATAATATCC
TCATATTTAA TTATATTAAA TAGTTATTTA ATGATATATA AATATATATA TAATATAATT
AATGCTCATG TAACTCTACA ATGTCTATAA ATATCTGTAA GATCCTTTCT TTCGGCCTCT
TCCTATAAGC ATACCAGGTT TATAGGGATA TTGCATATTA CATAAGATCT TATCTATTTA
TATTGGGATT TATATAATAT TATACTATAT AATTATATAT ATACTAATAT AACTATATAG
CAGGAATCCC AAAA
>PV2011_14_08
GGCACGACTT TAGCCGATCA TACATCAGAT TACTAATTCC AAGTTCCCTT GATTAATTAA
AACCAAATAC TGCGAATAAT ATGATATCTT CTAGATCCAA TAATTCCACA CAAAAATTTA
CATGTAAAAT ATCCAAACAA TAAATAAATA AGCAAGAATA AAACTTTTAT TTCAAATCTT
TAACCCTGGG ACTGTAACGA CACATAACAT ATAAAGTAAA CCCTCCACAC TGATAATAAC
CAAATAATGG ACAAATTATT GCAGCACACT ACCGCTATCT AAAGCCCCAT TTTTATCTGT
CAATTCATAT GAAGTGGTCC TATAAATAGT TTAATCCTAT TATTCCTTAA TAACTTTATT
AACCAATAAC TACATTAAAA TATTTACTCC GAATTTATTT TTTTTTTTTT ACTTTATTTT
GACTACTCAT ATACACATTT ATGACCGTCT GGTATATTAA ATGTGTATTT ATATATATAC
ATTATATTAA TTGATAATAA CTAAATAGAT AATGATTAAT CTAATGTTAT AATAATATTC
TCATATTTAG TTATATTAAA TAGTTATTTA ATGATATATA AATATATATA TAATATAATT
AATGCTCATG TAACTCTACA ATGTCTATAA ATATCTGTAA GATCCTTTCT TTCGGCCTCT
TCCTATAAGC ATACCAGGTT TATAGGGATA TTGCATATTA TATAAGATCT TATCTATTTA
TATTGGGATT TATATAATAT TATACTATAT AATTATATAT ATATTAATAT AACTATATAG
CAGGAATCCC AAAA
>PV2011_14_11
GGCACGACTT TAGCCGATCA TACATCAGAT TACTAATTCC AAGTTCCCTT GATTAATTAA
AACCAAATAC TGCGAATAAT ATGATATCTT CTAGATCCAA TAATTCCACA CAAAAATTTA
CATGTAAAAT ATCCAAACAA TAAATAAATA AACAAGAATA AAACTTTTAT TTCAAATCTT
TAACCCTGGG ACTGTAACGA CACATACCAT ATAAAGTAAA CCCCCCACAC TGATAATAAT
CAAATAATGG ACAAATTATT GCAGCACACT ACCGCTATCT AAAGCCCCAT TTTTATCTGT
CAATTCATAT GAAGTGGTCC TATAAATAGT TTAATCCTAT TATTCCTTAA TAACTTTATT
AACCAATAAC TACATTAAAA TATTTACTCC GAATTTATTT TTTTTTTTTT ACTTTATTTT
GACTACTCAT ATACACATTT ATGACCGTCT GGTATATTAA ATGTGTATTT ACATATATAC
ATTATATTAA TTGATAATAA CTAAATAGAT AATGATTAAT TTAATGTTAT AATAATATTC
TCATATTTAA TTATATTAAA TAGTTATTTA ATGATATATA AATATATATA TAATATAATT
AATGCTCATG TAACTCTACA ATGTCTATAA ATATCTGTAA GATCCTTTCT TTCGGCCTCT
TCCTATAAGC ATACTAGGTT TATAGGGATA TTGCATATTA TATAAGATCT TATCTATTTA
TATTGGGATT TATATAATAT TATACTATAT AATTATATAT ATATTAATAT AACTATATAG
CAGGAATCCC AAAA
>PV2011_14_13
GGCACGACTT TAGCCGATCA TACATCAGAT TACTAATTCC AAGTTCCCTT GATTAATTAA
AACCAAATAC TGCGAATAAT ATGATATCTT CTAGATCCAA TAATTCCACA CAAAAATTTA
CATGTAAAAT ATCCAAACAA TAAATAAATA AACAAGAATA AAACTTTTAT TTCAAATCTT
TAACCCTGGG ACTGTAACGA CACATACCAT ATAAAGTAAA CCCCCCACAC TGATAATAAT
CAAATAATGG ACAAATTATT GCAGCACACT ACCGCTATCT AAAGCCCCAT TTTTATCTGT
CAATTCATAT GAAGTGGTCC TATAAATAGT TTAATCCTAT TATTCCTTAA TAACTTTATT
AACCAATAAC TACATTAAAA TATTTACTCC GAATTTATTT TTTTTTTTTT ACTTTATTTT
GACTACTCAT ATACACATTT ATGACCGTCT GGTATATTAA ATGTATATTT ACATATATAC
ATTATATTAA TTGATAATAA CTAAATAGAT AATGATTAAT TTAATGTTAT AATAATATCC
TCATATTTAA TTATATTAAA TAGTTATTTA ATGATATATA AATATATATA TAATATAATT
AATGCTCATG TAACTCTACA ATGTCTATAA ATATCTGTAA GATCCTTTCT TTCGGCCTCT
TCCTATAAGC ATACTAGGTT TATAGGGATA TTGCATATTA TATAAGATCT TATCTATTTA
TATTGGGATT TATATAATAT TATACTATAT AATTATATAT ATATTAATAT AACTATATAG
CAGGAATCCC AAAA
>PV2011_14_28
GGCACGACTT TAGCCGATCA TACATCAGAT TACTAATTCC AAGTTCCCTT GATTAATTAA
AACCAAATAC TGCGAATAAT ATGATATCTT CTAGATCCAA TAATTCCACA CAAAAATTTA
CATGTAAAAT ATCCAAACAA TAAATAAATA AACAAGAATA AAACTTTTAT TTCAAATCTT
TAACCCTGGG ACTGTAACGA CACATACCAT ATAAAGTAAA CCCCCCACAC TGATAATAAT
CAAATAATGG ACAAATTATT GCAGCACACT ACCGCTATCT AAAGCCCCAT TTTTATCTGT
CAATTCATAT GAAGTGGTCC TATAAATAGT TTAATCCTAT TATTCCTTAA TAACTTTATT
AACCAATAAC TACATTAAAA TATTTACTCC GAATTTATTT TTTTTTTTTT ACTTTATTTT
GACTACTCAT ATACACATTT ATGACCGTCT GGTATATTAA ATGTGTATTT ACATATATAC
ATTATATTAA TTGATAATAA CTAAATAGAT AATGATTAAT TTAATGTTAT AATAATATTC
TCATATTTAA TTATATTAAA TAGTTATTTA ATGATATATA AATATATATA TAATATAATT
AATGCTCATG TAACTCTACA ATGTCTATAA ATATCTGTAA GATCCTTTCT TTCGGCCTCT
TCCTATAAGC ATACTAGGTT TATAGGGATA TTGCATATTA TATAAGATCT TATCTATTTA
TATTGGGATT TATATAATAT TATACTATAT AATTATATAT ATATTAATAT AACTATATAG
CAGGAATCCC AAAA
>PV2011_14_34
GGCACGACTT TAGCCGATCA TACATCAGAT TACTAATTCC AAGTTCCCTT GATTAATTAA
AACCAAATAC TGCGAATAAT ATGATATCTT CTAGATCCAA TAATTCCACA CAAAAATTTA
CATGTAAAAT ATCCAAACAA TAAATAAATA AACAAGAATA AAACTTTTAT TTCAAATCTT
TAACCCTGGG ACTGTAACGA CACATACCAT ATAAAGTAAA CCCCCCACAC TGATAATAAT
CAAATAATGG ACAAATTATT GCAGCACACT ACCGCTATCT AAAGCCCCAT TTTTATCTGT
CAATTCATAT GAAGTGGTCC TATAAATAGT TTAATCCTAT TATTCCTTAA TAACTTTATT
AACCAATAAC TACATTAAAA TATTTACTCC GAATTTATTT TTTTTTTTTT ACTTTATTTT
GACTACTCAT ATACACATTT ATGACCGTCT GGTATATTAA ATGTGTATTT ACATATATAT
ATTATATTAA TTAATAATAA CTAAATAGAT AATGATTAAT TTAATGTTAT AATAATATTC
TCATATTTAA TTATATTAAA TAATTATTTA ATGATATATA AATATATATA TAATATAATT
AATGCTCATG TAACTCTACA ATGTCTATAA ATATCTGTAA GATCCTTTCT TTCGGCCTCT
TCCTATAAGC ATACCAGGTT TATAGGGATA TTGCATATTA TATAAGATCT TATCTATTTA
TATTGGGATT TATATAATAT TATACTATAT AATTATATAT ATATTAATAT AACTATATAG
CAGGAATCCC AAAA
>PV2011_14_36
GGCACGACTT TAGCCGATCA TACATCAGAT TACTAATTCC AAGTTCCCTT GATTAATTAA
AACCAAATAC TGCGAATAAT ATGATATCTT CTAGATCCAA TAATTCCACA CAAAAATTTA
CATGTAAAAT ATCCAAACAA TAAATAAATA AACAAGAATA AAACTTTTAT TTCAAATCTT
TAACCCTGGG ACTGTAACGA CACATACCAT ATAAAGTAAA CCCCCCACAC TGATAATAAT
CAAATAATGG ACAAATTATT GCAGCACACT ACCGCTATCT AAAGCCCCAT TTTTATCTGT
CAATTCATAT GAAGTGGTCC TATAAATAGT TTAATCCTAT TATTCCTTAA TAACTTTATT
AACCAATAAC TACATTAAAA TATTTACTCC GAATTTATTT TTTTTTTTTT ACTTTATTTT
GACTACTCAT ATACACATTT ATGACCGTCT GGTATATTAA ATGTATATTT AAATATATAT
ATTATATTAA TTAATAATAA CTAAATAGAT AATGATTAAT TTAATGTTAT AATAATATTC
TCATATTTAA TTATATTAAA TAGTTATTTA ATGATATATA AATATATATA TAATATAATT
AATGCTCATG TAACTCTACA ATGTCTATAA ATATCTGTAA GATCCTTTCT TTCGGCCTCT
TCCTATAAGC ATACTAGGTC TATAGGGATA TTGCATATTA TATAAGATCT TATCTATTTA
TATTGGGATT TATATAATAT TATACTATAT AATTATATAT ATATTAATAT AACTATATAG
CAGGAATCCC AAAA
>PV2011_14_43
GGCACGACTT TAGCCGATCA TACATCAGAT TACTAATTCC AAGTTCCCTT GATTAATTAA
AACCAAATAC TGCGAATAAT ATGATATCTT CTAGATCCAA TAATTCCACA CAAAAATTTA
CATGTAAAAT ATCCAAACAA TAAATAAATA AACAAGAATA AAACTTTTAT TTCAAATCTT
TAACCCTGGG ACTGTAACGA CACATACCAT ATAAAGTAAA CCCCCCACAC TGATAATAAT
CAAATAATGG ACAAATTATT GCAGCACACT ACCGCTATCT AAAGCCCCAT TTTTATCTGT
CAATTCATAT GAAGTGGTCC TATAAATAGT TTAATCCTAT TATTCCTTAA TAACTTTATT
AACCAATAAC TACATTAAAA TATTTACTCC GAATTTATTT TTTTTTTTTT ACTTTATTTT
GACTACTCAT ATACACATTT ATGACCGTCT GGTATATTAA ATGTGTATTT ACATATATAT
ATTATATTAA TTAATAATAA CTAAATAGAT AATGATTAAT TTAATGTTAT AATAATATTC
TCATATTTAA TTATATTAAA TAATTATTTA ATGATATATA AATATATATA TAATATAATT
AATGCTCATG TAACTCTACA ATGTCTATAA ATATCTGTAA GATCCTTTCT TTCGGCCTCT
TCCTATAAGC ATACCAGGTT TATAGGGATA TTGCATATTA TATAAGATCT TATCTATTTA
TATTGGGATT TATATAATAT TATACTATAT AATTATATAT ATATTAATAT AACTATATAG
CAGGAATCCC AAAA
>PV2011_14_48
GGCACGACTT TAGCCGATCA TACATCAGAT TACTAATTCC AAGTTCCCTT GATTAATTAA
AACCAAATAC TGCGAATAAT ATGATATCTT CTAGATCCAA TAATTCCACA CAAAAATTTA
CATGTAAAAT ATCCAAACAA TAAATAAATA AGCAAGAATA AAACTTTTAT TTCAAATCTT
TAACCCTGGG ACTGTAACGA CACATAACAT ATAAAGTAAA CCCTCCACAC TGATAATAAC
CAAATAATGG ACAAATTATT GCAGCACACT ACCGCTATCT AAAGCCCCAT TTTTATCTGT
CAATTCATAT GAAGTGGTCC TATAAATAGT TTAATCCTAT TATTCCTTAA TAACTTTATT
AACCAATAAC TACATTAAAA TATTTACTCC GAATTTATTT TTTTTTTTTT ACTTTATTTT
GACTACTCAT ATACACATTT ATGACCGTCT GGTATATTAA ATGTGTATTT ATATATATAC
ATTATATTAA TTGATAATAA CTAAATAGAT AATGATTAAT TTAATGTTAT AATAATATCC
TCATATTTAA TTATATTAAA TAGTTATTTA ATGATATATA AATATATATA TAATATAATT
AATGCTCATG TAACTCTACA ATGTCTATAA ATATCTGTAA GATCCTTTCT TTCGGCCTCT
TCCTATAAGC ATACCAGGTT TATAGGGATA TTGCATATTA TATAAGATCT TATCTATTTA
TATTGGGATT TATATAATAT TATACTATAT AATTATATAT ATATTAATAT AACTATATAG
CAGGAATCCC AAAA
>PV2012_02_08
GGCACGACTT TAGCCGATCA TACATCAGAT TACTAATTCC AAGTTCCCTT GATTAATTAA
AACCAAATAC TGCGAATAAT ATGATATCTT CTAGATCCAA TAATTCCACA CAAAAATTTA
CATGTAAAAT ATCCAAACAA TAAATAAATA AGCAAGAATA AAACTTTTAT TTCAAATCTT
TAACCCTGGA ACTGTAACGA CACATAACAT ATAAAGTAAA CCCCCCACAC TGATAATAAT
CAAATAATGG ACAAATTATT GCAGCACACT ACCGCTATCT AAAGCCCCAT TTTTATCTGT
CAATTCATAT GAAGTGGTCC TATAAATAGT TTAATCCTAT TATTCCTTAA TAACTTTATT
AACCAATAAC TACATTAAAA TATTTACTCC GAATTTATTT TTTTTTTTTT ACTTTATTTT
GACTACTCAT ATACACATTT ATGACCGTCT GGTATATTAA ATGTGTATTT ATATATATAC
ATTATATTAA TTGATAATAA CTAAATAGAT AATGATTAAT TTAATGTTAT AATAATATTC
TCATATTTAA TTATATTAAA TATTTATTTA ATGATATATA AATATATATA TAATATAATT
AATGCTCATG TAACTCTACA ATGTCTATAA ATATCTGTAA GATCCTTTCT TTCGGCCTCT
TCCTATAAGC ATACCAGGTT TATAGGGATA TTGCATATTA TATAAGATCT TATCTATTTA
TATTGGGATT TATATAATAT TATACTATAT AATTATATAT ATATTAATAT AACTATATAG
CAGGAATCCC AAAA
>PV2012_02_09
GGCACGACTT TAGCCGATCA TACATCAGAT TACTAATTCC AAGTTCCCTT GATTTATTAA
AACCAAATAC TGCGAATAAT ACAACATCTT CTAGATTCAA TAATTTCACA CAAAAATTTA
CATGTAAAAC ATCCAAACAA TAAATGCAAA AGCAAGAATA AAACTTTCAT TTCAAATAGT
CAACCCCGGA ACAAATATAG AAAATAAGAT TAAAAATAAA AAAATATTGA AGATAATTAA
CAAACAATGA ATAAATTATT GTAGCTTAGG GTCGCTATTT AAAGCCCCAT TTTTATCTAT
CATTATGTGC ACACCGGTAC TATAAATAGT CTAATCCTAT TATTCTCTAA TAACTTTATT
AACCAATAAT TACATTAAAA TATTTATTCC GAATATTTTT TTTTTTTTTT ATTTTATTAT
GACTCTTCAT ATACACATTT ATGACCATCT GATATATTAA ATGTTTATCT GTATATATAT
ATTATATTAA TTGATAATAA CTAAATAGAT AATGATTAAT TTAACTTTAT AGTATTATAT
CAATGTTCAA TTATATTAAA TATATATTTA ATGATATATA AATATATATA TAATACAAAT
AATGCTCATG TAACACTACA ATTTCTATAA ATATCTGTAA GATCCTTTCT TTCGGCCTCT
TCCTATAAGC ATACTAGGTT TATAGGGATA TTGCATATTA TATAAGATCT TATCTATTTA
TACTGGGATT ATTATGATTT TATATTATAT AATTATATAT ATATTAATAT AACGATATAG
CTGGAAACCC GAAA
>PV2012_02_13
GGCACGACTT TAGCCGATCA TACATCAGAT TACTAATTCC AAGTTCCCTT GATTAATTAA
AACCAAATAC TGCGAATAAT ATGATATCTT CTAGATCCAA TAATTCCACA CAAAAATTTA
CATATAAAAT ATCCAAACAA TAAATAAATA AGCAAGAATA AAACTTTTAT TTCAAATCTT
CAACCCTGGG ACTGTAACGA CACATAACAT ATATAGTAAA CCCTACACAC TGATAATAAT
CAAATAATGG ACAAATTATT GCAGCACACT ACCGCTATCT AAAGCCCCAT TTTTATCTGT
CAATTCGTAT GAAGTGGTCC TATAAATAGT TTAATCCTAT TATTCCTTAA TAACTTTATT
AACCAATAAC TACATTAAAA TATTTACTCC GAATTTATTT TTTTTTTTTT ACTTTATTTT
GACTACTCAT ATACACATTT ATGACCGTCT GGTATGTTAA ATGTATATTT ATATATATAC
ATTATATTAA TTGATAATAA CTAAATAGAT AATGATTAAT TTAATGTTAT AATAATATTC
TCATATTTAA TTATATTAAA TAGTTATTTA ATGATATATA AATATATATA TAATATAATT
AATGCTCATG TAACTCTACA ATGTCTATAA ATATCTGTAA GATCCTTTCT TTCGGCCTCT
TCCTATAAGC ATACTAGGTT TATAGGGATA TTGCATATTA TATAAGATCT TATCTATTTA
TATTGGGATT TATATAATAT TATACTATAT AATTATATAT ATATTAATAT AACTATATAG
CAGGAATCCC AAAA
>PV2012_02_16
GGCACGACTT TAGCCGATCA TACATCAGAT TACTAATTCC AAGTTCCCTT GATTTATTAA
AACCAAATAC TGCGAATAAT ACAACATCTT CTAGATTCAA TAATTTCACA CAAAAATTTA
CATGTAAAAC ATCCAAACAA TAAATGCAAA AGCAAGAATA AAACTTTCAT TTCAAATAGT
CAACCCCGGA ACAAATATAG AAAATAAGAT TAAAAATAAA AAAATATTGA AGATAATTAA
CAAACAATGA ATAAATTATT GTAGCTTAGG GTCGCTATCT AAAGCCCCAT TTTTATCTAT
CATTATGTGC ACACCGGTAC TATAAATAGT CTAATCCTAT TATTCTCTAA TAACTTTATT
AACCAATAAT TACATTAAAA TATTTATTCC GAATATTTTT TTTTTTTTTT ATTTTATTAT
GACTCTTCAT ATACACATTT ATGACCATCT GATATATTAA ATGTTTATCT GTATATATAT
ATTATATTAA TTGATAATAA CTAAATAGAT AATGATTAAT TTAACTTTAT AGTATTATAT
CAATGTTCAA TTATATTAAA TATATATTTA ATGATATATA AATATATATA TAATACAAAT
AATGCTCATG TAACACTACA ATTTCTATAA ATATCTGTAA GATCCTTTCT TTCGGCCTCT
TCCTATAAGC ATACTAGGTT TATAGGGATA TTGCATATTA TATAAGATCT TATCTATTTA
TACTGGGATT ATTATGATTT TATATTATAT AATTATATAT ATATTAATAT AACGATATAG
CTGGAAACCC GAAA
>PV2012_02_18
GGCACGACTT TAGCCGATCA TACATCAGAT TACTAATTCC AAGTTCCCTT GATTTATTAA
AACCAAATAC TGCGAATAAT ACAACATCTT CTAGATTCAA TAATTTCACA CAAAAATTTA
CATGTAAAAC ATCCAAACAA TAAATGCAAA AGCAAGAATA AAACTTTCAT TTCAAATAGT
CAACCCCGGA ACAAATATAG AAAATAAGAT TAAAAATAAA AAAATATTGA AGATAATTAA
CAAACAATGA ATAAATTATT GTAGCTTAGG GTCGCTATTT AAAGCCCCAT TTTTATCTAT
CATTATGTGC ACACCGGTAC TATAAATAGT CTAATCCTAT TATTCTCTAA TAACTTTATT
AACCAATAAT TACATTAAAA TATTTATTCC GAATATTTTT TTTTTTTTTT ATTTTATTAT
GACTCTTCAT ATACACATTT ATGACCATCT GATATATTAA ATGTTTATCT GTATATATAT
ATTATATTAA TTGATAATAA CTAAATAGAT AATGATTAAT TTAACTTTAT AGTATTATAT
CAATGTTCAA TTATATTAAA TATATATTTA ATGATATATA AATATATATA TAATACAAAT
AATGCTCATG TAACACTACA ATTTCTATAA ATATCTGTAA GATCCTTTCT TTCGGCCTCT
TCCTATAAGC ATACTAGGTT TATAGGGATA TTGCATATTA TATAAGATCT TATCTATTTA
TACTGGGATT ATTATGATTT TATATTATAT AATTATATAT ATATTAATAT AACGATATAG
CTGGAAACCC GAAA
>PV2012_02_20
GGCACGACTT TAGCCGATCA TACATCAGAT TACTAATTCC AAGTTCCCTT GATTTATTAA
AACCAAATAC TGCGAATAAT ACAACATCTT CTAGATTCAA TAATTTCACA CAAAAATTTA
CATGTAAAAC ATCCAAACAA TAAATGCAAA AGCAAGAATA AAACTTTCAT TTCAAATAGT
CAACCCCGGA ACAAATATAG AAAATAAGAT TAAAAATAAA AAAATATTGA AGATAATTAA
CAAACAATGA ATAAATTATT GTAGCTTAGG GTCGCTATCT AAAGCCCCAT TTTTATCTAT
CATTATGTGC ACACCGGTAC TATAAATAGT CTAATCCTAT TATTCTCTAA TAACTTTATT
AACCAATAAT TACATTAAAA TATTTATTCC GAATATTTTT TTTTTTTTTT ATTTTATTAT
GACTCTTCAT ATACACATTT ATGACCATCT GATATATTAA ATGTTTATCT GTATATATAT
ATTATATTAA TTGATAATAA CTAAATAGAT AATGATTAAT TTAACTTTAT AGTATTATAT
CAATGTTCAA TTATATTAAA TATATATTTA ATGATATATA AATATATATA TAATACAAAT
AATGCTCATG TAACACTACA ATTTCTATAA ATATCTGTAA GATCCTTTCT TTCGGCCTCT
TCCTATAAGC ATACTAGGTT TATAGGGATA TTGCATATTA TATAAGATCT TATCTATTTA
TACTGGGATT ATTATGATTT TATATTATAT AATTATATAT ATATTAATAT AACGATATAG
CTGGAAACCC GAAA
>PV2012_02_23
GGCACGACTT TAGCCGATCA TACATCAGAT TACTAATTCC AAGTTCCCTT GATTAATTAA
AACCAAATAC TGCGAATAAT ATGATATCTT CTAGATCCAA TAATTCCACA CAAAAATTTA
CATGTAAAAT ATCCAAACAA TAAATAAATA AGCAAGAATA AAACTTTTAT TTCAAATCTT
TAACCCTGGA ACTGTAACGA CACATAACAT ATAAAATAAA CCCCCCACAC TGATAATAAT
CAAATAATGG ACAAATTATT GCAGCACACT ACCGCTATCT AAAGCCCCAT TTTTATCTGT
CAATTCATAT GAAGTGGTCC TATAAATAGT TTAATCCTAT TATTCCTTAA TAACTTTATT
AACCAATAAC TACATTAAAA TATTTACTCC GAATTTATTT TTTTTTTTTT ACTTTATTTT
GACTACTCAT ATACACATTT ATGACCGTCT GGTATATTAA ATGTGTATTT ATATATATAC
ATTATATTAA TTGATAATAA CTAAATAGAT AATGATTAAT TTAATGTTAT AATAATATTC
TCATATTTAA TTATATTAAA TAGTTATTTA ATGATATATA AATATATATA TAATATAATT
AATGCTCATG TAACTCTACA ATGTCTATAA ATATCTGTAA GATCCTTTCT TTCGGCCTCT
TCCTATAAGC ATACTAGGTT TATAGGGATA TTGCATATTA TATAAGATCT TATCTATTTA
TATTGGGATT TATATAATAT TATACTATAT AATTATATAT ATATTAATAT AACTATATAG
CAGGAATCCC AAAA
>PV2012_02_32
GGCACGACTT TAGCCGATCA TACATCAGAT TACTAATTCC AAGTTCCCTT GATTTATTAA
AACCAAATAC TGCGAATAAT ACAACATCTT CTAGATTCAA TAATTTCACA CAAAAATTTA
CATGTAAAAC ATCCAAACAA TAAATGCAAA AGCAAGAATA AAACTTTCAT TTCAAATAGT
CAACCCCGGA ACAAATATAG AAAATAAGAT TAAAAATAAA AAAATATTGA AGATAATTAA
CAAACAATGA ATAAATTATT GTAGCTTAGG GTCGCTATCT AAAGCCCCAT TTTTATCTAT
CATTATGTGC ACACCGGTAC TATAAATAGT CTAATCCTAT TATTCTCTAA TAACTTTATT
AACCAATAAT TACATTAAAA TATTTATTCC GAATATTTTT TTTTTTTTTT ATTTTATTAT
GACTCTTCAT ATACACATTT ATGACCATCT GATATATTAA ATGTTTATCT GTATATATAT
ATTATATTAA TTGATAATAA CTAAATAGAT AATGATTAAT TTAACTTTAT AGTATTATAT
CAATGTTCAA TTATATTAAA TATATATTTA ATGATATATA AATATATATA TAATACAAAT
AATGCTCATG TAACACTACA ATTTCTATAA ATATCTGTAA GATCCTTTCT TTCGGCCTCT
TCCTATAAGC ATACTAGGTT TATAGGGATA TTGCATATTA TATAAGATCT TATCTATTTA
TACTGGGATT ATTATGATTT TATATTATAT AATTATATAT ATATTAATAT AACGATATAG
CTGGAAACCC GAAA
>PV2012_02_43
GGCACGACTT TAGCCGATCA TACATCAGAT TACTAATTCC AAGTTCCCTT GATTAATTAA
AACCAAATAC TGCGAATAAT ATGATATCTT CTAGATCCAA TAATTCCACA CAAAAATTTA
CATGTAAAAT ATCCAAACAA TAAATAAATA AGCAAGAATA AAACTTTTAT TTCAAATCTT
TAACCCTGGG ACTGTAACGA CACATAACAT ATAAAGTAAA CCCCTCACAC TGATAATAAT
CAAATAATGG ACAAATTATT GCAGCACACT ACCGCTATCT AAAGCCCCAT TTTTATCTGT
CAATTCATAT GAAGTGGTCC TATAAATAGT TTAATCCTAT TATTCCTTAA TAACTTTATT
AACCAATAAC TACATTAAAA TATTTACTCC GAATTTATTT TTTTTTTTTT ACTTTATTTT
GACTACTCAT ATACACATTT ATGACCGTCT GGTATATTAA ATGTGTATTT ATATATATAC
ATTATATTAA TTGATAATAA CTAAATAGAT AATGATTAAT TTAATGTTAT AATAATATTC
TCATATTTAA TTATATTAAA TAGTTATTTA ATGATATATA AATATATATA TAATATAATT
AATGCTCATG TAACTCTACA ATGTCTATAA ATATCTGTAA GATCCTTTCT TTCGGCCTCT
TCCTATAAGC ATACCAGGTT TATAGGGATA TTGCATATTA TATAAGATCT TATCTATTTA
TATTGGGATT TATATAATAT TATACTATAT AATTATATAT ATATTAATAT AACTATATAG
CAGGAATCCC AAAA
>PV2012_02_44
GGCACGACTT TAGCCGATCA TACATCAGAT TACTAATTCC AAGTTCCCTT GATTTATTAA
AACCAAATAC TGCGAATAAT ACAACATCTT CTAGATTCAA TAATTTCACA CAAAAATTTA
CATGTAAAAC ATCCAAACAA TAAATGCAAA AGCAAGAATA AAACTTTCAT TTCAAATAGT
CAACCCCGGA ACAAATATAG AAAATAAGAT TAAAAATAAA AAAATATTGA AGATAATTAA
CAAACAATGA ATAAATTATT GTAGCTTAGG GTCGCTATCT AAAGCCCCAT TTTTATCTAT
CATTATGTGC ACACCGGTAC TATAAATAGT CTAATCCTAT TATTCTCTAA TAACTTTATT
AACCAATAAT TACATTAAAA TATTTATTCC GAATATTTTT TTTTTTTTTT ATTTTATTAT
GACTCTTCAT ATACACATTT ATGACCATCT GATATATTAA ATGTTTATCT GTATATATAT
ATTATATTAA TTGATAATAA CTAAATAGAT AATGATTAAT TTAACTTTAT AGTATTATAT
CAATGTTCAA TTATATTAAA TATATATTTA ATGATATATA AATATATATA TAATACAAAT
AATGCTCATG TAACACTACA ATTTCTATAA ATATCTGTAA GATCCTTTCT TTCGGCCTCT
TCCTATAAGC ATACTAGGTT TATAGGGATA TTGCATATTA TATAAGATCT TATCTATTTA
TACTGGGATT ATTATGATTT TATATTATAT AATTATATAT ATATTAATAT AACGATATAG
CTGGAAACCC GAAA
>PV2012_03_04
GGCACGACTT TAGCCGATCA TACATCAGAT TACTAATTCC AAGTTCCCTT GATTAATTAA
AACCAAATAC TGCGAATAAT ATGATATCTT CTAGATCCAA TAATTCCACA CAAAAATTTA
CATGTAAAAT ATCCAAACAA TAAATAAATA AGCAAGAATA AAACTTTTAT TTCAAATCTT
TAACCCTGGG ACTGTAACGA CACATAACAT ATAAAGTAAA CCCCCCCCAC TGATAATAAT
CAAATAATGG ACAAATTATT GCAGCACACT ACGGCTATCT AAAGCCCCAT TTTTATCTGT
CAATTCATAT GAAGTGGTCC TATAAATAGT TTAATCCTAT TATTCCTTAA TAACTTTATT
AACCAATAAC TACATTAAAA TATTTACTCC GAATTTATTT TTTTTTTTTT ACTTTATTTT
GACTACTCAT ATACACATTT ATGACCGTCT GGTATATTAA ATGTGTATTT ATATATATAC
ATTATATTAA TTGATAATAA CTAAATAGAT AATGATTAAT TTAATGTTAT AATAATATTC
TCATATTTAA TTATATTAAA TAGTTATTTA ATGATATATA AATATATATA TAATATAATT
AATGCTCATG TAACTCTACA ATGTCTATAA ATATCTGTAA GATCCTTTCT TTCGGCCTCT
TCCTATAAGC ATACCAGGTT TATAGGGATA TTGCATATTA TATAAGATCT TATCTATTTA
TATTGGGATT TATATAATAT TATACTATAT AATTATATAT ATATTAATAT AACTATATAG
CAGGAATCCC AAAA
>PV2012_03_15
GGCACGACTT TAGCCGATCA TACATCAGAT TACTAATTCC AAGTTCCCTT GATTAATTAA
AACCAAATAC TGCGAATAAT ATGATATCTT CTAGATCCAA TAATTCCACA CAAAAATTTA
CATGTAAAAT ATCCAAACAA TAAATAAATA AGCAAGAATA AAACTTTTAT TTCAAATCTT
TAACCCTGGG ACTGTAACGA CACATAACAT ATAAAGTAAA CCCCTCACAC TGATAATAAT
CAAATAATGG ACAAATTATT GCAGCACACT ACCGCTATCT AAAGCCCCAT TTTTATCTGT
CAATTCATAT GAAGTGGTCC TATAAATAGT TTAATCCTAT TATTCCTTAA TAACTTTATT
AACCAATAAC TACATTAAAA TATTTACTCC GAATTTATTT TTTTTTTTTT ACTTTATTTT
GACTACTCAT ATACACATTT ATGACCGTCT GGTATATTAA ATGTGTATTT ATATATATAC
ATTATATTAA TTGATAATAA CTAAATAGAT AATGATTAAT TTAATGTTAT AATAATATTC
TCATATTTAA TTATATTAAA TAGTTATTTA ATGATATATA AATATATATA TAATATAATT
AATGCTCATG TAACTCTACA ATGTCTATAA ATATCTGTAA GATCCTTTCT TTCGGCCTCT
TCCTATAAGC ATACCAGGTT TATAGGGATA TTGCATATTA TATAAGATCT TATCTATTTA
TATTGGGATT TATATAATAT TATACTATAT AATTATATAT ATATTAATAT AACTATATAG
CAGGAATCCC AAAA
>PV2012_03_18
GGCACGACTT TAGCCGATCA TACATCAGAT TACTAATTCC AAGTTCCCTT GATTAATTAA
AACCAAATAC TGCGAATAAT ATGATATCTT CTAGATCCAA TAATTCCACA CAAAAATTTA
CATGTAAAAT ATCCAAACAA TAAATAAATA AGCAAGAATA AAACTTTTAT TTCAAATCTT
TAACCCTGGG ACTGTAACGA CACATAACAT ATAAAGTAAA CCCCTCACAC TGATAATAAT
CAAATAATGG ACAAATTATT GCAGCACACT ACCGCTATCT AAAGCCCCAT TTTTATCTGT
CAATTCATAT GAAGTGGTCC TATAAATAGT TTAATCCTAT TATTCCTTAA TAACTTTATT
AACCAATAAC TACATTAAAA TATTTACTCC GAATTTATTT TTTTTTTTTT ACTTTATTTT
GACTACTCAT ATACACATTT ATGACCGTCT GGTATATTAA ATGTGTATTT ATATATATAC
ATTATATTAA TTGATAATAA CTAAATAGAT AATGATTAAT TTAATGTTAT AATAATATTC
TCATATTTAA TTATATTAAA TAGTTATTTA ATGATATATA AATATATATA TAATATAATT
AATGCTCATG TAACTCTACA ATGTCTATAA ATATCTGTAA GATCCTTTCT TTCGGCCTCT
TCCTATAAGC ATACCAGGTT TATAGGGATA TTGCATATTA TATAAGATCT TATCTATTTA
TATTGGGATT TATATAATAT TATACTATAT AATTATATAT ATATTAATAT AACTATATAG
CAGGAATCCC AAAA
>PV2012_03_19
GGCACGACTT TAGCCGATCA TACATCAGAT TACTAATTCC AAGTTCCCTT GATTAATTAA
AACCAAATAC TGCGAATAAT ATGATATCTT CTAGATCCAA TAATTCCACA CAAAAATTTA
CATGTAAAAT ATCCAAACAA TAAATAAATA AGCAAGAATA AAACTTTTAT TTCAAATCTT
TAACCCTGGA ACTGTAACGA CACATAACAT ATAAAGTAAA CCCCCCACAC TGATAATAAT
CAAATAATGG ACAAATTATT GCAGCACACT ACCGCTATCT AAAGCCCCAT TTTTATCTGT
CAATTCATAT GAAGTGGTCC TATAAATAGT TTAATCCTAT TATTCCTTAA TAACTTTATT
AACCAATAAC TACATTAAAA TATTTACTCC GAATTTATTT TTTTTTTTTT ACTTTATTTT
GACTACTCAT ATACACATTT ATGACCGTCT GGTATATTAA ATGTGTATTT ATATATATAC
ATTATATTAA TTGATAATAA CTAAATAGAT AATGATTAAT TTAATATTAT AATAATATTC
TCATATTTAA TTATATTAAA TAGTTATTTA ATGATATATA AATATATATA TAATATAATT
AATGCTCATG TAACTCTACA ATGTCTATAA ATATCTGTAA GATCCTTTCT TTCGGCCTCT
TCCTATAAGC ATACCAGGTT TATAGGGATA TTGCATATTA TATAAGATCT TATCTATTTA
TATTGGGATT TATATAATAT TATACTATAT AATTATATAT ATATTAATAT AACTATATAG
CAGGAATCCC AAAA
>PV2012_03_25
GGCACGACTT TAGCCGATCA TACATCAAAT TACTAATTCC AAGTTCCCTT GATTAATTAA
AACCAAATAC TGCGAATAAT ATGATATCTT CTAGATCCAA TAATTCCACA CAAAAATTTA
CATATAAAAT ATCCAAACAA TAAATAAATA AGCAAGAATA AAACTTTTAT TTCAAATCTT
TAACCCTGGG ACTGTAACGA CACATAACAT ATAAAGTAAA CCCCCCACAC TGATAATAAT
CAAATAATGG ACAAATTATT GCAGCACACT ACGGCTATCT AAAGCCCCAT TTTTATCTGT
CAATTCATAT GAAGTGGTCC TATAAATAGT TTAATCCTAT TATTCCTTAA TAACTTTATT
AACCAATAAC TACATTAAAA TATTTACTCC GAATTTATTT TTTTTTTTTT ACTTTATTTT
GACTACTCAT ATACACATTT ATGACCGTCT GGTATATTAA ATGTGTATTT ATATATATAC
ATTATATTAA TTGATAATAA CTAAATAGAT AATGATTAAT TTAATGTTAT AATAATATTC
TCATATTTAA TTATATTAAA TAGTTATTTA ATGATATATA AATATATATA TAATATAATT
AATGCTCATG TAACTCTACA ATGTCTATAA ATATCTGTAA GATCCTTTCT TTCGGCCTCT
TCCTATAAGC ATACCAGGTT TATAGGGATA TTGCATATTA TATAAGATCT TATCTATTTA
TATTGGGATT TATATAATAT TATACTATAT AATTATATAT ATATTAATAT AACTATATAG
CAGGAATCCC AAAA
>PV2012_03_30
GGCACGACTT TAGCCGATCA TACATCAGAT TACTAATTCC AAGTTCCCTT GATTAATTAA
AACCAAATAC TGCGAATAAT ATGATATCTT CTAGATCCAA TAATTCCACA CAAAAATTTA
CATGTAAAAT ATCCAAACAA TAAATAAATA AGCAAGAATA AAACTTTTAT TTCAAATCTT
TAACCCTGGG ACTGTAACGA CACATAACAT ATAAAGTAAA CCCCCCCCAC TGATAATAAT
CAAATAATGG ACAAATTATT GCAGCACACT ACGGCTATCT AAAGCCCCAT TTTTATCTGT
CAATTCATAT GAAGTGGTCC TATAAATAGT TTAATCCTAT TATTCCTTAA TAACTTTATT
AACCAATAAC TACATTAAAA TATTTACTCC GAATTTATTT TTTTTTTTTT ACTTTATTTT
GACTACTCAT ATACACATTT ATGACCGTCT GGTATATTAA ATGTGTATTT ATATATATAC
ATTATATTAA TTGATAATAA CTAAATAGAT AATGATTAAT TTAATGTTAT AATAATATTC
TCATATTTAA TTATATTAAA TAGTTATTTA ATGATATATA AATATATATA TAATATAATT
AATGCTCATG TAACTCTACA ATGTCTATAA ATATCTGTAA GATCCTTTCT TTCGGCCTCT
TCCTATAAGC ATACCAGGTT TATAGGGATA TTGCATATTA TATAAGATCT TATCTATTTA
TATTGGGATT TATATAATAT TATACTATAT AATTATATAT ATATTAATAT AACTATATAG
CAGGAATCCC AAAA
>PV2012_03_31
GGCACGACTT TAGCCGATCA TACATCAGAT TACTAATTCC AAGTTCCCTT GATTAATTAA
AACCAAATAC TGCGAATAAT ATGATATCTT CTAGATCCAA TAATTCCACA CAAAAATTTA
CATGTAAAAT ATCCAAACAA TAAATAAATA AGCAAGAATA AAACTTTTAT TTCAAATCTT
TAACCCTGGG ACTGTAACGA CACATAACAT ATAAAGTAAA CCCCTCACAC TGATAATAAT
CAAATAATGG ACAAATTATT GCAGCACACT ACCGCTATCT AAAGCCCCAT TTTTATCTGT
CAATTCATAT GAAGTGGTCC TATAAATAGT TTAATCCTAT TATTCCTTAA TAACTTTATT
AACCAATAAC TACATTAAAA TATTTACTCC GAATTTATTT TTTTTTTTTT ACTTTATTTT
GACTACTCAT ATACACATTT ATGACCGTCT GGTATATTAA ATGTGTATTT ATATATATAC
ATTATATTAA TTGATAATAA CTAAATAGAT AATGATTAAT TTAATGTTAT AATAATATCC
TCATATTTAA TTATATTAAA TAGTTATTTA ATGATATATA AATATATATA TAATATAATT
AATGCTCATG TAACTCTACA ATGTCTATAA ATATCTGTAA GATCCTTTCT TTCGGCCTCT
TCCTATAAGC ATACCAGGTT TATAGGGATA TTGCATATTA TATAAGATCT TATCTATTTA
TATTGGGATT TATATAATAT TATACTATAT AATTATATAT ATATTAATAT AACTATATAG
CAGGAATCCC AAAA
>PV2012_03_33
GGCACGACTT TAGCCGATCA TACATCAGAT TACTAATTCC AAGTTCCCTT GATTAATTAA
AACCAAATAC TGCGAATAAT ATGATATCTT CTAGATCCAA TAATTCCACA CAAAAATTTA
CATGTAAAAT ATCCAAACAA TAAATAAATA AGCAAGAATA AAACTTTTAT TTCAAATCTT
TAACCCTGGG ACTGTAACGA CACATAACAT ATATAGTAAA CCCTATACAC TGATAATAAT
CAAATAATGG ACAAATTATT GCAGCACACT ACCGCTATCT AAAGCCCCAT TTTTATCTGT
CAATTCGTAT GAAGTGGTCC TATAAATAGT TTAATCCTAT TATTCCTTAA TAACTTTATT
AACCAATAAC TACATTAAAA TATTTACTCC GAATTTATTT TTTTTTTTTT ACTTTATTTT
GACTACTCAT ATACACATTT ATGACCGTCT GGTATGTTAA ATGTATATTT ATATATATAC
ATTATATTAA TTGATAATAA CTAAATAGAT AATGATTAAT ATGATGTTAT AATAATATTC
TCATATTTAA TTATATTAAA TAGTTATTTA ATGATATATA AATATATATA TAATATAATT
AATGCTCATG TAACCCTACA ATGTCTATAA ATATCTGTAA GATCCTTTCT TTCGGCCTCT
TCCTATAAGC ATACTAGGTT TATAGGGATA TTGCATATTA TATAAGATCT TATCTATTTA
TATTGGGATT TATATAATAT TATACTATAT AATTATATAT ATATTAATAT AACTATATAG
CAGGAATTCC AAAA
>PV2012_03_36
GGCACGACTT TAGCCGATCA TACATCAGAT TACTAATTCC AAGTTCCCTT GATTAATTAA
AACCAAATAC TGCGAATAAT ATGATATCTT CTAGATCCAA TAATTCCACA CAAAAATTTA
CATGTAAAAT ATCCAAACAA TAAATAAATA AGCAAGAATA AAACTTTTAT TTCAAATCTT
TAACCCTGGG ACTGTAACGA CACATAACAT ATAAAGTAAA CCCCTCACAC TGATAATAAT
CAAATAATGG ACAAATTATT GCAGCACACT ACCGCTATCT AAAGCCCCAT TTTTATCTGT
CAATTCATAT GAAGTGGTCC TATAAATAGT TTAATCCTAT TATTCCTTAA TAACTTTATT
AACCAATAAC TACATTAAAA TATTTACTCC GAATTTATTT TTTTTTTTTT ACTTTATTTT
GACTACTCAT ATACACATTT ATGACCGTCT GGTATATTAA ATGTGTATTT ATATATATAC
ATTATATTAA TTGATAATAA CTAAATAGAT AATGATTAAT TTAATGTTAT AATAATATCC
TCATATTTAA TTATATTAAA TAGTTATTTA ATGATATATA AATATATATA TAATATAATT
AATGCTCATG TAACTCTACA ATGTCTATAA ATATCTGTAA GATCCTTTCT TTCGGCCTCT
TCCTATAAGC ATACCAGGTT TATAGGGATA TTGCATATTA TATAAGATCT TATCTATTTA
TATTGGGATT TATATAATAT TATACTATAT AATTATATAT ATATTAATAT AACTATATAG
CAGGAATCCC AAAA
>PV2012_03_46
GGCACGACTT TAGCCGATCA TACATCAGAT TACTAATTCC AAGTTCCCTT GATTAATTAA
AACCAAATAC TGCGAATAAT ATGATATCTT CTAGATCCAA TAATTCCACA CAAAAATTTA
CATGTAAAAT ATCCAAACAA TAAATAAATA AGCAAGAATA AAACTTTTAT TTCAAATCTT
TAACCCTGGG ACTGTAACGA CACATAACAT ATAAAGTAAA CCCCTCACAC TGATAATAAT
CAAATAATGG ACAAATTATT GCAGCACACT ACCGCTATCT AAAGCCCCAT TTTTATCTGT
CAATTCATAT GAAGTGGTCC TATAAATAGT TTAATCCTAT TATTCCTTAA TAACTTTATT
AACCAATAAC TACATTAAAA TATTTACTCC GAATTTATTT TTTTTTTTTT ACTTTATTTT
GACTACTCAT ATACACATTT ATGACCGTCT GGTATATTAA ATGTGTATTT ATATATATAC
ATTATATTAA TTGATAATAA CTAAATAGAT AATGATTAAT TTAATGTTAT AATAATATTC
TCATATTTAA TTATATTAAA TAGTTATTTA ATGATATATA AATATATATA TAATATAATT
AATGCTCATG TAACTCTACA ATGTCTATAA ATATCTGTAA GATCCTTTCT TTCGGCCTCT
TCCTATAAGC ATACCAGGTT TATAGGGATA TTGCATATTA TATAAGATCT TATCTATTTA
TATTGGGATT TATATAATAT TATACTATAT AATTATATAT ATATTAATAT AACTATATAG
CAGGAATCCC AAAA
>PV2012_04_13
GGCACGACTT TAGCCGATCA TACATCAGAT TACTAATTCC AAGTTCCCTT GATTAATTAA
AACCAAATAC TGCGAATAAT ATGGTATCTT CTAGATCCAA TAATTCCACA CAAAAATTTA
CATGTAAAAT ATCCAAACAA TAAATAAACA AGCAAGAATA AAACTTTTAT TTCAAATCTT
TAACCCTGGG ACTGTAACGA CACATAACAT ATAAAGTAAA CCCTCCACAC TGATAATAAC
CAAATAATGG ACAAATTATT GCAGCACACT ACCGCTATCT AAAGCCCCAT TTTTATCTGT
CAATTCATAT GAAGTGGTCC TATAAATAGT TTAATCCTAT TATTCCTTAA TAACTTTATT
AACCAATAAC TACATTAAAA TATTTACTCC GAATTTATTT TTTTTTTTTT ACTTTATTTT
GACTACTCAT ATACACATTT ATGACCGTCT GGTATATTAA ATGTGTATTT ATATATATAC
ATTATATTAA TTGATAATAA CTAAATAGAT AATGATTAAT TTAATGTTAT AATAATATTC
TCATATTTAA TTATATTAAA TAGTTATTTA ATGATATATA AATATATATA TAATATAATT
AATGCTCATG TAACTCTACA ATGTCTATAA ATATCTGTAA GATCCTTTCT TTCGGCCTCT
TCCTATAAGC ATACCAGGTT TATAGGGATA TTGCATATTA TATAAGATCT TATCTATTTA
TATTGGGATT TATATAATAT TATACTATAT AATTATATAT ATATTAATAT AACTATATAG
CAGGAATCCC AAAA
>PV2012_04_20
GGCACGACTT TAGCCGATCA TACATCAGAT TACTAATTCC AAGTTCCCTT GATTAATTAA
AACCAAATAC TGCGAATAAT ATGATATCTT CTAGATCCAA TAATTCCACA CAAAAATTTA
CATGTAAAAT ATCCAAACAA TAAATAAATA AACAAGAATA AAACTTTTAT TTCAAATCTT
TAACCCTGGG ACTGTAACGA TACATAACAT ATAAAGTAAA CCCCCCACAC TGATAATAAT
CAAATAATGG ACAAATTATT GCAGCACACT ACCGCTATCT AAAGCCCCAT TTTTATCTGT
CAATTCATAT GAAGTGGTCC TATAAATAGT TTAATCCTAT TATTCCTTAA TAACTTTATT
AACCAATAAC TACATTAAAA TATTTACTCC GAATTTATTT TTTTTTTTTT ACTTTATTTT
GACTACTCAT ATACACATTT ATGACCGTCT GGTATATTAA ATGTGTATTT ATATATATAC
ATTATATTAA TTGATAATAA CTAAATAGAT AATGATTAAT TTAATGTTAT AGTAACATTC
TCATATTTAA TTATATTAAA TAGTTATTTA ATGATATATA AATATATATA TAATATAATT
AATGCTCATG TAACTCTACA ATGTCTATAA ATATCTGTAA GATCCTTTCT TTCGGCCTCT
TCCTATAAGC ATACTAGGTT TATAGGGATA TTGCATATTA TATAAGATCT TATCTATTTA
TATTGGGATT TATATAATAT TATACTATAT AATTATATAT ATATTAATAT AACTATATAG
CAGGAATCCC AAAA
>PV2012_04_23
GGCACGACTT TAGCCGATCA TACATCAGAT TACTAATTCC AAGTTCCCTT GATTAATTAA
AACCAAATAC TGCGAATAAT ATAATATCTT CTAGATCCAA TAATTCCACA CAAAAATTTA
CATGTAAAAT ATCCAAACAA TAAATAAATA AACAAGAATA AAACTTTTAT TTCAAATCTT
TAACCCTGGG ACTGTAACGA CACATACCAT ATAAGGTAAA CCCCCCACAC TGATAATAAT
CAAATAATGG ACAAATTATT GCAGCACACT ACCGCTATCT AAAGCCCCAT TTTTATCTGT
CAATTCATAT GAAGTGGTCC TATAAATAAT TTAATCCTAT TATTCCTTAA TAACTTTATT
AACCAATAAC TACATTAAAA TATTTACTCC GAATTTATTT TTTTTTTTTT ACTTTATTTT
GACTACTCAT ATACACATTT ATGACCGTCT GGTATATTAA ATGTGTATTT ACATATATAT
ATTATATTAA TTAATAATAA CTAAATAGAT AATGATTAAT TTAATGTTAT AATAATATTC
TCATATTTAA TTATATTAAA TAATTATTTA ATGATATATA AATATATATA TAATATAATT
AATGCTCATG TAACTCTACA ATGTCTATAA ATATCTGTAA GATCCTTTCT TTCGGCCTCT
TCCTATAAGC ATACCAGGTT TATAGGGATA TTGCATATTA TATAAGATCT TATCTATTTA
TATTGGGATT TATATAATAT TATACTATAT AATTATATAT ATATTAATAT AACTATATAG
CAGGAATCCC AAAA
>PV2012_04_27
GGCACGACTT TAGCCGATCA TACATCAGAT TACTAATTCC AAGTTCCCTT GATTAATTAA
AACCAAATAC TGCGAATAAT ATGATATCTT CTAGATCCAA TAATTCCACA CAAAAATTTA
CATGTAAAAT ATCCAAACAA TAAATAAATA AACAAGAATA AAACTTTTAT TTCAAATCTT
TAACCCTGGG ACTGTAACGA CACATACCAT ATAAAGTAAA CCCCCCCCAC TGATAATAAT
CAAATAATGG ACAAATTATT GCAGCACACT ACCGCTATCT AAAGCCCCAT TTTTATCTGT
CAATTAATAT GAAGTGGTCC TATAAATAGT TTAATCCTAT TATTCCTTAA TAACTTTATT
AACCAATAAC TACATTAAAA TATTTACTCC GAATTTATTT TTTTTTTTTT ACTTTATTTT
GACTACTCAT ATACACATTT ATGACCGTCT GGTATATTAA ATGTATATTT ACATATATAT
ATTATATTAA TTAATAATAA CTAAATAGAT AATGATTAAT TTAATGTTAT AATAATATTC
TCATATTTAA TTATATTAAA TAGTTATTTA ATGATATATA AATATATATA TAATATAATT
AATGCTCATG TAACTCTACA ATGTCTATAA ATATCTGTAA GATCCTTTCT TTCGGCCTCT
TCCTATAAGC ATACTAGGTC TATAGGGATA TTGCATATTA TATAAGATCT TATCTATTTA
TATTGGGATT TATATAATAT TATACTATAT AATTATATAT ATATTAATAT AACTATATAG
CAGGAATCCC AAAA
>PV2012_04_33
GGCACGACTT TAGCCGATCA TACATCAGAT TACTAATTCC AAGTTCCCTT GATTAATTAA
AACCAAATAC TGCGAATAAT ATGATATCTT CTAGATCCAA TAATTCCACA CAAAAATTTA
CATGTAAAAT ATCCAAACAA TAAATAAATA AACAAGAATA AAACTTTTAT TTCAAATCTT
TAACCCTGGG ACTGTAACGA TACATAACAT ATAAAGTAAA CCCCCCACAC TGATAATAAT
CAAATAATGG ACAAATTATT GCAGCACACT ACCGCTATCT AAAGCCCCAT TTTTATCTGT
CAATTCATAT GAAGTGGTCC TATAAATAGT TTAATCCTAT TATTCCTTAA TAACTTTATT
AACCAATAAC TACATTAAAA TATTTACTCC GAATTTATTT TTTTTTTTTT ACTTTATTTT
GACTACTCAT ATACACATTT ATGACCGTCT GGTATATTAA ATGTATATCT ATATATATAC
ATTATATTAA TTGATAATAA CTAAATAGAT AATGATTAAT TTAATGTTAT AGTAATATTC
TCATATTTAA TTATATTAAA TAGTTATTTA ATGATATATA AATATATATA TAATATAATT
AATGCTCATG TAACTCTACA ATGTCTATAA ATATCTGTAA GATCCTTTCT TTCGGCCTCT
TCCTATAAGC ATACTAGGTT TATAGGGATA TTGCATATTA TATAAGATCT TATCTATTTA
TATTGGGATT TATATAATAT TATACTATAT AATTATATAT ATATTAATAT AACTATATAG
CAGGAATCCC AAAA
>PV2012_04_35
GGCACGACTT TAGCCGATCA TACATCAGAT TACTAATTCC AAGTTCCCTT GATTAATTAA
AACCAAATAC TGCGAATAAT ATGATATCTT CTAGATCCAA TAATTCCACA CAAAAATTTA
CATGTAAAAT ATCCAAACAA TAAATAAACA AGCAAGAATA AAACTTTTAT TTCAAATCTT
TAACCCTGGG ACTGTAACGA CACATAACAT ATAAAGTAAA CCCTCCACAC TGATAATAAC
CAAATAATGG ACAAATTATT GCAGCACACT ACCGCTATCT AAAGCCCCAT TTTTATCTGT
CAATTCATAT GAAGTGGTCC TATAAATAGT TTAATCCTAT TATTCCTTAA TAACTTTATT
AACCAATAAC TACATTAAAA TATTTACTCC GAATTTATTT TTTTTTTTTT ACTTTATTTT
GACTACTCAT ATACACATTT ATGACCGTCT GGTATATTAA ATGTGTATTT ATATATATAC
ATTATATTAA TTGATAATAA CTAAATAGAT AATGATTAAT TTAATGTTAT AATAATATTC
TCATATTTAA TTATATTAAA TAGTTATTTA ATGATATATA AATATATATA TAATATAATT
AATGCTCATG TAACTCTACA ATGTCTATAA ATATCTGTAA GATCCTTTCT TTCGGCCTCT
TCCTATAAGC ATACCAGGTT TATAGGGATA TTGCATATTA TATAAGATCT TATCTATTTA
TATTGGGATT TATATAATAT TATACTATAT AATTATATAT ATATTAATAT AACTATATAG
CAGGAATCCC AAAA
>PV2012_04_36
GGCACGACTT TAGCCGATCA TACATCAGAT TACTAATTCC AAGTTCCCTT GATTAATTAA
AACCAAATAC TGCGAATAAT ATGATATCTT CTAGATCCAA TAATTCCACA CAAAAATTTA
CATGTAAAAT ATCCAAACAA TAAATAAATA AGCAAGAATA AAACTTTTAT TTCAAATCTT
TAACCCTGGG ACTGTAACGA CACATAACAT ATAAAGTAAA CCCTCCACAC TGATAATAAC
CAAATAATGG ACAAATTATT GCAGCACACT ACCGCTATCT AAAGCCCCAT TTTTATCTGT
CAATTCATAT GAAGTGGTCC TATAAATAGT TTAATCCTAT TATTCCTTAA TAACTTTATT
AACCAATAAC TACATTAAAA TATTTACTCC GAATTTATTT TTTTTTTTTT ACTTTATTTT
GACTACTCAT ATACACATTT ATGACCGTCT GGTATATTAA ATGTGTATTT ATATATATAC
ATTATATTAA TTGATAATAA CTAAATAGAT AATGATTAAT TTAATGTTAT AATAATATTC
TCATATTTAA TTATATTAAA TAGTTATTTA ATGATATATA AATATATATA TAATATAATT
AATGCTCATG TAACTCTACA ATGTCTATAA ATATCTGTAA GATCCTTTCT TTCGGCCTCT
TCCTATAAGC ATACCAGGTT TATAGGGATA TTGCATATTA TATAAGATCT TATCTATTTA
TATTGGGATT TATATAATAT TATACTATAT AATTATATAT ATATTAATAT AACTATATAG
CAGGAATCCC AAAA
>PV2012_04_38
GGCACGACTT TAGCCGATCA TACATCAGAT TACTAATTCC AAGTTCCCTT GATTAATTAA
AACCAAATAC TGCGAATAAT ATGATATCTT CTAGATCCAA TAATTCCACA CAAAAATTTA
CATGTAAAAT ATCCAAACAA TAAATAAATA AACAAGAATA AAACTTTTAT TTCAAATCTT
TAACCCTGGG ACTGTAACGA CTCATACCAT ATAAAGTAAA CCCCCCACAC TGATAATAAT
CAAATAATGG ACAAATTATT GCAGCACACT ACCGCTATCT AAAGCCCCAT TTTTATCTGT
CAATTCATAT GAAGTGGTCC TATAAATAGT TTAATCCTAT TATTCCTTAA TAACTTTATT
AACCAATAAC TACATTAAAA TATTTACTCC GAATTTATTT TTTTTTTTTT ACTTTATTTT
GACTACTCAT ATACACATTT ATGACCGTCT GGTATATTAA ATGTATATTT ACATATATAC
ATTATATTAA TTGATAATAA CTAAATAGAT AATGATTAAT TTAATGTTAT AGTAATATTC
TCATATTTAA TTATATTAAA TAGTTATTTA ATGATATATA AATATATATA TAATATAATT
AATGCTCATG TAACTCTACA ATGTCTATAA ATATCTGTAA GATCCTTTCT TTCGGCCTCT
TCCTATAAGC ATACCAGGTT TATAGGGATA TTGCATATTA TATAAGATCT TATCTATTTA
TATTGGGATT TATATAATAT TATACTATAT AATTATATAT ATATTAATAT AACTATATAG
CAGGAATCAC AAAA
>PV2012_04_42
GGCACGACTT TAGCCGATCA TACATCAAAT TACTAATTCC AAGTTCCCTT GATTAATTAA
AACCAAATAC TGCGAATAAT ATGATATCTT CTAGATCCAA TAATTCCACA CAAAAATTTA
CATGTAAAAT ATCCAAACAA TAAATAAATA AACAAGAATA AAACTTTTAT TTCAAATCTT
TAACCCTGGG ACTGTAACGA CTCATACCAT ATAAAGTAAA CCCCCCACAC TGATAATAAT
CAAATAATGG ACAAATTATT GCAGCACACT ACCGCTATCT AAAGCCCCAT TTTTATCTGT
CAATTCATAT GAAGTGGTCC TATAAATAGT TTAATCCTAT TATTCCTTAA TAACTTTATT
AACCAATAAC TACATTAAAA TATTTACTCC GAATTTATTT TTTTTTTTTT ACTTTATTTT
GACTACTCAT ATACACATTT ATGACCGTCT GGTATATTAA ATGTATATTT ACATATATAC
ATTATATTAA TTGATAATAA CTAAATAGAT AATGATTAAT TTAATGTTAT AGTAATATTC
TCATATTTAA TTATATTAAA TAGTTATTTA ATGATATATA AATATATATA TAATATAATT
AATGCTCATG TAACTCTACA ATGTCTATAA ATATCTGTAA GATCCTTTCT TTCGGCCTCT
TCCTATAAGC ATACCAGGTT TATAGGGATA TTGCATATTA TATAAGATCT TATCTATTTA
TATTGGGATT TATATAATAT TATACTATAT AATTATATAT ATATTAATAT AACTATATAG
CAGGAATCCC AAAA
>PV2012_04_48
GGCACGACTT TAGCCGATCA TACATCAGAT TACTAATTCC AAGTTCCCTT GATTAATTAA
AACCAAATAC TGCGAATAAT ATGATATCTT CTAGATCCAA TAATTCCACA CAAAAATTTA
CATGTAAAAT ATCCAAACAA TAAATAAACA AGCAAGAATA AAACTTTTAT TTCAAATCTT
TAACCCTGGG ACTGTAACGA CACATAACAT ATAAAGTAAA CCCTCCACAC TGATAATAAC
CAAATAATGG ACAAATTATT GCAGCACACT ACCGCTATCT AAAGCCCCAT TTTTATCTGT
CAATTCATAT GAAGTGGTCC TATAAATAGT TTAATCCTAT TATTCCTTAA TAACTTTATT
AACCAATAAC TACATTAAAA TATTTACTCC GAATTTATTT TTTTTTTTTT ACTTTATTTT
GACTACTCAT ATACACATTT ATGACCGTCT GGTATATTAA ATGTGTATTT ATATATATAC
ATTATATTAA TTGATAATAA CTAAATAGAT AATGATTAAT TTAATGTTAT AATAATATTC
TCATATTTAA TTATATTAAA TAGTTATTTA ATGATATATA AATATATATA TAATATAATT
AATGCTCATG TAACTCTACA ATGTCTATAA ATATCTGTAA GATCCTTTCT TTCGGCCTCT
TCCTATAAGC ATACCAGGTT TATAGGGATA TTGCATATTA TATAAGATCT TATCTATTTA
TATTGGGATT TATATAATAT TATACTATAT AATTATATAT ATATTAATAT AACTATATAG
CAGGAATCCC AAAA
>PV2012_05_08
GGCACGACTT TAGCCGATCA TACATCAGAT TACTAATTCC AAGTTCCCTT GATTAATTAA
AACCAAATAC TGCGAATAAT ATGATATCTT CTAGATCCAA TAATTCCACA CAAAAATTTA
CATATAAAAT ATCCAAACAA TAAATAAATA AGCAAGAATA AAACTTTTAT TTCAAATCTT
TAACCCTGGG ACTGTAATGA CACATAACAT ATAAAGTAAA CCCTCCACAC TGATAATAAC
CAAATAATGG ACAAATTATT GCAGCACACT ACCGCTATCT AAAGCCCCAT TTTTATCTGT
CAATTCATAT GAAGTGGTCC TATAAATAGT TTAATCCTAT TATTCCTTAA TAACTTTATT
AACCAATAAC TACATTAAAA TATTTACTCC GAATTTATTT TTTTTTTTTT ACTTTATTTT
GACTACTCAT ATACACATTT ATGACCGTCT GGTATATTAA ATGTTTATTT AAATATATAT
ATTATATTAA TTAATAATAA CTAAATAGAT AATGATTAAT TTAATGTTAT AATAATATTC
TCATATTTAA TTATATTAAA TAGTTATTTA ATGATATATA AATATATATA TAATATAATT
AATGCTCATG TAACTCTACA ATGTCTATAA ATATCTGTAA GATCCTTTCT TTCGGCCTCT
TCCTATAAGC ATACTAGGTT TATAGGGATA TTGCATATTA TATAAGATCT TATCTATTTA
TATTGGGATT TATATAATAT TATACTATAT AATTATATAT ATATTAATAT AACTATATAG
CAGGAATCCC AAAA
>PV2012_05_09
GGCACGACTT TAGCCGATCA TACATCAGAT TACTAATTCC AAGTTCCCTT GATTAATTAA
AACCAAATAC TGCGAATAAT ATGATATCTT CTAGATCCAA TAATTCCACA CAAAAATTTA
CATGTAAAAT ATCCAAACAA TAAATAAATA AGCAAGAATA AAACTTTTAT TTCAAATCTT
TAACCCTGGA ACTGTAACGA CACATAACAT ATATAGTAAA CCCTACACAC TGATAATAAT
CAAATAATGG ACAAATTATT GCAGCACACT ACCGCTATCT AAAGCCCCAT TTTTATCTGT
CAATTCGTAT GAAGTGGTCC TATAAATAGT TTAATCCTAT TATTCCTTAA TAACTTTATT
AACCAATAAC TACATTAAAA TATTTACTCC GAATTTATTT TTTTTTTTTT ACTTTATTTT
GACTACTCAT ATACACATTT ATGACCGTCT GGTATATTAA ATGTTTATTT AAATATATAT
ATTATATTAA TTAATAATAA CTAAATAGAT AATGATTAAT TTAATGTTAT AATAATATTC
TCATATTTAA TTATATTAAA TAGTTATTTA ATGATATATA AATATATATA TAATATAATT
AATGCTCATG TAACTCTACA ATGTCTATAA ATATCTGTAA GATCCTTTCT TTCGGCCTCT
TCCTATAAGC ATACTAGGTT TATAGGGATA TTGCATATTA TATAAGATCT TATCTATTTA
TATTGGGATT TATATAATAT TATACTATAT AATTATATAT ATATTAATAT AACTATATAG
CAGGAATCCC AAAA
>PV2012_05_10
GGCACGACTT TAGCCGATCA TACATCAGAT TACTAATTCC AAGTTCCCTT GATTAATTAA
AACCAAATAC TGCGAATAAT ATGATATCTT CTAGATCCAA TAATTCCACA CAAAAATTTA
CATGTAAAAT ATCCAAACAA TAAATAAATA AGCAAGAATA AAACTTTTAT TTCAAATCTT
TAACCCTGGA ACTGTAACGA CACATAACAT ATATAGTAAA CCCTACACAC TGATAATAAT
CAAATAATGG ACAAATTATT GCAGCACACT ACCGCTATCT AAAGCCCCAT TTTTATCTGT
CAATTCGTAT GAAGTGGTCC TATAAATAGT TTAATCCTAT TATTCCTTAA TAACTTTATT
AACCAATAAC TACATTAAAA TATTTACTCC GAATTTATTT TTTTTTTTTT ACTTTATTTT
GACTACTCAT ATACACATTT ATGACCGTCT GGTATATTAA ATGTATATTT ATATATATAC
ATTATATTAA TTGATAATAA CTAAATAGAT AATGATTAAT TTAATGTTAT AGTAATATTC
TCATATTTAA TTATATTAAA TAGTTATTTA ATGATATATA AATATATATA TAATATAATT
AATGCTCATG TAACTCTACA ATGTCTATAA ATATCTGTAA GATCCTTTCT TTCGGCCTCT
TCCTATAAGC ATACTAGGTT TATAGGGATA TTGCATATTA TATAAGATCT TATCTATTTA
TATTGGGATT TATATAATAT TATACTATAT AATTATATAT ATATTAATAT AACTATATAG
CAGGAATCCC AAAA
>PV2012_05_11
GGCACGACTT TAGCCGATCA TACATCAGAT TACTAATTCC AAGTTCCCTT GATTAATTAA
AACCAAATAC TGCGAATAAT ATGATATCTT CTAGATCCAA TAATTCCACA CAAAAATTTA
CATGTAAAAT ATCCAAACAA TAAATAAATA AGCAAGAATA AAACTTTTAT TTCAAATCTT
TAACCCTGGG ACTGCAACGA CACATAACAT ATAAAGTAAA CCCCCCACAC TGATAATAAT
CAAATAATGG ACAAATTATT GCAGCACACT ACCGCCATCT AAAGCCCCAT TTTTATCTGT
CAATTCATAT GAAGTGGTCC TATAAATAGT TTAATCCTAT TATTCCTTAA TAACTTTATT
AACCAATAAC TACATTAAAA TATTTACTCC GAATTTATTT TTTTTTTTTT ACTTTATTTT
GACTACTCAT ATACACATTT ATGACCGTCT GGTATATTAA ATGTGTATTT ACATATATAT
ATTATATTAA TTAATAATAA CTAAATAGAT AATGATTAAT TTAATGTTAT AATAATATTC
TCATATTTAA TTATATTAAA TAGTTATTTA ATGATATATA AATATATATA TAATATAATT
AATGCTCATG TAACTCTACA ATGTCTATAA ATATCTGTAA GATCCTTTCT TTCGGCCTCT
TCCTATAAGC ATACTAGGTT TATAGGGATA TTGCATATTA TATAAGATCT TATCTATTTA
TATTGGGATT TATATAATAT TATACTATAT AATTATATAT ATATTAATAT AACTATATAG
CAGGAATCCC AAAA
>PV2012_05_12
GGCACGACTT TAGCCGATCA TACATCAGAT TACTAATTCC AAGTTCCCTT GATTAATTAA
AACCAAATAC TGCGAATAAT ATAATATCTT CTAGATCCAA TAATTCCACA CAAAAATTTA
CATGTAAAAT ATCCAAACAA TAAATAAATA AACAAGAATA AAACTTTTAT TTCAAATCTT
TAACCCTGGG ACTGTAACGA CTCATACCAT ATAAAGTAAA CCCCCCACAC TGATAATAAT
CAAATAATGG ACAAATTATT GCAGCACACT ACCGCTATCT AAAGCCCCAT TTTTATCTGT
CAATTCATAT GAAGTGGTCC TATAAATAGT TTAATCCTAT TATTCCTTAA TAACTTTATT
AACCAATAAC TACATTAAAA TATTTACTCC GAATTTATTT TTTTTTTTTT ACTTTATTTT
GACTACTCAT ATACACATTT ATGACCGTCT GGTATATTAA ATGTATATTT GTATATATAC
ATTATATTAA TTGATAATAA CTAAATAGAT AATGATTAAT TTAATGTTAT AATAATATTC
TCATATTTAA TTATATTAAA TAGTTATTTA ATGATATATA AATATATATA TAATATAATT
AATGCTCATG TAACTCTACA ATGTCTATAA ATATCTGTAA GATCCTTTCT TTCGGCCTCT
TCCTATAAGC ATACTAGGTT TATAGGGATA TTGCATATTA TATAAGATCT TATCTATTTA
TATTGGGATT TATATAATAT TATACTATAT AATTATATAT ATATTAATAT AACTATATAG
CAGGAATCCC AAAA
>PV2012_05_18
GGCACGACTT TAGCCGATCA TACATCAGAT TACTAATTCC AAGTTCCCTT GATTAATTAA
AACCAAATAC TGCGAATAAT ATGATATCTT CTAGATCCAA TAATTCCACA CAAAAATTTA
CATATAAAAT ATCCAAACAA TAAATAAATA AGCAAGAATA AAACTTTTAT TTCAAATCTT
TAACCCTGGG ACTGTAATGA CACATAACAT ATAAAGTAAA CCCTCCACAC TGATAATAAC
CAAATAATGG ACAAATTATT GCAGCACACT ACCGCTATCT AAAGCCCCAT TTTTATCTGT
CAATTCATAT GAAGTGGTCC TATAAATAGT TTAATCCTAT TATTCCTTAA TAACTTTATT
AACCAATAAC TACATTAAAA TATTTACTCC GAATTTATTT TTTTTTTTTT ACTTTATTTT
GACTACTCAT ATACACATTT ATGACCGTCT GGTATATTAA ATGTGTATTT ATATATATAC
ATTATATTAA TTGATAATAA CTAAATAGAT AATGATTAAT TTAATGTTAT AATAATATTC
TCATATTTAG TTATATTAAA TAGTTATTTA ATGATATATA AATATATATA TAATATAATT
AATGCTCATG TAACTCTACA ATGTCTATAA ATATCTGTAA GATCCTTTCT TTCGGCCTCT
TCCTATAAGC ATACCAGGTT TATAGGGATA TTGCATATTA TATAAGATCT TATCTATTTA
TATTGGGATT TATATAATAT TATACTATAT AATTATATAT ATATTAATAT AACTATATAG
CAGGAATTCC AAAA
>PV2012_05_23
GGCACGACTT TAGCCGATCA TACATCAGAT TACTAATTCC AAGTTCCCTT GATTAATTAA
AACCAAATAC TGCGAATAAT ATGATATCTT CTAGATCCAA TAATTCCACA CAAAAATTTA
CATGTAAAAT ATCCAAACAA TAAATAAATA AACAAGAATA AAACTTTTAT TTCAAATCTT
TAACCCTGGG ACTGTAACGA CACATAACAT ATAAAGTAAA CCCCCCACAC TGATAATAAT
CAAATAATGG ACAAATTATT GCAGCACACT ACCGCTATCT AAAGCCCCAT TTTTATCTGT
CAATTCATAT GAAGTGGTCC TATAAATAGT TTAATCCTAT TATTCCTTAA TAACTTTATT
AACCAATAAC TACATTAAAA TATTTACTCC GAATTTATTT TTTTTTTTTT ACTTTATTTT
GACTACTCAT ATACACATTT ATGACCGTCT GGTATATTAA ATGTATATTT ACATATATAC
ATTATATTAA TTGATAATAA CTAAATAGAT AATGATTAAT TTAATATTAT AATAATATTC
TCATATTTAA TTATATTAAA TAGTTATTTA ATGATATATA AATATATATA TAATATAATT
AATGCTCATG TAACTCTACA ATGTCTATAA ATATCTGTAA GATCCTTTCT TTCGGCCTCT
TCCTATAAGC ATACTAGGTC TATAGGGATA TTGCATATTA TATAAGATCT TATCTATTTA
TATTGGGATT TATATAATAT TATACTATAT AATTATATAT ATATTAATAT AACTATATAG
CAGGAATCCC AAAA
>PV2012_05_24
GGCACGACTT TAGCCGATCA TACATCAGAT TACTAATTCC AAGTTCCCTT GATTAATTAA
AACCAAATAC TGCGAATAAT ATGATATCTT CTAGATCCAA TAATTCCACA CAAAAATTTA
CATGTAAAAT ATCCAAACAA TAAATAAATA AACAAGAATA AAACTTTTAT TTCAAATCTT
TAACCCTGGG ACTGTAACGA CACATAACAT ATAAAGTAAA CCCCCCACAC TGATAATAAT
CAAATAATGG ACAAATTATT GCAGCACACT ACCGCTATCT AAAGCCCCAT TTTTATCTGT
CAATTCATAT GAAGTGGTCC TATAAATAGT TTAATCCTAT TATTCCTTAA TAACTTTATT
AACCAATAAC TACATTAAAA TATTTACTCC GAATTTATTT TTTTTTTTTT ACTTTATTTT
GACTACTCAT ATACACATTT ATGACCGTCT GGTATATTAA ATGTATATTT ATATATATAC
ATTATATTAA TTGATAATAA CTAAATAGAT AATGATTAAT TTAATGTTAT AATAATATTC
TCATATTTAA TTATATTAAA TAGTTATTTA ATGATATATA AATATATATA TAATATAATT
AATGCTCATG TAACTCTACA ATGTCTATAA ATATCTGTAA GATCCTTTCT TTCGGCCTCT
TCCTATAAGC ATACTAGGTT TATAGGGATA TTGCATATTA TATAAGATCT TATCTATTTA
TATTGGGATT TATATAATAT TATACTATAT AATTATATAT ATATTAATAT AACTATATAG
CAGGAATCCC AAAA
>PV2012_05_35
GGCACGACTT TAGCCGATCA TACATCAGAT TACTAATTCC AAGTTCCCTT GATTAATTAA
AACCAAATAC TGCGAATAAT ATGATATCTT CTAGATCCAA TAATTCCACA CAAAAATTTA
CATGTAAAAT ATCCAAACAA TAAATAAATA AGCAAGAATA AAACTTTTAT TTCAAATCTT
TAACCCTGGA ACTGTAACGA CACATAACAT ATATAGTAAA CCCTACACAC TGATAATAAT
CAAATAATGG ACAAATTATT GCAGCACACT ACCGCTATCT AAAGCCCCAT TTTTATCTGT
CAATTCGTAT GAAGTGGTCC TATAAATAGT TTAATCCTAT TATTCCTTAA TAACTTTATT
AACCAATAAC TACATTAAAA TATTTACTCC GAATTTATTT TTTTTTTTTT ACTTTATTTT
GACTACTCAT ATACACATTT ATGACCGTCT GGTATATTAA ATGTTTATTT AAATATATAT
ATTATATTAA TTAATAATAA CTAAATAGAT AATGATTAAT TTAATGTTAT AATAATATTC
TCATATTTAA TTATATTAAA TAGTTATTTA ATGATATATA AATATATATA TAATATAATT
AATGCTCATG TAACTCTACA ATGTCTATAA ATATCTGTAA GATCCTTTCT TTCGGCCTCT
TCCTATAAGC ATACTAGGTT TATAGGGATA TTGCATATTA TATAAGATCT TATCTATTTA
TATTGGGATT TATATAATAT TATACTATAT AATTATATAT ATATTAATAT AACTATATAG
CAGGAATCCC AAAA
>PV2012_05_39
GGCACGACTT TAGCCGATCA TACATCAGAT TACTAATTCC AAGTTCCCTT GATTAATTAA
AACCAAATAC TGCGAATAAT ATGATATCTT CTAGATCCAA TAATTCCACA CAAAAATTTA
CATGTAAAAT ATCCAAACAA TAAATAAATA AGCAAGAATA AAACTTTTAT TTCAAATCTT
TAACCCTGGA ACTGTAACGA CACATAACAT ATATAGTAAA CCCTACACAC TGATAATAAT
CAAATAATGG ACAAATTATT GCAGCACACT ACCGCTATCT AAAGCCCCAT TTTTATCTGT
CAATTCGTAT GAAGTGGTCC TATAAATAGT TTAATCCTAT TATTCCTTAA TAACTTTATT
AACCAATAAC TACATTAAAA TATTTACTCC GAATTTATTT TTTTTTTTTT ACTTTATTTT
GACTACTCAT ATACACATTT ATGACCGTCT GGTATATTAA ATGTTTATTT AAATATATAT
ATTATATTAA TTAATAATAA CTAAATAGAT AATGATTAAT TTAATGTTAT AATAATATTC
TCATATTTAA TTATATTAAA TAGTTATTTA ATGATATATA AATATATATA TAATATAATT
AATGCTCATG TAACTCTACA ATGTCTATAA ATATCTGTAA GATCCTTTCT TTCGGCCTCT
TCCTATAAGC ATACTAGGTT TATAGGGATA TTGCATATTA TATAAGATCT TATCTATTTA
TATTGGGATT TATATAATAT TATACTATAT AATTATATAT ATATTAATAT AACTATATAG
CAGGAATCCC AAAA
>PV2012_05_40
GGCACGACTT TAGCCGATCA TACATCAGAT TACTAATTCC AAGTTCCCTT GATTAATTAA
AACCAAATAC TGCGAATAAT ATAATATCTT CTAGATCCAA TAATTCCACA CAAAAATTTA
CATGTAAAAT ATCCAAACAA TAAATAAATA AACAAGAATA AAACTTTTAT TTCAAATCTT
TAACCCTGGG ACTGTAACGA CTCATACCAT ATAAAGTAAA CCCCCCACAC TGATAATAAT
CAAATAATGG ACAAATTATT GCAGCACACT ACCGCTATCT AAAGCCCCAT TTTTATCTGT
CAATTCATAT GAAGTGGTCC TATAAATAGT TTAATCCTAT TATTCCTTAA TAACTTTATT
AACCAATAAC TACATTAAAA TATTTACTCC GAATTTATTT TTTTTTTTTT ACTTTATTTT
GACTACTCAT ATACACATTT ATGACCGTCT GGTATATTAA ATGTATATTT GTATATATAC
ATTATATTAA TTGATAATAA CTAAATAGAT AATGATTAAT TTAATGTTAT AATAATATTC
TCATATTTAA TTATATTAAA TAGTTATTTA ATGATATATA AATATATATA TAATATAATT
AATGCTCATG TAACTCTACA ATGTCTATAA ATATCTGTAA GATCCTTTCT TTCGGCCTCT
TCCTATAAGC ATACCAGGTT TATAGGGATA TTGCATATTA TATAAGATCT TATCTATTTA
TATTGGGATT TATATAATAT TATACTATAT AATTATATAT ATATTAATAT AACTATATAG
CAGGAATCCC AAAA
>PV2012_06_03
GGCACGACTT TAGCCGATCA TACATCAGAT TACTAATTCC AAGTTCCCTT GATTAATTAA
AACCAAATAC TGCGAATAAT ATGATATCTT CTAGATCCAA TAATTCCACA CAAAAATTTA
CATGTAAAAT ATCCAAACAA TAAATAAATA AGCAAGAATA AAACTTTTAT TTCAAATCCT
TAACCCTGGA ACTGTAACGA CACATAACAT ATATAGTAAA CCCTACACAC TGATAATAAT
CAAATAATGG ACAAATTATT GCAGCACACT ACCGCTATCT AAAGCCCCAT TTTTATCTGT
CAATTCATAT GAAGTGGTCC TATAAATAGT TTAATCCTAT TATTCCTTAA TAACTTTATT
AACCAATAAC TACATTAAAA TATTTACTCC GAATTTATTT TTTTTTTTTT ACTTTATTTT
GACTACTCAT ATACACATTT ATGACCGTCT GGTATATTAA ATGTTTATTT AAATATATAT
ATTATATTAA TTAATAATAA CTAAATAGAT AATGATTAAT TTAATGTTAT AATAATATTC
TCATATTTAA TTATATTAAA TAGTTATTTA ATGATATATA AATATATATA TAATATAATT
AATGCTCATG TAACTCTACA ATGTCTATAA ATATCTGTAA GATCCTTTCT TTCGGCCTCT
TCCTATAAGC ATACTAGGTT TATAGGGATA TTGCATATTA TATAAGATCT TATCTATTTA
TATTGGGATT TATATAATAT TATACTATAT AATTATATAT ATATTAATAT AACTATATAG
CAGGAATCCC AAAA
>PV2012_06_06
GGCACGACTT TAGCCGATCA TACATCAGAT TACTAATTCC AAGTTCCCTT GATTAATTAA
AACCAAATAC TGCGAATAAT ATGATATCTT CTAGATCCAA TAATTCCACA CAAAAATTTA
CATGTAAAAT ATCCAAACAA TAAATAAATA AGCAAGAATA AAACTTTTAT TTCAAATCCT
TAACCCTGGA ACTGTAACGA CACATAACAT ATATAGTAAA CCCTACACAC TGATAATAAT
CAAATAATGG ACAAATTATT GCAGCACACT ACCGCTATCT AAAGCCCCAT TTTTATCTGT
CAATTCATAT GAAGTGGTCC TATAAATAGT TTAATCCTAT TATTCCTTAA TAACTTTATT
AACCAATAAC TACATTAAAA TATTTACTCC GAATTTATTT TTTTTTTTTT ACTTTATTTT
GACTACTCAT ATACACATTT ATGACCGTCT GGTATATTAA ATGTTTATTT AAATATATAT
ATTATATTAA TTAATAATAA CTAAATAGAT AATGATTAAT TTAATGTTAT AATAATATTC
TCATATTTAA TTATATTAAA TAGTTATTTA ATGATATATA AATATATATA TAATATAATT
AATGCTCATG TAACTCTACA ATGTCTATAA ATATCTGTAA GATCCTTTCT TTCGGCCTCT
TCCTATAAGC ATACTAGGTT TATAGGGATA TTGCATATTA TATAAGATCT TATCTATTTA
TATTGGGATT TATATAATAT TATACTATAT AATTATATAT ATATTAATAT AACTATATAG
CAGGAATCCC AAAA
>PV2012_06_12
GGCACGACTT TAGCCGATCA TACATCAGAT TACTAATTCC AAGTTCCCTT GATTAATTAA
AACCAAATAC TGCGAATAAT ATGATATCTT CTAGATCCAA TAATTCCACA CAAAAATTTA
CATGTAAAAT ATCCAAACAA TAAATAAATA AGCAAGAATA AAACTTTTAT TTCAAATCCT
TAACCCTGGA ACTGTAACGA CACATAACAT ATATAGTAAA CCCTACACAC TGATAATAAT
CAAATAATGG ACAAATTATT GCAGCACACT ACCGCTATCT AAAGCCCCAT TTTTATCTGT
CAATTCATAT GAAGTGGTCC TATAAATAGT TTAATCCTAT TATTCCTTAA TAACTTTATT
AACCAATAAC TACATTAAAA TATTTACTCC GAATTTATTT TTTTTTTTTT ACTTTATTTT
GACTACCCAT ATACACATTT ATGACCGTCT AGTATATTAA ATGTGTATTT ACATATATAC
ATTATATTAA TTGATAATAA CTAAATAGAT AATGATTAAT TTAATGTTAT AATAATATTC
TCATATTTAA TTATATTAAA TAGTTATTTA ATGATATATA AATATATATA TAATATAATT
AATGCTCATG TAACTCTACA ATGTCTATAA ATATCTGTAA GATCCTTTCT TTCGGCCTCT
TCCTATAAGC ATACTAGGTT TATAGGGATA TTGCATATTA TATAAGATCT TATCTATTTA
TATTGGGATT TATATAATAT TATACTATAT AATTATATAT ATATTAATAT AACTATATAG
CAAGAATCCC AAAA
>PV2012_06_13
GGCACGACTT TAGCCGATCA TACATCAGAT TACTAATTCC AAGTTCCCTT GATTAATTAA
AACCAAATAC TGCGAATAAT ATGATATCTT CTAGATCCAA TAATTCCACA CAAAAATTTA
CATGTAAAAT ATCTAAACAA TAAATAAATA AGCAAGAATA AAACTTTTAT TTCAAATCTT
TAACCCTGGA ACTGTAACGA CACATAACAT ATAAAGTAAA CCCCCCACAC TGATAATAAT
CAAATAATGG ACAAATTATT GCAGCACACT ACCGCTATCT AAAGCCCCAT TTTTATCTGT
CAATTCATAT GAAGTGGTCC TATAAATAGT TTAATCCTAT TATTCCTTAA TAACTTTATT
AACCAATAAC TACATTAAAA TATTTACTCC GAATTTATTT TTTTTTTTTT ACTTTATTTT
GACTACTCAT ATACACATTT ATGACCGTCT GGTATATTAA ATGTATATTT ACATATATAC
ATTATATTAA TTGATAATAA CTAAATAGAT AATGATTAAT TTAATGTTAT AATAATATTC
TCATATTTAA TTATATTAAA TAGTTATTTA ATGATATATA AATATATATA TAATATAATT
AATGCTCATG TAACTCTACA ATGTCTATAA ATATCTGTAA GATCCTTTCT TTCGGCCTCT
TCCTATAAGC ATACTAGGTT TATAGGGATA TTGCATATTA TATAAGATCT TATCTATTTA
TATTGGGATT TATATAATAT TATACTATAT AATTATATAT ATATTAATAT AACTATATAG
CAGGAATCCC AAAA
>PV2012_06_14
GGCACGACTT TAGCCGATCA TACATCAGAT TACTAATTCC AAGTTCCCTT GATTAATTAA
AACCAAATAC TGCGAATAAT ATGATATCTT CTAGATCCAA TAATTCCACA CAAAAATTTA
CATGTAAAAT ATCCAAACAA TAAATAAATA AACAAGAATA AAACTTTTAT TTCAAATCTT
TAACCCTGGG ACTGTAACGA CAAATAACAT ATAAAGTAAA CCCCCCACAC TGATAATAAT
CAAATAATGG ACAAATTATT GCAGCACACT ACCGCTATCT AAAGCCCCAT TTTTATCTGT
CAATTCATAT GAAGTGGTCC TATAAATAGT TTAATCCTAT TATTCCTTAA TAACTTTATT
AACCAATAAC TACATTAAAA TATTTACTCC GAATTTATTT TTTTTTTTTT ACTTTATTTT
GACTACTCAT ATACACATTT ATGACCGTCT GGTATATTAA ATGTTTATTT AAATATATAT
ATTATATTAA TTAATAATAA CTAAATAGAT AATGATTAAT TTAATGTTAT AATAATATTC
TCATATTTAA TTATATTAAA TAGTTATTTA ATGATATATA AATATATATA TAATATAATT
AATGCTCATG TAACTCTACA ATGTCTATAA ATATCTGTAA GATCCTTTCT TTCGGCCTCT
TCCTATAAGC ATACTAGGTT TATAGGGATA TTGCATATTA TATAAGATCT TATCTATTTA
TATTGGGATT TATATAATAT TATACTATAT AATTATATAT ATATTAATAT AACTATATAG
CAGGAATCCC AAAA
>PV2012_06_18
GGCACGACTT TAGCCGATCA TACATCAGAT TACTAATTCC AAGTTCCCTT GATTAATTAA
AACCAAATAC TGCGAATAAT ATGATATCTT CTAGATCCAA TAATTCCACA CAAAAATTTA
CATATAAAAT ATCCAAACAA TAAATAAATA AACAAGAATA AAACTTTTAT TTCAAATCTT
TAACCCTGGG ACTGTAACGA CACATAACAT ATAAAGTAAA CCCCCCACAC TGATAATAAT
CAAATAATGG ACAAATTATT GCAGCACACT ACCGCTATCT AAAGCCCCAT TTTTATCTGT
CAATTCATAT GAAGTGGTCC TATAAATAGT TTAATCCTAT TATTCCTTAA TAACTTTATT
AACCAATAAC TACATTAAAA TATTTACTCC GAATTTATTT TTTTTTTTTT ACTTTATTTT
GACTACTCAT ATACACATTT ATGACCGTCT GGTATATTAA ATGTTTATTT AAATATATAT
ATTATATTAA TTAATAATAA CTAAATAGAT AATGATTAAT TTAATGTTAT AATAATATTC
TCATATTTAA TTATATTAAA TAGTTATTTA ATGATATATA AATATATATA TAATATAATT
AATGCTCATG TAACTCTACA ATGTCTATAA ATATCTGTAA GATCCTTTCT TTCGGCCTCT
TCCTATAAGC ATACTAGGTT TATAGGGATA TTGCATATTA TATAAGATCT TATCTATTTA
TATTGGGATT TATATAATAT TATACTATAT AATTATATAT ATATTAATAT AACTATATAG
CAGGAATCCC AAAA
>PV2012_06_21
GGCACGACTT TAGCCGATCA TACATCAGAT TACTAATTCC AAGTTCCCTT GATTAATTAA
AACCAAATAC TGCGAATAAT ATGATATCTT CTAGATCCAA TAATTCCACA CAAAAATTTA
CATGTAAAAT ATCCAAACAA TAAATAAATA AGCAAGAATA AAACTTTTAT TTCAAATCCT
TAACCCTGGG ACTGTAACGA CACATAACAT ATATAGTAAA CCCTACACAC TGATAATAAT
CAAATAATGG ACAAATTATT GCAGCACACT ACCGCTATCT AAAGCCCCAT TTTTATCTGT
CAATTCATAT GAAGTGGTCC TATAAATAGT TTAATCCTAT TATTCCTTAA TAACTTTATT
AACCAATAAC TACATTAAAA TATTTACTCC GAATTTATTT TTTTTTTTTT ACTTTATTTT
GACTACTCAT ATACACATTT ATGACCGTCT GGTATATTAA ATGTATATTT GTATATATAC
ATTATATTAA TTAATAATAA CTAAATAGAT AATGATTAAT TTAATGTTAT AGTAATATTC
TCATATTTAA TTATATTAAA TAGTTATTTA ATGATATATA AATATATATA TAATATAATT
AATGCTCATG TAACTCTACA ATGTCTATAA ATATCTGTAA GATCCTTTCT TTCGGCCTCT
TCCTATAAGC ATACTAGGTT TATAGGGATA TTGCATATTA TATAAGATCT TATCTATTTA
TATTGGGATT TATATAATAT TATACTATAT AATTATATAT ATATTAATAT AACTATATAG
CAGGAATCCC AAAA
>PV2012_06_34
GGCACGACTT TAGCCGATCA TACATCAGAT TACTAATTCC AAGTTCCCTT GATTAATTAA
AACCAAATAC TGCGAATAAT ATGATATCTT CTAGATCCAA TAATTCCACA CAAAAATTTA
CATGTAAAAT ATCCAAACAA TAAATAAATA AGCAAGAATA AAACTTTTAT TTCAAATCCT
TAACCCTGGA ACTGTAACGA CACATAACAT ATATAGTAAA CCCTACACAC TGATAATAAT
CAAATAATGG ACAAATTATT GCAGCACACT ACCGCTATCT AAAGCCCCAT TTTTATCTGT
CAATTCATAT GAAGTGGTCC TATAAATAGT TTAATCCTAT TATTCCTTAA TAACTTTATT
AACCAATAAC TACATTAAAA TATTTACTCC GAATTTATTT TTTTTTTTTT ACTTTATTTT
GACTACTCAT ATACACATTT ATGACCGTCT GGTATATTAA ATGTATATTT ATATATATAC
ATTATATTAA TTGATAATAA CTAAATAGAT AATGATTAAT TTAATGTTAT AATAATATTC
TCATATTTAA TTATATTAAA TAGTTATTTA ATGATATATA AATATATATA TAATATAATT
AATGCTCATG TAACTCTACA ATGTCTATAA ATATCTGTAA GATCCTTTCT TTCGGCCTCT
TCCTATAAGC ATACTAGGTT TATAGGGATA TTGCATATTA TATAAGATCT TATCTATTTA
TATTGGGATT TATATAATAT TATACTATAT AATTATATAT ATATTAATAT AACTATATAG
CAGGAATCCC AAAA
>PV2012_06_43
GGCACGACTT TAGCCGATCA TACATCAGAT TACTAATTCC AAGTTCCCTT GATTAATTAA
AACCAAATAC TGCGAATAAT ATGATATCTT CTAGATCCAA TAATCCCACA CAAAAATTTA
CATATAAAAT ATCCAAACAA TAAATAAATA AGCAAGAATA AAACTTTTAT TTCAAATCTT
TAACCCTGGG ACTGTAACGA CACATAACAC ATAAAGTAAA CCCCCCACAC TGATAATAAT
CAAATAATGG ACAAATTATT GCAGCACACT ACCGCTATCT AAAGCCCCAT TTTTATCTCT
CAATTCATAT GAAGTGGTCC TATAAATAGT TTAATCCTAT TATTCCTTAA TAACTTTATT
AACCAATAAC TACATTAAAA TATTTACTCC GAATTTATTT TTTTTTTTTT ACTTTATTTT
GACTACTCAT ATACACATTT ATGACCGTCT GGTATATTAA ATGTATATTT GTATATATAC
ATTATATTAA TTGATAATAA CTAAATAGAT AATGATTAAT ATAATGTTAT AATAATATTC
TCATATTTAA TTATATTAAA TAGTTATTTA ATGATATATA AATATATATA TAATATAATT
AATGCTCATG TAACTCTACA ATGTCTATAA ATATCTGTAA GATCCTTTCT TTCGGCCTCT
TCCTATAAGC ATACCAGGTT TATAGGGATA TTGCATATTA TATAAGATCT TATCTATTTA
TATTGGGATT TATATAATAT TATACTATAT AATTATATAT ATATTAATAT AACTATATAG
CAGGAATCCC AAAA
>PV2012_06_44
GGCACGACTT TAGCCGATCA TACATCAGAT TACTAATTCC AAGTTCCCTT GATTAATTAA
AACCAAATAC TGCGAATAAT ATGATATCTT CTAGATCCAA TAATTCCACA CAAAAATTTA
CATGTAAAAT ATCCAAACAA TAAATAAATA AGCAAGAATA AAACTTTTAT TTCAAATCCT
TAACCCTGGA ACTGTAACGA CACATAACAT ATATAGTAAA CCCTACACAC TGATAATAAT
CAAATAATGG ACAAATTATT GCAGCACACT ACCGCTATCT AAAGCCCCAT TTTTATCTGT
CAATTCATAT GAAGTGGTCC TATAAATAGT TTAATCCTAT TATTCCTTAA TAACTTTATT
AACCAATAAC TACATTAAAA TATTTACTCC GAATTTATTT TTTTTTTTTT ACTTTATTTT
GACTACTCAT ATACACATTT ATGACCGTCT GGTATATTAA ATGTTTATTT AAATATATAT
ATTATATTAA TTAATAATAA CTAAATAGAT AATGATTAAT TTAATGTTAT AATAATATTC
TCATATTTAA TTATATTAAA TAGTTATTTA ATGATATATA AATATATATA TAATATAATT
AATGCTCATG TAACTCTACA ATGTCTATAA ATATCTGTAA GATCCTTTCT TTCGGCCTCT
TCCTATAAGC ATACTAGGTT TATAGGGATA TTGCATATTA TATAAGATCT TATCTATTTA
TATTGGGATT TATATAATAT TATACTATAT AATTATATAT ATATTAATAT AACTATATAG
CAGGAATCCC AAAA
>PV2012_06_47
GGCACGACTT TAGCCGATCA TACATCAGAT TACTAATTCC AAGTTCCCTT GATTAATTAA
AACCAAATAC TGCGAATAAT ATGATATCTT CTAGATCCAA TAATCCCACA CAAAAATTTA
CATGTAAAAT ATCCAAACAA TAAATAAATA AGCAAGAATA AAACTTTTAT TTCAAATCTT
TAACCCTGGG ACTGTAACGA CACATAACAT ATAAAGTAAA CCCCCCACAC TGATAATAAT
CAAATAATGG ACAAATTATT GCAGCACACT ACCGCTATCT AAAGCCCCAT TTTTATCTCT
CAATTCATAT GAAGTGGTCC TATAAATAGT TTAATCCTAT TATTCCTTAA TAACTTTATT
AACCAATAAC TACATTAAAA TATTTACTCC GAATTTATTT TTTTTTTTTT ACTTTATTTT
GACTACTCAT ATACACATTT ATGACCGTCT GGTATATTAA ATGTATATTT GTATATATAC
ATTATATTAA TTGATAATAA CTAAATAGAT AATGATTAAT TTAATGTTAT AGTAATATTC
TCATATTTAA TTATATTAAA TAGTTATTTA ATGATATATA AATATATATA TAATATAATT
AATGCTCATG TAACTCTACA ATGTCTATAA ATATCTGTAA GATCCTTTCT TTCGGCCTCT
TCCTATAAGC ATACTAGGTT TATAGGGATA TTGCATATTA TATAAGATCT TATCTATTTA
TATTGGGATT TATATAATAT TATACTATAT AATTATATAT ATATTAATAT AACTATATAG
CAGGAATCCC AAAA
