# Supplementary material for: Speciation Progress: A Case Study on the Bushcricket Poecilimon veluchianus
Source: PLoS One. 2015 Oct 5;10(10):e0139494. doi: 10.1371/journal.pone.0139494 (PMC4593647; doi:10.1371/journal.pone.0139494)
Supplement: S2 File — (FAS) [file pone.0139494.s004.fas]

>PV2010_03_02_ITS
GCGAGAAGGG AGTCTTCGTG CTCTCGGTGC GAGCCGCCAA CATGGGGGCG CAGGCTGCTG
CCGAGCTTAG TTGCTCTGGC CGGTCTCTCT GATGGCTGAT TTGCTTTGCG GCTACGGCTG
TCGGTGGAGA GTGCTTCGCT TCGGCGTCAC TCGTTCTATT TCACTAATTG TGCACGGCTT
CGCCGTGCCC ATACAGGGAG CTTCGCGGGC AAGTGTGACT TCGGTCGCCC TCGCGTCTCT
CGCTTTTGGC TGTGGGTCGT CGCACCCATG GTCGTTCGGC TTGGGTACCT ACCTCATGCT
TCACCCTTTC GTGGAGAAGA CGAGGAGACT CGCCGGTGTG AACCGGCGGG CAGGTTTTAA
ATGATTGTCG CCCAATCACG AACCTCTTGT TACTAGTAAC GAGAACCCAT CATGAATGAG
ACTGTGTCGC GAGGCATTAG TCTAAAACAA AAGTACAACC CTGAACGGTG GATCACTCGG
CTCGTGGGTC GATGAAGAAC GCAGCAAATT GCGCGTCGAC ATGTGAACTG CAGGACACAT
GAACATCGAC ATTTCGAACG CACATTGCGG TCCATGGATT CCGTTCCCGG ACCACGCCTG
GCTGAGGGTC GGTAGCTAAA ACTGAAATGC TATTTGCGTT TCGATGGTGG GAGCCTCGCT
GACGGTGTGA CTTCGGTTGC CCGGGCGTCT CCTGAAATGA GCTCCG
>PV2010_03_03_ITS
GCGAGAAGGG AGTCTTCGTG CTCTCGGTGC GAGCCGCCAA CATGGGGGCA CAGGCTGCTG
CCGAGCTTAG TTGCTCTGGC CGGTCTCTCT GATGGCTGAT TTGCTTTGCG GCTACGGCTT
TCGGTGGAGA GTGCTTCGCT TCGGCGTCAC TCATTCTATT TCAATAATTG TGCACGGCTT
CGCCGTGCCC ATACAGGGAG CTTCGCGGGC AAGTGTGACT TCGGTCGCCC TCGCGTCTCT
CGCTTTTGGC TGTGGGTCGT CGCACCCATG GTCGTTCGGC TTGGGTACCT ACCTCATGCT
TCACCCTTTC GTGGAGAAGA CGAGGAGACT CGCCGGTGTG AACCGGCGGG CAGGTTTTAA
ATGATTGTCG CCCAATCACG AACCTCTTGT TACTAGTAAC GAGAACCCAT CATGAATGAG
ACTCTGTCGC GAGGCAGTAG TCTAAAACAA AAGTACAACC CTGAACGGTG GATCACTCGG
CTCGTGGGTC GATGAAGAAC GCAGCAAATT GCGCGTCGAC ATGTGAACTG CAGGACACAT
GAACATCGAC ATTTCGAACG CACATTGCGG TCCATGGATT CCGTTCCCGG ACCACGCCTG
GCTGAGGGTC GGTAGCTAAA ACTGAAATGC TCTTTGCGTT TCGATGGTGG GAGCCTCGCT
GACGGTGTGA CTTCGGTTGC CCGGGCGTCT CCTGAAATGA GCTCCG
>PV2010_03_04_ITS
GCGAGAAGGG AGTCTTCGTG CTCTCGGTGC GAGCCGCCAA CATGGGGGCA CAGGCTGCTG
CCGAGCTTAG TTGCTCTGGC CGGTCTCTCT GATGGCTGAT TTGCTTTGCG GCTACGGCTT
TCGGTGGAGA GTGCTTCGCT TCGGCGTCAC TCATTCTATT TCAATAATTG TGCACGGCTT
CGCCGTGCCC ATACAGGGAG CTTCGCGGGC AAGTGTGACT TCGGTCGCCC TCGCGTCTCT
CGCTTTTGGC TGTGGGTCGT CGCACCCATG GTCGTTCGGC TTGGGTACCT ACCTCATGCT
TCACCCTTTC GTGGAGAAGA CGAGGAGACT CGCCGGTGTG AACCGGCGGG CAGGTTTTAA
ATGATTGTCG CCCAATCACG AACCTCTTGT TACTAGTAAC GAGAACCCAT CATGAATGAG
ACTCTGTCGC GAGGCATTAG TCTAAAACAA AAGTACAACC CTGAACGGTG GATCACTCGG
CTCGTGGGTC GATGAAGAAC GCAGCAAATT GCGCGTCGAC ATGTGAACTG CAGGACACAT
GAACATCGAC ATTTCGAACG CACATTGCGG TCCATGGATT CCGTTCCCGG ACCACGCCTG
GCTGAGGGTC GGTAGCTAAA ACTGAAATGC TCTTTGCGTT TCGATGGTGG GAGCCTCGCT
GACGGTGTGA CTTCGGTTGC CCGGGCGTCT CCTGAAATGA GCTCCG
>PV2010_03_05_ITS
GCGAGAAGGG AGTCTTCGTG CTCTCGGTGC GAGCCGCCAA CATGGTGGCA CAGGCTGCTG
CCGAGCTTAG TTGCTCTGGC CGGTCTCTCT GATGGCTGAT TTGCTTTGCG GCTACGGCTT
TCGGTGGAGA GTGCTTCGCT TCGGCGTCAC TCATTCTATT TTAATAATTG TGCACGGCTT
CGCCGTGCCC ATACAGGGAG CTTCGCGGGC AAGTGTGACT TCGGTCGCCC TCGCGTCTCT
CGCTTTTGGC TGTGGGTCGT CGCACCCATG GTCGTTCGGC TTGGGTACCT ACCTCATGCT
TCACCCTTTC GTGGAGAAGA CGAGGAGACT CGCCGGTGTG AACCGGCGGG CAGGTTTTAA
ATGATTGTCG CCCAATCACG AACCTCTTGT TACTAGTAAC GAGAACCCAT GATGAATGAG
ACTCTGTCGC GAGGCAGTAG TCTAAAACAA AAGTACAACC CTGAACGGTG GATCACTCGG
CTCGTGGGTC GATGAAGAAC GCAGCAAATT GCGCGTCGAC ATGTGAACTG CAGGACACAT
GAACATCGAC ATTTCGAACG CACATTGCGG TCCATGGATT CCGTTCCCGG ACCACGCCTG
GCTGAGGGTC GGTAGCTAAA ACTGAAATGC TATTTGCGTT TCGATGGTGG GAGCCTCGCT
GACGGTGTGA CTTCGGTTGC CCGGGCGTCT CCTGAAATGA GCTCCG
>PV2010_03_06_ITS
GCGAGAAGGG AGTCTTCGTG CTCTCGGTGC GAGCCGCCAA CATGGGGGCA CAGGCTGCTG
CCGAGCTTAG TTGCTCTGGC CGGTCTCTCT GATGGCTGAT TTGCTTTGCG GCTACGGCTT
TCGGTGGAGA GTGCTTCGCT TCGGCGTCAC TCATTCTATT TTACTAATTG TGCACGGCTT
CGCCGTGCCC ATACAGGGAG CTTCGCGGGC AAGTGTGACT TCGGTCGCCC TCGCGTCTCT
CGCTTTTGGC TGTGGGTCGT CGCACCCATG GTCGTTCGGC TTGGGTACCT ACCTCATGCT
TCACCCTTTC GTGGAGAAGA CGAGGAGACT CGCCGGTGTG AACCGGCGGG CAGGTTTTAA
ATGATTGTCG CCCAATCACG AACCTCTTGT TACTAGTAAC GAGAACCCAT CATGAATGAG
ACTCTGTCGC GAGGCATTAG TCTAAAACAA AAGTACAACC CTGAACGGTG GATCACTCGG
CTCGTGGGTC GATGAAGAAC GCAGCAAATT GCGCGTCGAC ATGTGAACTG CAGGACACAT
GAACATCGAC ATTTCGAACG CACATTGCGG TCCATGGATT CCGTTCCCGG ACCACGCCTG
GCTGAGGGTC GGTAGCTAAA ACTGAAATGC TCTTTGCGTT TCGATGGTGG GAGCCTCGCT
GACGGTGTGA CTTCGGTTGC CCGGGCGTCT CCTGAAATGA GCTCCG
>PV2010_03_07_ITS
GCGAGAAGGG AGTCTTCGTG CTCTCGGTGC GAGCCGCCAA CATGGGGGCA CAGGCTGCTG
CCGAGCTTAG TTGCTCTGGC CGGTCTCTCT GATGGCTGAT TTGCTTTGCG GCTACGGCTT
TCGGTGGAGA GTGCTTCGCT TCGGCGTCAC TCATTCTATT TCAATAATTG TGCACGGCTT
CGCCGTGCCC ATACAGGGAG CTTCGCGGGC AAGTGTGACT TCGGTCGCCC TCGCGTCTCT
CGCTTTTGGC TGTGGGTCGT CGCACCCATG GTCGTTCGGC TTGGGTACCT ACCTCATGCT
TCACCCTTTC GTGGAGAAGA CGAGGAGACT CGCCGGTGTG AACCGGCGGG CAGGTTTTAA
ATGATTGTCG CCCAATCACG AACCTCTTGT TACTAGTAAC GAGAACCCAT CATGAATGAG
ACTCTGTCGC GAGGCAGTAG TCTAAAACAA AAATACAACC CTGAACGGTG GATCACTCGG
CTCGTGGGTC GATGAAGAAC GCAGCAAATT GCGCGTCGAC ATGTGAACTG CAGGACACAT
GAACATCGAC ATTTCGAACG CACATTGCGG TCCATGGATT CCGTTCCCGG ACCACGCCTG
GCTGAGGGTC GGTAGCTAAA ACTGAAATGC TCTTTGCGTT TCGATGGTGG GAGCCTCGCT
GACGGTGTGA CTTCGGTTGC CCGGGCGTCT CCTGAAATGA GCTCCG
>PV2010_03_08_ITS
GCGAGAAGGG AGTCTTCGTG CTCTCGGTGC GAGCCGCCAA CATGGGGGCA CAGGCTGCTG
CCGAGCTTAG TTGCTCTGGC CGGTCTCTCT GATGGCTGAT TTGCTTTGCG GCTACGGCTT
TCGGTGGAGA GTGCTTCGCT TCGGCGTCAC TCATTCTATT TTAATAATTG TGCACGGCTT
CGCCGTGCCC ATACAGGGAG CTTCGCGGGC AAGTGTGACT TCGGTCGCCC TCGCGTCTCT
CGCTTTTGGC TGTGGGTCGT CGCACCCATG GTCGTTCGGC TTGGGTACCT ACCTCATGCT
TCACCCTTTC GTGGAGAAGA CGAGGAGACT CGCCGGTGTG AACCGGCGGG CAGGTTTTAA
ATGATTGTCG CCCAATCACG AACCTCTTGT TACTAGTAAC GAGAACCCAT CATGAATGAG
ACTCTGTCGC GAGGCAGTAG TCTAAAACAA AAGTACAACC CTGAACGGTG GATCACTCGG
CTCGTGGGTC GATGAAGAAC GCAGCAAATT GCGCGTCGAC ATGTGAACTG CAGGACACAT
GAACATCGAC ATTTCGAACG CACATTGCGG TCCATGGATT CCGTTCCCGG ACCACGCCTG
GCTGAGGGTC GGTAGCTAAA ACTGAAATGC TATTTGCGTT TCGATGGTGG GAGCCTCGCT
GACGGTGTGA CTTCGGTTGC CCGGGCGTCT CCTGAAATGA GCTCCG
>PV2010_03_09_ITS
GCGAGAAGGG AGTCTTCGTG CTCTCGGTGC GAGCCGCCAA CATGGGGGCA CAGGCTGCTG
CCGAGCTTAG TTGCTCTGGC CGGTCTCTCT GATGGCTGAT TTGCTTTGCG GCTACGGCTT
TCGGTGGAGA GTGCTTCGCT TCGGCGTCAC TCATTCTATT TCAATAATTG TGCACGGCTT
CGCCGTGCCC ATACAGGGAG CTTCGCGGGC AAGTGTGACT TCGGTCGCCC TCGCGTCTCT
CGCTTTTGGC TGTGGGTCGT CGCACCCATG GTCGTTCGGC TTGGGTACCT ACCTCATGCT
TCACCCTTTC GTGGAGAAGA CGAGGAGACT CGCCGGTGTG AACCGGCGGG CAGGTTTTAA
ATGATTGTCG CCCAATCACG AACCTCTTGT TACTAGTAAC GAGAACCCAT CATGAATGAG
ACTCTGTCGC GAGGCAGTAG TCTAAAACAA AAATACAACC CTGAACGGTG GATCACTCGG
CTCGTGGGTC GATGAAGAAC GCAGCAAATT GCGCGTCGAC ATGTGAACTG CAGGACACAT
GAACATCGAC ATTTCGAACG CACATTGCGG TCCATGGATT CCGTTCCCGG ACCACGCCTG
GCTGAGGGTC GGTAGCTAAA ACTGAAATGC TCTTTGCGTT TCGATGGTGG GAGCCTCGCT
GACGGTGTGA CTTCGGTTGC CCGGGCGTCT CCTGAAATGA GCTCCG
>PV2010_03_10_ITS
GCGAGAAGGG AGTCTTCGTG CTCTCGGTGC GAGCCGCCAA CATGGGGGCA CAGGCTGCTG
CCGAGCTTAG TTGCTCTGGC CGGTCTCTCT GATGGCTGAT TTGCTTTGCG GCTACGGCTT
TCGGTGGAGA GTGCTTCGCT TCGGCGTCAC TCATTCTATT TCAATAATTG TGCACGGCTT
CGCCGTGCCC ATACAGGGAG CTTCGCGGGC AAGTGTGACT TCGGTCGCCC TCGCGTCTCT
CGCTTTTGGC TGTGGGTCGT CGCACCCATG GTCGTTCGGC TTGGGTACCT ACCTCATGCT
TCACCCTTTC GTGGAGAAGA CGAGGAGACT CGCCGGTGTG AACCGGCGGG CAGGTTTTAA
ATGATTGTCG CCCAATCACG AACCTCTTGT TACTAGTAAC GAGAACCCAT CATGAATGAG
ACTCTGTCGC GAGGCAGTAG TCTAAAACAA AAATACAACC CTGAACGGTG GATCACTCGG
CTCGTGGGTC GATGAAGAAC GCAGCAAATT GCGCGTCGAC ATGTGAACTG CAGGACACAT
GAACATCGAC ATTTCGAACG CACATTGCGG TCCATGGATT CCGTTCCCGG ACCACGCCTG
GCTGAGGGTC GGTAGCTAAA ACTGAAATGC TCTTTGCGTT TCGATGGTGG GAGCCTCGCT
GACGGTGTGA CTTCGGTTGC CCGGGCGTCT CCTGAAATGA GCTCCG
>PV2010_03_11_ITS
GCGAGAAGGG AGTCTTCGTG CTCTCGGTGC GAGCCGCCAA CATGGGGGCA CAGGCTGCTG
CCGAGCTTAG TTGCTCTGGC CGGTCTCTCT GATGGCTGAT TTGCTTTGCG GCTACGGCTT
TCGGTGGAGA GTGCTTCGCT TCGGCGTCAC TCATTCTATT TCAATAATTG TGCACGGCTT
CGCCGTGCCC ATACAGGGAG CTTCGCGGGC AAGTGTGACT TCGGTCGCCC TCGCGTCTCT
CGCTTTTGGC TGTGGGTCGT CGCACCCATG GTCGTTCGGC TTGGGTACCT ACCTCATGCT
TCACCCTTTC GTGGAGAAGA CGAGGAGACT CGCCGGTGTG AACCGGCGGG CAGGTTTTAA
ATGATTGTCG CCCAATCACG AACCTCTTGT TACTAGTAAC GAGAACCCAT CATGAATGAG
ACTCTGTCGC GAGGCAGTAG TCTAAAACAA AAATACAACC CTGAACGGTG GATCACTCGG
CTCGTGGGTC GATGAAGAAC GCAGCAAATT GCGCGTCGAC ATGTGAACTG CAGGACACAT
GAACATCGAC ATTTCGAACG CACATTGCGG TCCATGGATT CCGTTCCCGG ACCACGCCTG
GCTGAGGGTC GGTAGCTAAA ACTGAAATGC TCTTTGCGTT TCGATGGTGG GAGCCTCGCT
GACGGTGTGA CTTCGGTTGC CCGGGCGTCT CCTGAAATGA GCTCCG
>PV2010_07_04_ITS
GCGAGAAGGG AGTCTTCGTG CTCTCGGTGC GAGCCGCCAA CATGGGGGCA CAGGCTGCTG
CCGAGCTTAG TTGCTCTGGC CGGTCTCTCT GATGGCTGAT TTGCTTTGCG GCTACGGCTT
TCGGTGGAGA GTGCTTCGCT TCGGCGTCAC TCATTCTATT TTAATAATTG TGCACGGCTT
CGCCGTGCCC ATACAGGGAG CTTCGCGGGC AAGTGTGACT TCGGTCGCCC TCGCGTCTCT
CGCTTTTGGC TGTGGGTCGT CGCACCCATG GTCGTTCGGC TTGGGTACCT ACCTCATGCT
TCACCCTTTC GTGGAGAAGA CGAGGAGACT CGCCGGTGTG AACCGGCGGG CAGGTTTTAA
ATGATTGTCG CCCAATCACG AACCTCTTGT TACTAGTAAC GAGAACCCAT CATGAATGAG
ACTCTGTCGC GAGGCAGTAG TCTAAAACAA AAGTACAACC CTGAACGGTG GATCACTCGG
CTCGTGGGTC GATGAAGAAC GCAGCAAATT GCGCGTCGAC ATGTGAACTG CAGGACACAT
GAACATCGAC ATTTCGAACG CACATTGCGG TCCATGGATT CCGTTCCCGG ACCACGCCTG
GCTGAGGGTC GGTAGCTAAA ACTGAAATGC TATTTGCGTT TCGATGGTGG GAGCCTCGCT
GACGGTGTGA CTTCGGTTGC CCGGGCGTCT CCTGAAATGA GCTCCG
>PV2010_07_06_ITS
GCGAGAAGGG AGTCTTCGTG CTCTCGGTGC GAGCCGCCAA CATGGTGGCA CAGGCTGCTG
CCGAGCTTAG TTGCTCTGGC CGGTCTCTCT GATGGCTGAT TTGCTTTGCG GCTACGGCTT
TCGGTGGAGA GTGCTTCGCT TCGGCGTCAC TCATTCTATT TTAATAATTG TGCACGGCTT
CGCCGTGCCC ATACAGGGAG CTTCGCGGGC AAGTGTGACT TCGGTCGCCC TCGCGTCTCT
CGCTTTTGGC TGTGGGTCGT CGCACCCATG GTCGTTCGGC TTGGGTACCT ACCTCATGCT
TCACCCTTTC GTGGAGAAGA CGAGGAGACT CGCCGGTGTG AACCGGCGGG CAGGTTTTAA
ATGATTGTCG CCCAATCACG AACCTCTTGT TACTAGTAAC GAGAACCCAT CATGAATGAG
ACTCTGTCGC GAGGCAGTAG TCTAAAACAA AAGTACAACC CTGAACGGTG GATCACTCGG
CTCGTGGGTC GATGAAGAAC GCAGCAAATT GCGCGTCGAC ATGTGAACTG CAGGACACAT
GAACATCGAC ATTTCGAACG CACATTGCGG TCCATGGATT CCGTTCCCGG ACCACGCCTG
GCTGAGGGTC GGTAGCTAAA ACTGAAATGC TATTTGCGTT TCGATGGTGG GAGCCTCGCT
GACGGTGTGA CTTCGGTTGC CCGGGCGTCT CCTGAAATGA GCTCCG
>PV2010_07_10_ITS
GCGAGAAGGG AGTCTTCGTG CTCTCGGTGC GAGCCGCCAA CATGGGGGCA CAGGCTGCTG
CCGAGCTTAG TTGCTCTGGC CGGTCTCTCT GATGGCTGAT TTGCTTTGCG GCTACGGCTT
TCGGTGGAGA GTGCTTCGCT TCGGCGTCAC TCATTCTATT TTAATAATTG TGCACGGCTT
CGCCGTGCCC ATACAGGGAG CTTCGCGGGC AAGTGTGACT TCGGTCGCCC TCGCGTCTCT
CGCTTTTGGC TGTGGGTCGT CGCACCCATG GTCGTTCGGC TTGGGTACCT ACCTCATGCT
TCACCCTTTC GTGGAGAAGA CGAGGAGACT CGCCGGTGTG AACCGGCGGG CAGGTTTTAA
ATGATTGTCG CCCAATCACG AACCTCTTGT TACTAGTAAC GAGAACCCAT CATGAATGAG
ACTCTGTCGC GAGGCAGTAG TCTAAAACAA AAGTACAACC CTGAACGGTG GATCACTCGG
CTCGTGGGTC GATGAAGAAC GCAGCAAATT GCGCGTCGAC ATGTGAACTG CAGGACACAT
GAACATCGAC ATTTCGAACG CACATTGCGG TCCATGGATT CCGTTCCCGG ACCACGCCTG
GCTGAGGGTC GGTAGCTAAA ACTGAAATGC TATTTGCGTT TCGATGGTGG GAGCCTCGCT
GACGGTGTGA CTTCGGTTGC CCGGGCGTCT CCTGAAATGA GCTCCG
>PV2010_07_11_ITS
GCGAGAAGGG AGTCTTCGTG CTCTCGGTGC GAGCCGCCAA CATGGGGGCA CAGGCTGCTG
CCGAGCTTAG TTGCTCTGGC CGGTCTCTCT GATGGCTGAT TTGCTTTGCG GCTACGGCTT
TCGGTGGAGA GTGCTTCGCT TCGGCGTCAC TCATTCTATT TCAATAATTG TGCACGGCTT
CGCCGTGCCC ATACAGGGAG CTTCGCGGGC AAGTGTGACT TCGGTCGCCC TCGCGTCTCT
CGCTTTTGGC TGTGGGTCGT CGCACCCATG GTCGTTCGGC TTGGGTACCT ACCTCATGCT
TCACCCTTTC GTGGAGAAGA CGAGGAGACT CGCCGGTGTG AACCGGCGGG CAGGTTTTAA
ATGATTGTCG CCCAATCACG AACCTCTTGT TACTAGTAAC GAGAACCCAT CATGAATGAG
ACTCTGTCGC GAGGCAGTAG TCTAAAACAA AAATACAACC CTGAACGGTG GATCACTCGG
CTCGTGGGTC GATGAAGAAC GCAGCAAATT GCGCGTCGAC ATGTGAACTG CAGGACACAT
GAACATCGAC ATTTCGAACG CACATTGCGG TCCATGGATT CCGTTCCCGG ACCACGCCTG
GCTGAGGGTC GGTAGCTAAA ACTGAAATGC TCTTTGCGTT TCGATGGTGG GAGCCTCGCT
GACGGTGTGA CTTCGGTTGC CCGGGCGTCT CCTGAAATGA GCTCCG
>PV2010_07_12_ITS
GCGAGAAGGG AGTCTTCGTG CTCTCGGTGC GAGCCGCCAA CATGGGGGCA CAGGCTGCTG
CCGAGCTTAG TTGCTCTGGC CGGTCTCTCT GATGGCTGAT TTGCTTTGCG GCTACGGCTT
TCGGTGGAGA GTGCTTCGCT TCGGCGTCAC TCATTCTATT TCAATAATTG TGCACGGCTT
CGCCGTGCCC ATACAGGGAG CTTCGCGGGC AAGTGTGACT TCGGTCGCCC TCGCGTCTCT
CGCTTTTGGC TGTGGGTCGT CGCACCCATG GTCGTTCGGC TTGGGTACCT ACCTCATGCT
TCACCCTTTC GTGGAGAAGA CGAGGAGACT CGCCGGTGTG AACCGGCGGG CAGGTTTTAA
ATGATTGTCG CCCAATCACG AACCTCTTGT TACTAGTAAC GAGAACCCAT CATGAATGAG
ACTCTGTCGC GAGGCAGTAG TCTAAAACAA AAGTACAACC CTGAACGGTG GATCACTCGG
CTCGTGGGTC GATGAAGAAC GCAGCAAATT GCGCGTCGAC ATGTGAACTG CAGGACACAT
GAACATCGAC ATTTCGAACG CACATTGCGG TCCATGGATT CCGTTCCCGG ACCACGCCTG
GCTGAGGGTC GGTAGCTAAA ACTGAAATGC TCTTTGCGTT TCGATGGTGG GAGCCTCGCT
GACGGTGTGA CTTCGGTTGC CCGGGCGTCT CCTGAAATGA GCTCCG
>PV2010_07_13_ITS
GCGAGAAGGG AGTCTTCGTG CTCTCGGTGC GAGCCGCCAA CATGGGGGCG CAGGCTGCTG
CCGAGCTTAG TTGCTCTGGC CGGTCTCTCT GATGGCTGAT TTGCTTTGCG GCTACGGCTG
TCGGTGGAGA GTGCTTCGCT TCGGCGTCAC TCGTTCTATT TCACTAATTG TGCACGGCTT
CGCCGTGCCC ATACAGGGAG CTTCGCGGGC AAGTGTGACT TCGGTCGCCC TCGCGTCTCT
CGCTTTTGGC TGTGGGTCGT CGCACCCATG GTCGTTCGGC TTGGGTACCT ACCTCATGCT
TCACCCTTTC GTGGAGAAGA CGAGGAGACT CGCCGGTGTG AACCGGCGGG CAGGTTTTAA
ATGATTGTCG CCCAATCACG AACCTCTTGT TACTAGTAAC GAGAACCCAT CATGAATGAG
ACTGTGTCGC GAGGCATTGG TCTAAAACAA AAGTACAACC CTGAACGGTG GATCACTCGG
CTCGTGGGTC GATGAAGAAC GCAGCAAATT GCGCGTCGAC ATGTGAACTG CAGGACACAT
GAACATCGAC ATTTCGAACG CACATTGCGG TCCATGGATT CCGTTCCCGG ACCACGCCTG
GCTGAGGGTC GGTAGCTAAA ACTGAAATGC TATTTGCGTT TCGATGGTGG GAGCCTCGCT
GACGGTGTGA CTTCGGTTGC CCGGGCGTCT CCTGAAATGA GCTCCG
>PV2010_07_14_ITS
GCGAGAAGGG AGTCTTCGTG CTCTCGGTGC GAGCCGCCAA CATGGGGGCA CAGGCTGCTG
CCGAGCTTAG TTGCTCTGGC CGGTCTCTCT GATGGCTGAT TTGCTTTGCG GCTACGGCTT
TCGGTGGAGA GTGCTTCGCT TCGGCGTCAC TCATTCTATT TCAATAATTG TGCACGGCTT
CGCCGTGCCC ATACAGGGAG CTTCGCGGGC AAGTGTGACT TCGGTCGCCC TCGCGTCTCT
CGCTTTTGGC TGTGGGTCGT CGCACCCATG GTCGTTCGGC TTGGGTACCT ACCTCATGCT
TCACCCTTTC GTGGAGAAGA CGAGGAGACT CGCCGGTGTG AACCGGCGGG CAGGTTTTAA
ATGATTGTCG CCCAATCACG AACCTCTTGT TACTAGTAAC GAGAACCCAT CATGAATGAG
ACTCTGTCGC GAGGCAGTAG TCTAAAACAA AAATACAACC CTGAACGGTG GATCACTCGG
CTCGTGGGTC GATGAAGAAC GCAGCAAATT GCGCGTCGAC ATGTGAACTG CAGGACACAT
GAACATCGAC ATTTCGAACG CACATTGCGG TCCATGGATT CCGTTCCCGG ACCACGCCTG
GCTGAGGGTC GGTAGCTAAA ACTGAAATGC TATTTGCGTT TCGATGGTGG GAGCCTCGCT
GACGGTGTGA CTTCGGTTGC CCGGGCGTCT CCTGAAATGA GCTCCG
>PV2010_07_19_ITS
GCGAGAAGGG AGTCTTCGTG CTCTCGGTGC GAGCCGCCAA CATGGGGGCA CAGGCTGCTG
CCGAGCTTAG TTGCTCTGGC CGGTCTCTCT GATGGCTGAT TTGCTTTGCG GCTACGGCTT
TCGGTGGAGA GTGCTTCGCT TCGGCGTCAC TCATTCTATT TCAATAATTG TGCACGGCTT
CGCCGTGCCC ATACAGGGAG CTTCGCGGGC AAGTGTGACT TCGGTCGCCC TCGCGTCTCT
CGCTTTTGGC TGTGGGTCGT CGCACCCATG GTCGTTCGGC TTGGGTACCT ACCTCATGCT
TCACCCTTTC GTGGAGAAGA CGAGGAGACT CGCCGGTGTG AACCGGCGGG CAGGTTTTAA
ATGATTGTCG CCCAATCACG AACCTCTTGT TACTAGTAAC GAGAACCCAT CATGAATGAG
ACTCTGTCGC GAGGCAGTAG TCTAAAACAA AAGTACAACC CTGAACGGTG GATCACTCGG
CTCGTGGGTC GATGAAGAAC GCAGCAAATT GCGCGTCGAC ATGTGAACTG CAGGACACAT
GAACATCGAC ATTTCGAACG CACATTGCGG TCCATGGATT CCGTTCCCGG ACCACGCCTG
GCTGAGGGTC GGTAGCTAAA ACTGAAATGC TCTTTGCGTT TCGATGGTGG GAGCCTCGCT
GACGGTGTGA CTTCGGTTGC CCGGGCGTCT CCTGAAATGA GCTCCG
>PV2010_07_23_ITS
GCGAGAAGGG AGTCTTCGTG CTCTCGGTGC GAGCCGCCAA CATGGGGGCA CAGGCTGCTG
CCGAGCTTAG TTGCTCTGGC CGGTCTCTCT GATGGCTGAT TTGCTTTGCG GCTACGGCTG
TCGGTGGAGA GTGCTTCGCT TCGGCGTCAC TCGTTCTATT TCACTAATTG TGCACGGCTT
CGCCGTGCCC ATACAGGGAG CTTCGCGGGC AAGTGTGACT TCGGTCGCCC TCGCGTCTCT
CGCTTTTGGC TGTGGGTCGT CGCACCCATG GTCGTTCGGC TTGGGTACCT ACCTCATGCT
TCACCCTTTC GTGGAGAAGA CGAGGAGACT CGCCGGTGTG AACCGGCGGG CAGGTTTTAA
ATGATTGTCG CCCAATCACG AACCTCTTGT TACTAGTAAC GAGAACCCAT CATGAATGAG
ACTCTGTCGC GAGGCAGTAG TCTAAAACAA AAGTACAACC CTGAACGGTG GATCACTCGG
CTCGTGGGTC GATGAAGAAC GCAGCAAATT GCGCGTCGAC ATGTGAACTG CAGGACACAT
GAACATCGAC ATTTCGAACG CACATTGCGG TCCATGGATT CCGTTCCCGG ACCACGCCTG
GCTGAGGGTC GGTAGCTAAA ACTGAAATGC TCTTTGCGTT TCGATGGTGG GAGCCTCGCT
GACGGTGTGA CTTCGGTTGC CCGGGCGTCT CCTGAAATGA GCTCCG
>PV2010_07_29_ITS
GCGAGAAGGG AGTCTTCGTG CTCTCGGTGC GAGCCGCCAA CATGGTGGCA CAGGCTGCTG
CCGAGCTTAG TTGCTCTGGC CGGTCTCTCT GATGGCTGAT TTGCTTTGCG GCTACGGCTT
TCGGTGGAGA GTGCTTCGCT TCGGCGTCAC TCATTCTATT TTAATAATTG TGCACGGCTT
CGCCGTGCCC ATACAGGGAG CTTCGCGGGC AAGTGTGACT TCGGTCGCCC TCGCGTCTCT
CGCTTTTGGC TGTGGGTCGT CGCACCCATG GTCGTTCGGC TTGGGTACCT ACCTCATGCT
TCACCCTTTC GTGGAGAAGA CGAGGAGACT CGCCGGTGTG AACCGGCGGG CAGGTTTTAA
ATGATTGTCG CCCAATCACG AACCTCTTGT TACTAGTAAC GAGAACCCAT CATGAATGAG
ACTCTGTCGC GAGGCAGTAG TCTAAAACAA AAATACAACC CTGAACGGTG GATCACTCGG
CTCGTGGGTC GATGAAGAAC GCAGCAAATT GCGCGTCGAC ATGTGAACTG CAGGACACAT
GAACATCGAC ATTTCGAACG CACATTGCGG TCCATGGATT CCGTTCCCGG ACCACGCCTG
GCTGAGGGTC GGTAGCTAAA ACTGAAATGC TCTTTGCGTT TCGATGGTGG GAGCCTCGCT
GACGGTGTGA CTTCGGTTGC CCGGGCGTCT CCTGAAATGA GCTCCG
>PV2010_09_01_ITS
GCGAGAAGGG AGTCTTCGTG CTCTCGGTGC GAGCCGCCAA CATGGGGGCA CAGGCTGCTG
CCGAGCTTAG TTGCTCTGGC CGGTCTCTCT GATGGCTGAT TTGCTTTGCG GCTACGGCTG
TCGGTGGAGA GTGCTTCGCT TCGGCGTCAC TCATTCTATT TTAATAATTG TGCACGGCTT
CGCCGTGCCC ATACAGGGAG CTTCGCGGGC AAGTGTGACT TCGGTCGCCC TCGCGTCTCT
CGCTTTTGGC TGTGGGTCGT CGCACCCATG GTCGTTCGGC TTGGGTACCT ACCTCATGCT
TCACCCTTTC GTGGAGAAGA CGAGGAGACT CGCCGGTGTG AACCGGCGGG CAGGTTTTAA
ATGATTGTCG CCCAATCACG AACCTCTTGT TACTAGTAAC GAGAACCCAT CATGAATGAG
ACTCTGTCGC GAGGCAGTAG TCTAAAACAA AAGTACAACC CTGAACGGTG GATCACTCGG
CTCGTGGGTC GATGAAGAAC GCAGCAAATT GCGCGTCGAC ATGTGAACTG CAGGACACAT
GAACATCGAC ATTTCGAACG CACATTGCGG TCCATGGATT CCGTTCCCGG ACCACGCCTG
GCTGAGGGTC GGTAGCTAAA ACTGAAATGC TCTTTGCGTT TCGATGGTGG GAGCCTCGCT
GACGGTGTGA CTTCGGTTGC CCGGGCGTCT CCTGAAATGA GCTCCG
>PV2010_09_04_ITS
GCGAGAAGGG AGTCTTCGTG CTCTCGGTGC GAGCCGCCAA CATGGGGGCA CAGGCTGCTG
CCGAGCTTAG TTGCTCTGGC CGGTCTCTCT GATGGCTGAT TTGCTTTGCG GCTACGGCTG
TCGGTGGAGA GTGCTTCGCT TCGGCGTCAC TCGTTCTATT TTACTAATTG TGCACGGCTT
CGCCGTGCCC ATACAGGGAG CTTCGCGGGC AAGTGTGACT TCGGTCGCCC TCGCGTCTCT
CGCTTTTGGC TGTGGGTCGT CGCACCCATG GTCGTTCGGC TTGGGTACCT ACCTCATGCT
TCACCCTTTC GTGGAGAAGA CGAGGAGACT CGCCGGTGTG AACCGGCGGG CAGGTTTTAA
ATGATTGTCG CCCAATCACG AACCTCTTGT TACTAGTAAC GAGAACCCAT CATGAATGAG
ACTCTGTCGC GAGGCAGTAG TCTAAAACAA AAGTACAACC CTGAACGGTG GATCACTCGG
CTCGTGGGTC GATGAAGAAC GCAGCAAATT GCGCGTCGAC ATGTGAACTG CAGGACACAT
GAACATCGAC ATTTCGAACG CACATTGCGG TCCATGGATT CCGTTCCCGG ACCACGCCTG
GCTGAGGGTC GGTAGCTAAA ACTGAAATGC TATTTGCGTT TCGATGGTGG GAGCCTCGCT
GACGGTGTGA CTTCGGTTGC CCGGGCGTCT CCTGAAATGA GCTCCG
>PV2010_09_21_ITS
GCGAGAAGGG AGTCTTCGTG CTCTCGGTGC GAGCCGCCAA CATGGGGGCA CAGGCTGCTG
CCGAGCTTAG TTGCTCTGGC CGGTCTCTCT GATGGCTGAT TTGCTTTGCG GCTACGGCTG
TCGGTGGAGA GTGCTTCGCT TCGGCGTCAC TCGTTCTATT TTAATAATTG TGCACGGCTT
CGCCGTGCCC ATACAGGGAG CTTCGCGGGC AAGTGTGACT TCGGTCGCCC TCGCGTCTCT
CGCTTTTGGC TGTGGGTCGT CGCACCCATG GTCGTTCGGC TTGGGTACCT ACCTCATGCT
TCACCCTTTC GTGGAGAAGA CGAGGAGACT CGCCGGTGTG AACCGGCGGG CAGGTTTTAA
ATGATTGTCG CCCAATCACG AACCTCTTGT TACTAGTAAC GAGAACCCAT CATGAATGAG
ACTCTGTCGC GAGGCAGTAG TCTAAAACAA AAGTACAACC CTGAACGGTG GATCACTCGG
CTCGTGGGTC GATGAAGAAC GCAGCAAATT GCGCGTCGAC ATGTGAACTG CAGGACACAT
GAACATCGAC ATTTCGAACG CACATTGCGG TCCATGGATT CCGTTCCCGG ACCACGCCTG
GCTGAGGGTC GGTAGCTAAA ACTGAAATGC TATTTGCGTT TCGATGGTGG GAGCCTCGCT
GACGGTGTGA CTTCGGTTGC CCGGGCGTCT CCTGAAATGA GCTCCG
>PV2010_09_24_ITS
GCGAGAAGGG AGTCTTCGTG CTCTCGGTGC GAGCCGCCAA CATGGGGGCA CAGGCTGCTG
CCGAGCTTAG TTGCTCTGGC CGGTCTCTCT GATGGCTGAT TTGCTTTGCG GCTACGGCTG
TCGGTGGAGA GTGCTTCGCT TCGGCGTCAC TCGTTCTATT TTATTAATTG TGCACGGCTT
CGCCGTGCCC ATACAGGGAG CTTCGCGGGC AAGTGTGACT TCGGTCGCCC TCGCGTCTCT
CGCTTTTGGC TGTGGGTCGT CGCACCCATG GTCGTTCGGC TTGGGTACCT ACCTCATGCT
TCACCCTTTC GTGGAGAAGA CGAGGAGACT CGCCGGTGTG AACCGGCGGG CAGGTTTTAA
ATGATTGTCG CCCAATCACG AACCTCTTGT TACTAGTAAC GAGAACCCAT CATGAATGAG
ACTCTGTCGC GAGGCAGTAG TCTAAAACAA AAGTACAACC CTGAACGGTG GATCACTCGG
CTCGTGGGTC GATGAAGAAC GCAGCAAATT GCGCGTCGAC ATGTGAACTG CAGGACACAT
GAACATCGAC ATTTCGAACG CACATTGCGG TCCATGGATT CCGTTCCCGG ACCACGCCTG
GCTGAGGGTC GGTAGCTAAA ACTGAAATGC TATTTGCGTT TCGATGGTGG GAGCCTCGCT
GACGGTGTGA CTTCGGTTGC CCGGGCGTCT CCTGAAATGA GCTCCG
>PV2010_09_26_ITS
GCGAGAAGGG AGTCTTCGTG CTCTCGGTGC GAGCCGCCAA CATGGGGGCA CAGGCTGCTG
CCGAGCTTAG TTGCTCTGGC CGGTCTCTCT GATGGCTGAT TTGCTTTGCG GCTACGGCTG
TCGGTGGAGA GTGCTTCGCT TCGGCGTCAC TCGTTCTATT TTACTAATTG TGCACGGCTT
CGCCGTGCCC ATACAGGGAG CTTCGCGGGC AAGTGTGACT TCGGTCGCCC TCGCGTCTCT
CGCTTTTGGC TGTGGGTCGT CGCACCCATG GTCGTTCGGC TTGGGTACCT ACCTCATGCT
TCACCCTTTC GTGGAGAAGA CGAGGAGACT CGCCGGTGTG AACCGGCGGG CAGGTTTTAA
ATGATTGTCG CCCAATCACG AACCTCTTGT TACTAGTAAC GAGAACCCAT CATGAATGAG
ACTCTGTCGC GAGGCAGTAG TCTAAAACAA AAGTACAACC CTGAACGGTG GATCACTCGG
CTCGTGGGTC GATGAAGAAC GCAGCAAATT GCGCGTCGAC ATGTGAACTG CAGGACACAT
GAACATCGAC ATTTCGAACG CACATTGCGG TCCATGGATT CCGTTCCCGG ACCACGCCTG
GCTGAGGGTC GGTAGCTAAA ACTGAAATGC TATTTGCGTT TCGATGGTGG GAGCCTCGCT
GACGGTGTGA CTTCGGTTGC CCGGGCGTCT CCTGAAATGA GCTCCG
>PV2010_09_27_ITS
GCGAGAAGGG AGTCTTCGTG CTCTCGGTGC GAGCCGCCAA CATGGGGGCA CAGGCTGCTG
CCGAGCTTAG TTGCTCTGGC CGGTCTCTCT GATGGCTGAT TTGCTTTGCG GCTACGGCTG
TCGGTGGAGA GTGCTTCGCT TCGGCGTCAC TCGTTCTATT TTACTAATTG TGCACGGCTT
CGCCGTGCCC ATACAGGGAG CTTCGCGGGC AAGTGTGACT TCGGTCGCCC TCGCGTCTCT
CGCTTTTGGC TGTGGGTCGT CGCACCCATG GTCGTTCGGC TTGGGTACCT ACCTCATGCT
TCACCCTTTC GTGGAGAAGA CGAGGAGACT CGCCGGTGTG AACCGGCGGG CAGGTTTTAA
ATGATTGTCG CCCAATCACG AACCTCTTGT TACTAGTAAC GAGAACCCAT CATGAATGAG
ACTCTGTCGC GAGGCAGTAG TCTAAAACAA AAGTACAACC CTGAACGGTG GATCACTCGG
CTCGTGGGTC GATGAAGAAC GCAGCAAATT GCGCGTCGAC ATGTGAACTG CAGGACACAT
GAACATCGAC ATTTCGAACG CACATTGCGG TCCATGGATT CCGTTCCCGG ACCACGCCTG
GCTGAGGGTC GGTAGCTAAA ACTGAAATGC TATTTGCGTT TCGATGGTGG GAGCCTCGCT
GACGGTGTGA CTTCGGTTGC CCGGGCGTCT CCTGAAATGA GCTCCG
>PV2010_09_30_ITS
GCGAGAAGGG AGTCTTCGTG CTCTCGGTGC GAGCCGCCAA CATGGGGGCA CAGGCTGCTG
CCGAGCTTAG TTGCTCTGGC CGGTCTCTCT GATGGCTGAT TTGCTTTGCG GCTACGGCTG
TCGGTGGAGA GTGCTTCGCT TCGGCGTCAC TCGTTCTATT TTATTAATTG TGCACGGCTT
CGCCGTGCCC ATACAGGGAG CTTCGCGGGC AAGTGTGACT TCGGTCGCCC TCGCGTCTCT
CGCTTTTGGC TGTGGGTCGT CGCACCCATG GTCGTTCGGC TTGGGTACCT ACCTCATGCT
TCACCCTTTC GTGGAGAAGA CGAGGAGACT CGCCGGTGTG AACCGGCGGG CAGGTTTTAA
ATGATTGTCG CCCAATCACG AACCTCTTGT TACTAGTAAC GAGAACCCAT CATGAATGAG
ACTCTGTCGC GAGGCAGTAG TCTAAAACAA AAGTACAACC CTGAACGGTG GATCACTCGG
CTCGTGGGTC GATGAAGAAC GCAGCAAATT GCGCGTCGAC ATGTGAACTG CAGGACACAT
GAACATCGAC ATTTCGAACG CACATTGCGG TCCATGGATT CCGTTCCCGG ACCACGCCTG
GCTGAGGGTC GGTAGCTAAA ACTGAAATGC TATTTGCGTT TCGATGGTGG GAGCCTCGCT
GACGGTGTGA CTTCGGTTGC CCGGGCGTCT CCTGAAATGA GCTCCG
>PV2010_09_31_ITS
GCGAGAAGGG AGTCTTCGTG CTCTCGGTGC GAGCCGCCAA CATGGGGGCA CAGGCTGCTG
CCGAGCTTAG TTGCTCTGGC CGGTCTCTCT GATGGCTGAT TTGCTTTGCG GCTACGGCTG
TCGGTGGAGA GTGCTTCGCT TCGGCGTCAC TCGTTCTATT TTATTAATTG TGCACGGCTT
CGCCGTGCCC ATACAGGGAG CTTCGCGGGC AAGTGTGACT TCGGTCGCCC TCGCGTCTCT
CGCTTTTGGC TGTGGGTCGT CGCACCCATG GTCGTTCGGC TTGGGTACCT ACCTCATGCT
TCACCCTTTC GTGGAGAAGA CGAGGAGACT CGCCGGTGTG AACCGGCGGG CAGGTTTTAA
ATGATTGTCG CCCAATCACG AACCTCTTGT TACTAGTAAC GAGAACCCAT CATGAATGAG
ACTCTGTCGC GAGGCAGTAG TCTAAAACAA AAGTACAACC CTGAACGGTG GATCACTCGG
CTCGTGGGTC GATGAAGAAC GCAGCAGATT GCGCGTCGAC ATGTGAACTG CAGGACACAT
GAACATCGAC ATTTCGAACG CACATTGCGG TCCATGGATT CCGTTCCCGG ACCACGCCTG
GCTGAGGGTC GGTAGCTAAA ACTGAAATGC TATTTGCGTT TCGATGGTGG GAGCCTCGCT
GACGGTGTGA CTTCGGTTGC CCGGGCGTCT CCTGAAATGA GCTCTG
>PV2010_09_43_ITS
GCGAGAAGGG AGTCTTCGTG CTCTCGGTGC GAGCCGCCAA CATGGGGGCA CAGGCTGCTG
CCGAGCTTAG TTGCTCTGGC CGGTCTCTCT GATGGCTGAT TTGCTTTGCG GCTACGGCTG
TCGGTGGAGA GTGCTTCGCT TCGGCGTCAC TCGTTCTATT TTATTAATTG TGCACGGCTT
CGCCGTGCCC ATACAGGGAG CTTCGCGGGC AAGTGTGACT TCGGTCGCCC TCGCGTCTCT
CGCTTTTGGC TGTGGGTCGT CGCACCCATG GTCGTTCGGC TTGGGTACCT ACCTCATGCT
TCACCCTTTC GTGGAGAAGA CGAGGAGACT CGCCGGTGTG AACCGGCGGG CAGGTTTTAA
ATGATTGTCG CCCAATCACG AACCTCTTGT TACTAGTAAC GAGAACCCAT CATGAATGAG
ACTCTGTCGC GAGGCAGTAG TCTAAAACAA AAGTACAACC CTGAACGGTG GATCACTCGG
CTCGTGGGTC GATGAAGAAC GCAGCAAATT GCGCGTCGAC ATGTGAACTG CAGGACACAT
GAACATCGAC ATTTCGAACG CACATTGCGG TCCATGGATT CCGTTCCCGG ACCACGCCTG
GCTGAGGGTC GGTAGCTAAA ACTGAAATGC TCTTTGCGTT TCGATGGTGG GAGCCTCGCT
GACGGTGTGA CTTCGGTTGC CCGGGCGTCT CCTGAAATGA GCTCCG
>PV2011_02_01_ITS
GCGAGAAGGG AGTCTTCGTG CTCTCGGTGC GAGCCGCCAA CATGGGGGCA CAGGCTGCTG
CCGAGCTTAG TTGCTCTGGC CGGTCTCTCT GATGGCTGAT TTGCTTTGCG GCTACGGCTG
TCGGTGGAGA GTGCTTCGCT TCGGCGTCAC TCGTTCTATT TCAATAATTG TGCACGGCTT
CGCCGTGCCC ATACAGGGAG CTTCGCGGGC AAGTGTGACT TCGGTCGCCC TCGCGTCTCT
CGCTTTTGGC TGTGGGTCGT CGCACCCATG GTCGTTCGGC TTGGGTACCT ACCTCATGCT
TCACCCTTTC GTGGAGAAGA CGAGGAGACT CGCCGGTGTG AACCGGCGGG CAGGTTTTAA
ATGATTGTCG CCCAATCACG AACCTCTTGT TACTAGTAAC GAGAACCCAT CATGAATGAG
ACTGTGTCGC GAGGCATTAG TCTAAAACAA AAATACAACC CTGAACGGTG GATCACTCGG
CTCGTGGGTC GATGAAGAAC GCAGCAAATT GCGCGTCGAC ATGTGAACTG CAGGACACAT
GAACATCGAC ATTTCGAACG CACATTGCGG TCCATGGATT CCGTTCCCGG ACCACGCCTG
GCTGAGGGTC GGTAGCTAAA ACTGAAATGC TCTTTGCGTT TCGATGGTGG GAGCCTCGCT
GACGGTGTGA CTTCGGTTGC CCGGGCGTCT CCTGAAATGA GCTCCG
>PV2011_02_02_ITS
GCGAGAAGGG AGTCTTCGTG CTCTCGGTGC GAGCCGCCAA CATGGGGGCA CAGGCTGCTG
CCGAGCTTAG TTGCTCTGGC CGGTCTCTCT GATGGCTGAT TTGCTTTGCG GCTACGGCTG
TCGGTGGAGA GTGCTTCGCT TCGGCGTCAC TCATTCTATT TTACTAATTG TGCACGGCTT
CGCCGTGCCC ATACAGGGAG CTTCGCGGGC AAGTGTGACT TCGGTCGCCC TCGCGTCTCT
CGCTTTTGGC TGTGGGTCGT CGCACCCATG GTCGTTCGGC TTGGGTACCT ACCTCATGCT
TCACCCTTTC GTGGAGAAGA CGAGGAGACT CGCCGGTGTG AACCGGCGGG CAGGTTTTAA
ATGATTGTCG CCCAATCACG AACCTCTTGT TACTAGTAAC GAGAACCCAT CATGAATGAG
ACTGTGTCGC GAGGCATTAG TCTAAAACAA AAGTACAACC CTGAACGGTG GATCACTCGG
CTCGTGGGTC GATGAAGAAC GCAGCAAATT GCGCGTCGAC ATGTGAACTG CAGGACACAT
GAACATCGAC ATTTCGAACG CACATTGCGG TCCATGGATT CCGTTCCCGG ACCACGCCTG
GCTGAGGGTC GGTAGCTAAA ACTGAAATGC TCTTTGCGTT TCGATGGTGG GAGCCTCGCT
GACGGTGTGA CTTCGGTTGC CCGGGCGTCT CCTGAAATGA GCTCCG
>PV2011_02_11_ITS
GCGAGAAGGG AGTCTTCGTG CTCTCGGTGC GAGCCGCCAA CATGGGGGCA CAGGCTGCTG
CCGAGCTTAG TTGCTCTGGC CGGTCTCTCT GATGGCTGAT TTGCTTTGCG GCTACGGCTG
TCGGTGGAGA GTGCTTCGCT TCGGCGTCAC TCATTCTATT TTACTAATTG TGCACGGCTT
CGCCGTGCCC ATACAGGGAG CTTCGCGGGC AAGTGTGACT TCGGTCGCCC TCGCGTCTCT
CGCTTTTGGC TGTGGGTCGT CGCACCCATG GTCGTTCGGC TTGGGTACCT ACCTCATGCT
TCACCCTTTC GTGGAGAAGA CGAGGAGACT CGCCGGTGTG AACCGGCGGG CAGGTTTTAA
ATGATTGTCG CCCAATCACG AACCTCTTGT TACTAGTAAC GAGAACCCAT CATGAATGAG
ACTGTGTCGC GAGGCATTAG TCTAAAACAA AAGTACAACC CTGAACGGTG GATCACTCGG
CTCGTGGGTC GATGAAGAAC GCAGCAAATT GCGCGTCGAC ATGTGAACTG CAGGACACAT
GAACATCGAC ATTTCGAACG CACATTGCGG TCCATGGATT CCGTTCCCGG ACCACGCCTG
GCTGAGGGTC GGTAGCTAAA ACTGAAATGC TATTTGCGTT TCGATGGTGG GAGCCTCGCT
GACGGTGTGA CTTCGGTTGC CCGGGCGTCT CCTGAAATGA GCTCCG
>PV2011_02_16_ITS
GCGAGAAGGG AGTCTTCGTG CTCTCGGTGC GAGCCGCCAA CATGGGGGCA CAGGCTGCTG
CCGAGCTTAG TTGCTCTGGC CGGTCTCTCT GATGGCTGAT TTGCTTTGCG GCTACGGCTG
TCGGTGGAGA GTGCTTCGCT TCGGCGTCAC TCGTTCTATT TTACTAATTG TGCACGGCTT
CGCCGTGCCC ATACAGGGAG CTTCGCGGGC AAGTGTGACT TCGGTCGCCC TCGCGTCTCT
CGCTTTTGGC TGTGGGTCGT CGCACCCATG GTCGTTCGGC TTGGGTACCT ACCTCATGCT
TCACCCTTTC GTGGAGAAGA CGAGGAGACT CGCCGGTGTG AACCGGCGGG CAGGTTTTAA
ATGATTGTCG CCCAATCACG AACCTCTTGT TACTAGTAAC GAGAACCCAT CATGAATGAG
ACTGTGTCGC GAGGCATTAG TCTAAAACAA AAGTACAACC CTGAACGGTG GATCACTCGG
CTCGTGGGTC GATGAAGAAC GCAGCAAATT GCGCGTCGAC ATGTGAACTG CAGGACACAT
GAACATCGAC ATTTCGAACG CACATTGCGG TCCATGGATT CCGTTCCCGG ACCACGCCTG
GCTGAGGGTC GGTAGCTAAA ACTGAAATGC TATTTGCGTT TCGATGGTGG GAGCCTCGCT
GACGGTGTGA CTTCGGTTGC CCGGGCGTCT CCTGAAATGA GCTCCG
>PV2011_02_21_ITS
GCGAGAAGGG AGTCTTCGTG CTCTCGGTGC GAGCCGCCAA CATGGGGGCA CAGGCTGCTG
CCGAGCTTAG TTGCTCTGGC CGGTCTCTCT GATGGCTGAT TTGCTTTGCG GCTACGGCTT
TCGGTGGAGA GTGCTTCGCT TCGGCGTCAC TCATTCTATT TCAATAATTG TGCACGGCTT
CGCCGTGCCC ATACAGGGAG CTTCGCGGGC AAGTGTGACT TCGGTCGCCC TCGCGTCTCT
CGCTTTTGGC TGTGGGTCGT CGCACCCATG GTCGTTCGGC TTGGGTACCT ACCTCATGCT
TCACCCTTTC GTGGAGAAGA CGAGGAGACT CGCCGGTGTG AACCGGCGGG CAGGTTTTAA
ATGATTGTCG CCCAATCACG AACCTCTTGT TACTAGTAAC GAGAACCCAT CATGAATGAG
ACTCTGTCGC GAGGCATTAG TCTAAAACAA AAATACAACC CTGAACGGTG GATCACTCGG
CTCGTGGGTC GATGAAGAAC GCAGCAAATT GCGCGTCGAC ATGTGAACTG CAGGACACAT
GAACATCGAC ATTTCGAACG CACATTGCGG TCCATGGATT CCGTTCCCGG ACCACGCCTG
GCTGAGGGTC GGTAGCTAAA ACTGAAATGC TCTTTGCGTT TCGATGGTGG GAGCCTCGCT
GACGGTGTGA CTTCGGTTGC CCGGGCGTCT CCTGAAATGA GCTCCG
>PV2011_02_29_ITS
GCGAGAAGGG AGTCTTCGTG CTCTCGGTGC GAGCCGCCAA CATGGTGGCA CAGGCTGCTG
CCGAGCTTAG TTGCTCTGGC CGGTCTCTCT GATGGCTGAT TTGCTTTGCG GCTACGGCTT
TCGGTGGAGA GTGCTTCGCT TCGGCGTCAC TCATTCTATT TTAATAATTG TGCACGGCTT
CGCCGTGCCC ATACAGGGAG CTTCGCGGGC AAGTGTGACT TCGGTCGCCC TCGCGTCTCT
CGCTTTTGGC TGTGGGTCGT CGCACCCATG GTCGTTCGGC TTGGGTACCT ACCTCATGCT
TCACCCTTTC GTGGAGAAGA CGAGGAGACT CGCCGGTGTG AACCGGCGGG CAGGTTTTAA
ATGATTGTCG CCCAATCACG AACCTCTTGT TACTAGTAAC GAGAACCCAT CATGAATGAG
ACTCTGTCGC GAGGCAGTAG TCTAAAACAA AAGTACAACC CTGAACGGTG GATCACTCGG
CTCGTGGGTC GATGAAGAAC GCAGCAAATT GCGCGTCGAC ATGTGAACTG CAGGACACAT
GAACATCGAC ATTTCGAACG CACATTGCGG TCCATGGATT CCGTTCCCGG ACCACGCCTG
GCTGAGGGTC GGTAGCTAAA ACTGAAATGC TATTTGCGTT TCGATGGTGG GAGCCTCGCT
GACGGTGTGA CTTCGGTTGC CCGGGCGTCT CCTGAAATGA GCTCCG
>PV2011_02_33_ITS
GCGAGAAGGG AGTCTTCGTG CTCTCGGTGC GAGCCGCCAA CATGGGGGCA CAGGCTGCTG
CCGAGCTTAG TTGCTCTGGC CGGTCTCTCT GATGGCTGAT TTGCTTTGCG GCTACGGCTT
TCGGTGGAGA GTGCTTCGCT TCGGCGTCAC TCATTCTATT TCAATAATTG TGCACGGCTT
CGCCGTGCCC ATACAGGGAG CTTCGCGGGC AAGTGTGACT TCGGTCGCCC TCGCGTCTCT
CGCTTTTGGC TGTGGGTCGT CGCACCCATG GTCGTTCGGC TTGGGTACCT ACCTCATGCT
TCACCCTTTC GTGGAGAAGA CGAGGAGACT CGCCGGTGTG AACCGGCGGG CAGGTTTTAA
ATGATTGTCG CCCAATCACG AACCTCTTGT TACTAGTAAC GAGAACCCAT CATGAATGAG
ACTCTGTCGC GAGGCAGTAG TCTAAAACAA AAGTACAACC CTGAACGGTG GATCACTCGG
CTCGTGGGTC GATGAAGAAC GCAGCAAATT GCGCGTCGAC ATGTGAACTG CAGGACACAT
GAACATCGAC ATTTCGAACG CACATTGCGG TCCATGGATT CCGTTCCCGG ACCACGCCTG
GCTGAGGGTC GGTAGCTAAA ACTGAAATGC TCTTTGCGTT TCGATGGTGG GAGCCTCGCT
GACGGTGTGA CTTCGGTTGC CCGGGCGTCT CCTGAAATGA GCTCCG
>PV2011_02_34_ITS
GCGAGAAGGG AGTCTTCGTG CTCTCGGTGC GAGCCGCCAA CATGGGGGCA CAGGCTGCTG
CCGAGCTTAG TTGCTCTGGC CGGTCTCTCT GATGGCTGAT TTGCTTTGCG GCTACGGCTT
TCGGTGGAGA GTGCTTCGCT TCGGCGTCAC TCATTCTATT TCAATAATTG TGCACGGCTT
CGCCGTGCCC ATACAGGGAG CTTCGCGGGC AAGTGTGACT TCGGTCGCCC TCGCGTCTCT
CGCTTTTGGC TGTGGGTCGT CGCACCCATG GTCGTTCGGC TTGGGTACCT ACCTCATGCT
TCACCCTTTC GTGGAGAAGA CGAGGAGACT CGCCGGTGTG AACCGGCGGG CAGGTTTTAA
ATGATTGTCG CCCAATCACG AACCTCTTGT TACTAGTAAC GAGAACCCAT CATGAATGAG
ACTCTGTCGC GAGGCAGTAG TCTAAAACAA AAATACAACC CTGAACGGTG GATCACTCGG
CTCGTGGGTC GATGAAGAAC GCAGCAAATT GCGCGTCGAC ATGTGAACTG CAGGACACAT
GAACATCGAC ATTTCGAACG CACATTGCGG TCCATGGATT CCGTTCCCGG ACCACGCCTG
GCTGAGGGTC GGTAGCTAAA ACTGAAATGC TCTTTGCGTT TCGATGGTGG GAGCCTCGCT
GACGGTGTGA CTTCGGTTGC CCGGGCGTCT CCTGAAATGA GCTCCG
>PV2011_02_38_ITS
GCGAGAAGGG AGTCTTCGTG CTCTCGGTGC GAGCCGCCAA CATGGTGGCA CAGGCTGCTG
CCGAGCTTAG TTGCTCTGGC CGGTCTCTCT GATGGCTGAT TTGCTTTGCG GCTACGGCTT
TCGGTGGAGA GTGCTTCGCT TCGGCGTCAC TCATTCTATT TTAATAATTG TGCACGGCTT
CGCCGTGCCC ATACAGGGAG CTTCGCGGGC AAGTGTGACT TCGGTCGCCC TCGCGTCTCT
CGCTTTTGGC TGTGGGTCGT CGCACCCATG GTCGTTCGGC TTGGGTACCT ACCTCATGCT
TCACCCTTTC GTGGAGAAGA CGAGGAGACT CGCCGGTGTG AACCGGCGGG CAGGTTTTAA
ATGATTGTCG CCCAATCACG AACCTCTTGT TACTAGTAAC GAGAACCCAT CATGAATGAG
ACTCTGTCGC GAGGCAGTAG TCTAAAACAA AAGTACAACC CTGAACGGTG GATCACTCGG
CTCGTGGGTC GATGAAGAAC GCAGCAAATT GCGCGTCGAC ATGTGAACTG CAGGACACAT
GAACATCGAC ATTTCGAACG CACATTGCGG TCCATGGATT CCGTTCCCGG ACCACGCCTG
GCTGAGGGTC GGTAGCTAAA ACTGAAATGC TCTTTGCGTT TCGATGGTGG GAGCCTCGCT
GACGGTGTGA CTTCGGTTGC CCGGGCGTCT CCTGAAATGA GCTCCG
>PV2011_02_46_ITS
GCGAGAAGGG AGTCTTCGTG CTCTCGGTGC GAGCCGCCAA CATGGGGGCA CAGGCTGCTG
CCGAGCTTAG TTGCTCTGGC CGGTCTCTCT GATGGCTGAT TTGCTTTGCG GCTACGGCTT
TCGGTGGAGA GTGCTTCGCT TCGGCGTCAC TCATTCTATT TCAATAATTG TGCACGGCTT
CGCCGTGCCC ATACAGGGAG CTTCGCGGGC AAGTGTGACT TCGGTCGCCC TCGCGTCTCT
CGCTTTTGGC TGTGGGTCGT CGCACCCATG GTCGTTCGGC TTGGGTACCT ACCTCATGCT
TCACCCTTTC GTGGAGAAGA CGAGGAGACT CGCCGGTGTG AACCGGCGGG CAGGTTTTAA
ATGATTGTCG CCCAATCACG AACCTCTTGT TACTAGTAAC GAGAACCCAT CATGAATGAG
ACTCTGTCGC GAGGCAGTAG TCTAAAACAA AAATACAACC CTGAACGGTG GATCACTCGG
CTCGTGGGTC GATGAAGAAC GCAGCAAATT GCGCGTCGAC ATGTGAACTG CAGGACACAT
GAACATCGAC ATTTCGAACG CACATTGCGG TCCATGGATT CCGTTCCCGG ACCACGCCTG
GCTGAGGGTC GGTAGCTAAA ACTGAAATGC TCTTTGCGTT TCGATGGTGG GAGCCTCGCT
GACGGTGTGA CTTCGGTTGC CCGGGCGTCT CCTGAAATGA GCTCCG
>PV2011_02_47_ITS
GCGAGAAGGG AGTCTTCGTG CTCTCGGTGC GAGCCGCCAA CATGGGGGCA CAGGCTGCTG
CCGAGCTTAG TTGCTCTGGC CGGTCTCTCT GATGGCTGAT TTGCTTTGCG GCTACGGCTT
TCGGTGGAGA GTGCTTCGCT TCGGCGTCAC TCATTCTATT TTAATAATTG TGCACGGCTT
CGCCGTGCCC ATACAGGGAG CTTCGCGGGC AAGTGTGACT TCGGTCGCCC TCGCGTCTCT
CGCTTTTGGC TGTGGGTCGT CGCACCCATG GTCGTTCGGC TTGGGTACCT ACCTCATGCT
TCACCCTTTC GTGGAGAAGA CGAGGAGACT CGCCGGTGTG AACCGGCGGG CAGGTTTTAA
ATGATTGTCG CCCAATCACG AACCTCTTGT TACTAGTAAC GAGAACCCAT CATGAATGAG
ACTCTGTCGC GAGGCAGTAG TCTAAAACAA AAGTACAACC CTGAACGGTG GATCACTCGG
CTCGTGGGTC GATGAAGAAC GCAGCAAATT GCGCGTCGAC ATGTGAACTG CAGGACACAT
GAACATCGAC ATTTCGAACG CACATTGCGG TCCATGGATT CCGTTCCCGG ACCACGCCTG
GCTGAGGGTC GGTAGCTAAA ACTGAAATGC TCTTTGCGTT TCGATGGTGG GAGCCTCGCT
GACGGTGTGA CTTCGGTTGC CCGGGCGTCT CCTGAAATGA GCTCCG
>PV2011_04_13_ITS
GCGAGAAGGG AGTCTTCGTG CTCTCGGTGC GAGCCGCCAA CATGGGGGCA CAGGCTGCTG
CCGAGCTTAG TTGCTCTGGC CGGTCTCTCT GATGGCTGAT TTGCTTTGCG GCTACGGCTG
TCGGTGCAGA GTGCTTCGCT TCGGCGTCAC TCGTTCTATT TTACTAATTG TGCACGGCTT
CGCCGTGCCC ATACAGGGAG CTTCGCGGGC AAGTGTGACT TCGGTCGCCC TCGCGTCTCT
CGCTTTTGGC TGTGGGTCGT CGCACCCATG GTCGTTCGGC TTGGGTACCT ACCTCATGCT
TCACCCTTTC GTGGAGAAGA CGAGGAGACT CGCCGGTGTG AACCGGCGGG CAGGTTTTAA
ATGATTGTCG CCCAATCACG AACCTCTTGT TACTAGTAAC GAGAACCCAT CATGAATGAG
ACTGTGTCGC GAGGCATTAG TCTAAAACAA AAGTACAACC CTGAACGGTG GATCACTCGG
CTCGTGGGTC GATGAAGAAC GCAGCAAATT GCGCGTCGAC ATGTGAACTG CAGGACACAT
GAACATCGAC ATTTCGAACG CACATTGCGG TCCATGGATT CCGTTCCCGG ACCACGCCTG
GCTGAGGGTC GGTAGCTAAA ACTGAAATGC TATTTGCGTT TCGATGGTGG GAGCCTCGCT
GACGGTGTGA CTTCGGTTGC CCGGGCGTCT CCTGAAATGA GCTCCG
>PV2011_04_15_ITS
GCGAGAAGGG AGTCTTCGTG CTCTCGGTGC GAGCCGCCAA CATGGGGGCA CAGGCTGCTG
CCGAGCTTAG TTGCTCTGGC CGGTCTCTCT GATGGCTGAT TTGCTTTGCG GCTACGGCTG
TCGGTGCAGA GTGCTTCGCT TCGGCGTCAC TCGTTCTATT TTACTAATTG TGCACGGCTT
CGCCGTGCCC ATACAGGGAG CTTCGCGGGC AAGTGTGACT TCGGTCGCCC TCGCGTCTCT
CGCTTTTGGC TGTGGGTCGT CGCACCCATG GTCGTTCGGC TTGGGTACCT ACCTCATGCT
TCACCCTTTC GTGGAGAAGA CGAGGAGACT CGCCGGTGTG AACCGGCGGG CAGGTTTTAA
ATGATTGTCG CCCAATCACG AACCTCTTGT TACTAGTAAC GAGAACCCAT CATGAATGAG
ACTGTGTCGC GAGGCATTAG TCTAAAACAA AAGTACAACC CTGAACGGTG GATCACTCGG
CTCGTGGGTC GATGAAGAAC GCAGCAAATT GCGCGTCGAC ATGTGAACTG CAGGACACAT
GAACATCGAC ATTTCGAACG CACATTGCGG TCCATGGATT CCGTTCCCGG ACCACGCCTG
GCTGAGGGTC GGTAGCTAAA ACTGAAATGC TATTTGCGTT TCGATGGTGG GAGCCTCGCT
GACGGTGTGA CTTCGGTTGC CCGGGCGTCT CCTGAAATGA GCTCCG
>PV2011_04_20_ITS
GCGAGAAGGG AGTCTTCGTG CTCTCGGTGC GAGCCGCCAA CATGGGGGCA CAGGCTGCTG
CCGAGCTTAG TTGCTCTGGC CGGTCTCTCT GATGGCTGAT TTGCTTTGCG GCTACGGCTG
TCGGTGCAGA GTGCTTCGCT TCGGCGTCAC TCGTTCTATT TTACTAATTG TGCACGGCTT
CGCCGTGCCC ATACAGGGAG CTTCGCGGGC AAGTGTGACT TCGGTCGCCC TCGCGTCTCT
CGCTTTTGGC TGTGGGTCGT CGCACCCATG GTCGTTCGGC TTGGGTACCT ACCTCATGCT
TCACCCTTTC GTGGAGAAGA CGAGGAGACT CGCCGGTGTG AACCGGCGGG CAGGTTTTAA
ATGATTGTCG CCCAATCACG AACCTCTTGT TACTAGTAAC GAGAACCCAT CATGAATGAG
ACTGTGTCGC GAGGCATTAG TCTAAAACAA AAGTACAACC CTGAACGGTG GATCACTCGG
CTCGTGGGTC GATGAAGAAC GCAGCAAATT GCGCGTCGAC ATGTGAACTG CAGGACACAT
GAACATCGAC ATTTCGAACG CACATTGCGG TCCATGGATT CCGTTCCCGG ACCACGCCTG
GCTGAGGGTC GGTAGCTAAA ACTGAAATGC TATTTGCGTT TCGATGGTGG GAGCCTCGCT
GACGGTGTGA CTTCGGTTGC CCGGGCGTCT CCTGAAATGA GCTCCG
>PV2011_04_22_ITS
GCGAGAAGGG AGTCTTCGTG CTCTCGGTGC GAGCCGCCAA CATGGGGGCA CAGGCTGCTG
CCGAGCTTAG TTGCTCTGGC CGGTCTCTCT GATGGCTGAT TTGCTTTGCG GCTACGGCTG
TCGGTGGAGA GTGCTTCGCT TCGGCGTCAC TCGTTCTATT TTACTAATTG TGCACGGCTT
CGCCGTGCCC ATACAGGGAG CTTCGCGGGC AAGTGTGACT TCGGTCGCCC TCGCGTCTCT
CGCTTTTGGC TGTGGGTCGT CGCACCCATG GTCGTTCGGC TTGGGTACCT ACCTCATGCT
TCACCCTTTC GTGGAGAAGA CGAGGAGACT CGCCGGTGTG AACCGGCGGG CAGGTTTTAA
ATGATTGTCG CCCAATCACG AACCTCTTGT TACTGGTAAC GAGAACCCAT CATGAATGAG
ACTGTGTCGC GAGGCATTAG TCTAAAACAA AAGTACAACC CTGAACGGTG GATCACTCGG
CTCGTGGGTC GATGAAGAAC GCAGCAAATT GCGCGTCGAC ATGTGAACTG CAGGACACAT
GAACATCGAC ATTTCGAACG CACATTGCGG TCCATGGATT CCGTTCCCGG ACCACGCCTG
GCTGAGGGTC GGTAGCTAAA ACTGAAATGC TCTTTGCGTT TCGATGGTGG GAGCCTCGCT
GACGGTGTGA CTTCGGTTGC CCGGGCGTCT CCTGAAATGA GCTCCG
>PV2011_04_24_ITS
GCGAGAAGGG AGTCTTCGTG CTCTCGGTGC GAGCCGCCAA CATGGGGGCA CAGGCTGCTG
CCGAGCTTAG TTGCTCTGGC CGGTCTCTCT GATGGCTGAT TTGCTTTGCG GCTACGGCTG
TCGGTGGAGA GTGCTTCGCT TCGGCGTCAC TCATTCTATT TCACTAATTG TGCACGGCTT
CGCCGTGCCC ATACAGGGAG CTTCGCGGGC AAGTGTGACT TCGGTCGCCC TCGCGTCTCT
CGCTTTTGGC TGTGGGTCGT CGCACCCATG GTCGTTCGGC TTGGGTACCT ACCTCATGCT
TCACCCTTTC GTGGAGAAGA CGAGGAGACT CGCCGGTGTG AACCGGCGGG CAGGTTTTAA
ATGATTGTCG CCCAATCACG AACCTCTTGT TACTGGTAAC GAGAACCCAT CATGAATGAG
ACTGTGTCGC GAGGCATTAG TCTAAAACAA AAGTACAACC CTGAACGGTG GATCACTCGG
CTCGTGGGTC GATGAAGAAC GCAGCAAATT GCGCGTCGAC ATGTGAACTG CAGGACACAT
GAACATCGAC ATTTCGAACG CACATTGCGG TCCATGGATT CCGTTCCCGG ACCACGCCTG
GCTGAGGGTC GGTAGCTAAA ACTGAAATGC TCTTTGCGTT TCGATGGTGG GAGCCTCGCT
GACGGTGTGA CTTCGGTTGC CCGGGCGTCT CCTGAAATGA GCTCCG
>PV2011_04_29_ITS
GCGAGAAGGG AGTCTTCGTG CTCTCGGTGC GAGCCGCCAA CATGGGGGCA CAGGCTGCTG
CCGAGCTTAG TTGCTCTGGC CGGTCTCTCT GATGGCTGAT TTGCTTTGCG GCTACGGCTG
TCGGTGGAGA GTGCTTCGCT TCGGCGTCAC TCATTCTATT TCACTAATTG TGCACGGCTT
CGCCGTGCCC ATACAGGGAG CTTCGCGGGC AAGTGTGACT TCGGTCGCCC TCGCGTCTCT
CGCTTTTGGC TGTGGGTCGT CGCACCCATG GTCGTTCGGC TTGGGTACCT ACCTCATGCT
TCACCCTTTC GTGGAGAAGA CGAGGAGACT CGCCGGTGTG AACCGGCGGG CAGGTTTTAA
ATGATTGTCG CCCAATCACG AACCTCTTGT TACTGGTAAC GAGAACCCAT CATGAATGAG
ACTCTGTCGC GAGGCATTAG TCTAAAACAA AAGTACAACC CTGAACGGTG GATCACTCGG
CTCGTGGGTC GATGAAGAAC GCAGCAAATT GCGCGTCGAC ATGTGAACTG CAGGACACAT
GAACATCGAC ATTTCGAACG CACATTGCGG TCCATGGATT CCGTTCCCGG ACCACGCCTG
GCTGAGGGTC GGTAGCTAAA ACTGAAATGC TCTTTGCGTT TCGATGGTGG GAGCCTCGCT
GACGGTGTGA CTTCGGTTGC CCGGGCGTCT CCTGAAATGA GCTCCG
>PV2011_04_36_ITS
GCGAGAAGGG AGTCTTCGTG CTCTCGGTGC GAGCCGCCAA CATGGGGGCA CAGGCTGCTG
CCGAGCTTAG TTGCTCTGGC CGGTCTCTCT GATGGCTGAT TTGCTTTGCG GCTACGGCTG
TCGGTGCAGA GTGCTTCGCT TCGGCGTCAC TCGTTCTATT TTACTAATTG TGCACGGCTT
CGCCGTGCCC ATACAGGGAG CTTCGCGGGC AAGTGTGACT TCGGTCGCCC TCGCGTCTCT
CGCTTTTGGC TGTGGGTCGT CGCACCCATG GTCGTTCGGC TTGGGTACCT ACCTCATGCT
TCACCCTTTC GTGGAGAAGA CGAGGAGACT CGCCGGTGTG AACCGGCGGG CAGGTTTTAA
ATGATTGTCG CCCAATCACG AACCTCTTGT TACTAGTAAC GAGAACCCAT CATGAATGAG
ACTGTGTCGC GAGGCATTAG TCTAAAACAA AAGTACAACC CTGAACGGTG GATCACTCGG
CTCGTGGGTC GATGAAGAAC GCAGCAAATT GCGCGTCGAC ATGTGAACTG CAGGACACAT
GAACATCGAC ATTTCGAACG CACATTGCGG TCCATGGATT CCGTTCCCGG ACCACGCCTG
GCTGAGGGTC GGTAGCTAAA ACTGAAATGC TCTTTGCGTT TCGATGGTGG GAGCCTCGCT
GACGGTGTGA CTTCGGTTGC CCGGGCGTCT CCTGAAATGA GCTCCG
>PV2011_04_39_ITS
GCGAGAAGGG AGTCTTCGTG CTCTCGGTGC GAGCCGCCAA CATGGGGGCA CAGGCTGCTG
CCGAGCTTAG TTGCTCTGGC CGGTCTCTCT GATGGCTGAT TTGCTTTGCG GCTACGGCTG
TCGGTGCAGA GTGCTTCGCT TCGGCGTCAC TCATTCTATT TTACTAATTG TGCACGGCTT
CGCCGTGCCC ATACAGGGAG CTTCGCGGGC AAGTGTGACT TCGGTCGCCC TCGCGTCTCT
CGCTTTTGGC TGTGGGTCGT CGCACCCATG GTCGTTCGGC TTGGGTACCT ACCTCATGCT
TCACCCTTTC GTGGAGAAGA CGAGGAGACT CGCCGGTGTG AACCGGCGGG CAGGTTTTAA
ATGATTGTCG CCCAATCACG AACCTCTTGT TACTGGTAAC GAGAACCCAT CATGAATGAG
ACTGTGTCGC GAGGCATTAG TCTAAAACAA AAGTACAACC CTGAACGGTG GATCACTCGG
CTCGTGGGTC GATGAAGAAC GCAGCAAATT GCGCGTCGAC ATGTGAACTG CAGGACACAT
GAACATCGAC ATTTCGAACG CACATTGCGG TCCATGGATT CCGTTCCCGG ACCACGCCTG
GCTGAGGGTC GGTAGCTAAA ACTGAAATGC TCTTTGCGTT TCGATGGTGG GAGCCTCGCT
GACGGTGTGA CTTCGGTTGC CCGGGCGTCT CCTGAAATGA GCTCCG
>PV2011_04_41_ITS
GCGAGAAGGG AGTCTTCGTG CTCTCGGTGC GAGCCGCCAA CATGGGGGCA CAGGCTGCTG
CCGAGCTTAG TTGCTCTGGC CGGTCTCTCT GATGGCTGAT TTGCTTTGCG GCTACGGCTG
TCGGTGGAGA GTGCTTCGCT TCGGCGTCAC TCATTCTATT TCACTAATTG TGCACGGCTT
CGCCGTGCCC ATACAGGGAG CTTCGCGGGC AAGTGTGACT TCGGTCGCCC TCGCGTCTCT
CGCTTTTGGC TGTGGGTCGT CGCACCCATG GTCGTTCGGC TTGGGTACCT ACCTCATGCT
TCACCCTTTC GTGGAGAAGA CGAGGAGACT CGCCGGTGTG AACCGGCGGG CAGGTTTTAA
ATGATTGTCG CCCAATCACG AACCTCTTGT TACTGGTAAC GAGAACCCAT CATGAATGAG
ACTGTGTCGC GAGGCATTAG TCTAAAACAA AAGTACAACC CTGAACGGTG GATCACTCGG
CTCGTGGGTC GATGAAGAAC GCAGCAAATT GCGCGTCGAC ATGTGAACTG CAGGACACAT
GAACATCGAC ATTTCGAACG CACATTGCGG TCCATGGATT CCGTTCCCGG ACCACGCCTG
GCTGAGGGTC GGTAGCTAAA ACTGAAATGC TCTTTGCGTT TCGATGGTGG GAGCCTCGCT
GACGGTGTGA CTTCGGTTGC CCGGGCGTCT CCTGAAATGA GCTCCG
>PV2011_04_46_ITS
GCGAGAAGGG AGTCTTCGTG CTCTCGGTGC GAGCCGCCAA CATGGGGGCA CAGGCTGCTG
CCGAGCTTAG TTGCTCTGGC CGGTCTCTCT GATGGCTGAT TTGCTTTGCG GCTACGGCTG
TCGGTGCAGA GTGCTTCGCT TCGGCGTCAC TCGTTCTATT TTACTAATTG TGCACGGCTT
CGCCGTGCCC ATACAGGGAG CTTCGCGGGC AAGTGTGACT TCGGTCGCCC TCGCGTCTCT
CGCTTTTGGC TGTGGGTCGT CGCACCCATG GTCGTTCGGC TTGGGTACCT ACCTCATGCT
TCACCCTTTC GTGGAGAAGA CGAGGAGACT CGCCGGTGTG AACCGGCGGG CAGGTTTTAA
ATGATTGTCG CCCAATCACG AACCTCTTGT TACTAGTAAC GAGAACCCAT CATGAATGAG
ACTGTGTCGC GAGGCATTAG TCTAAAACAA AAGTACAACC CTGAACGGTG GATCACTCGG
CTCGTGGGTC GATGAAGAAC GCAGCAAATT GCGCGTCGAC ATGTGAACTG CAGGACACAT
GAACATCGAC ATTTCGAACG CACATTGCGG TCCATGGATT CCGTTCCCGG ACCACGCCTG
GCTGAGGGTC GGTAGCTAAA ACTGAAATGC TATTTGCGTT TCGATGGTGG GAGCCTCGCT
GACGGTGTGA CTTCGGTTGC CCGGGCGTCT CCTGAAATGA GCTCCG
>PV2011_05_05_ITS
GCGAGAAGGG AGTCTTCGTG CTCTCGGTGC GAGCCGCCAA CATGGGGGCA CAGGCTGCTG
CCGAGCTTAG TTGCTCTGGC CGGTCTCTCT GATGGCTGAT TTGCTTTGCG GCTACGGCTT
TCGGTGGAGA GTGCTTCGCT TCGGCGTCAC TCATTCTATT TCAATAATTG TGCACGGCTT
CGCCGTGCCC ATACAGGGAG CTTCGCGGGC AAGTGTGACT TCGGTCGCCC TCGCGTCTCT
CGCTTTTGGC TGTGGGTCGT CGCACCCATG GTCGTTCGGC TTGGGTACCT ACCTCATGCT
TCACCCTTTC GTGGAGAAGA CGAGGAGACT CGCCGGTGTG AACCGGCGGG CAGGTTTTAA
ATGATTGTCG CCCAATCACG AACCTCTTGT TACTAGTAAC GAGAACCCAT CATGAATGAG
ACTCTGTCGC GAGGCAGTAG TCTAAAACAA AAATACAACC CTGAACGGTG GATCACTCGG
CTCGTGGGTC GATGAAGAAC GCAGCAAATT GCGCGTCGAC ATGTGAACTG CAGGACACAT
GAACATCGAC ATTTCGAACG CACATTGCGG TCCATGGATT CCGTTCCCGG ACCACGCCTG
GCTGAGGGTC GGTAGCTAAA ACTGAAATGC TCTTTGCGTT TCGATGGTGG GAGCCTCGCT
GACGGTGTGA CTTCGGTTGC CCGGGCGTCT CCTGAAATGA GCTCCG
>PV2011_05_10_ITS
GCGAGAAGGG AGTCTTCGTG CTCTCGGTGC GAGCCGCCAA CATGGTGGCA CAGGCTGCTG
CCGAGCTTAG TTGCTCTGGC CGGTCTCTCT GATGGCTGAT TTGCTTTGCG GCTACGGCTT
TCGGTGGAGA GTGCTTCGCT TCGGCGTCAC TCATTCTATT TTAATAATTG TGCACGGCTT
CGCCGTGCCC ATACAGGGAG CTTCGCGGGC AAGTGTGACT TCGGTCGCCC TCGCGTCTCT
CGCTTTTGGC TGTGGGTCGT CGCACCCATG GTCGTTCGGC TTGGGTACCT ACCTCATGCT
TCACCCTTTC GTGGAGAAGA CGAGGAGACT CGCCGGTGTG AACCGGCGGG CAGGTTTTAA
ATGATTGTCG CCCAATCACG AACCTCTTGT TACTAGTAAC GAGAACCCAT CATGAATGAG
ACTCTGTCGC GAGGCAGTAG TCTAAAACAA AAGTACAACC CTGAACGGTG GATCACTCGG
CTCGTGGGTC GATGAAGAAC GCAGCAAATT GCGCGTCGAC ATGTGAACTG CAGGACACAT
GAACATCGAC ATTTCGAACG CACATTGCGG TCCATGGATT CCGTTCCCGG ACCACGCCTG
GCTGAGGGTC GGTAGCTAAA ACTGAAATGC TATTTGCGTT TCGATGGTGG GAGCCTCGCT
GACGGTGTGA CTTCGGTTGC CCGGGCGTCT CCTGAAATGA GCTCCG
>PV2011_05_13_ITS
GCGAGAAGGG AGTCTTCGTG CTCTCGGTGC GAGCCGCCAA CATGGGGGCA CAGGCTGCTG
CCGAGCTTAG TTGCTCTGGC CGGTCTCTCT GATGGCTGAT TTGCTTTGCG GCTACGGCTT
TCGGTGGAGA GTGCTTCGCT TCGGCGTCAC TCATTCTATT TCAATAATTG TGCACGGCTT
CGCCGTGCCC ATACAGGGAG CTTCGCGGGC AAGTGTGACT TCGGTCGCCC TCGCGTCTCT
CGCTTTTGGC TGTGGGTCGT CGCACCCATG GTCGTTCGGC TTGGGTACCT ACCTCATGCT
TCACCCTTTC GTGGAGAAGA CGAGGAGACT CGCCGGTGTG AACCGGCGGG CAGGTTTTAA
ATGATTGTCG CCCAATCACG AACCTCTTGT TACTAGTAAC GAGAACCCAT CATGAATGAG
ACTCTGTCGC GAGGCAGTAG TCTAAAACAA AAATACAACC CTGAACGGTG GATCACTCGG
CTCGTGGGTC GATGAAGAAC GCAGCAAATT GCGCGTCGAC ATGTGAACTG CAGGACACAT
GAACATCGAC ATTTCGAACG CACATTGCGG TCCATGGATT CCGTTCCCGG ACCACGCCTG
GCTGAGGGTC GGTAGCTAAA ACTGAAATGC TCTTTGCGTT TCGATGGTGG GAGCCTCGCT
GACGGTGTGA CTTCGGTTGC CCGGGCGTCT CCTGAAATGA GCTCCG
>PV2011_05_18_ITS
GCGAGAAGGG AGTCTTCGTG CTCTCGGTGC GAGCCGCCAA CATGGGGGCA CAGGCTGCTG
CCGAGCTTAG TTGCTCTGGC CGGTCTCTCT GATGGCTGAT TTGCTTTGCG GCTACGGCTT
TCGGTGGAGA GTGCTTCGCT TCGGCGTCAC TCATTCTATT TCAATAATTG TGCACGGCTT
CGCCGTGCCC ATACAGGGAG CTTCGCGGGC AAGTGTGACT TCGGTCGCCC TCGCGTCTCT
CGCTTTTGGC TGTGGGTCGT CGCACCCATG GTCGTTCGGC TTGGGTACCT ACCTCATGCT
TCACCCTTTC GTGGAGAAGA CGAGGAGACT CGCCGGTGTG AACCGGCGGG CAGGTTTTAA
ATGATTGTCG CCCAATCACG AACCTCTTGT TACTAGTAAC GAGAACCCAT CATGAATGAG
ACTCTGTCGC GAGGCAGTAG TCTAAAACAA AAATACAACC CTGAACGGTG GATCACTCGG
CTCGTGGGTC GATGAAGAAC GCAGCAAATT GCGCGTCGAC ATGTGAACTG CAGGACACAT
GAACATCGAC ATTTCGAACG CACATTGCGG TCCATGGATT CCGTTCCCGG ACCACGCCTG
GCTGAGGGTC GGTAGCTAAA ACTGAAATGC TCTTTGCGTT TCGATGGTGG GAGCCTCGCT
GACGGTGTGA CTTCGGTTGC CCGGGCGTCT CCTGAAATGA GCTCCG
>PV2011_05_19_ITS
GCGAGAAGGG AGTCTTCGTG CTCTCGGTGC GAGCCGCCAA CATGGGGGCA CAGGCTGCTG
CCGAGCTTAG TTGCTCTGGC CGGTCTCTCT GATGGCTGAT TTGCTTTGCG GCTACGGCTG
TCGGTGGAGA GTGCTTCGCT TCGGCGTCAC TCATTCTATT TCAATAATTG TGCACGGCTT
CGCCGTGCCC ATACAGGGAG CTTCGCGGGC AAGTGTGACT TCGGTCGCCC TCGCGTCTCT
CGCTTTTGGC TGTGGGTCGT CGCACCCATG GTCGTTCGGC TTGGGTACCT ACCTCATGCT
TCACCCTTTC GTGGAGAAGA CGAGGAGACT CGCCGGTGTG AACCGGCGGG CAGGTTTTAA
ATGATTGTCG CCCAATCACG AACCTCTTGT TACTAGTAAC GAGAACCCAT CATGAATGAG
ACTGTGTCGC GAGGCATTAG TCTAAAACAA AAGTACAACC CTGAACGGTG GATCACTCGG
CTCGTGGGTC GATGAAGAAC GCAGCAAATT GCGCGTCGAC ATGTGAACTG CAGGACACAT
GAACATCGAC ATTTCGAACG CACATTGCGG TCCATGGATT CCGTTCCCGG ACCACGCCTG
GCTGAGGGTC GGTAGCTAAA ACTGAAATGC TCTTTGCGTT TCGATGGTGG GAGCCTCGCT
GACGGTGTGA CTTCGGTTGC CCGGGCGTCT CCTGAAATGA GCTCCG
>PV2011_05_24_ITS
GCGAGAAGGG AGTCTTCGTG CTCTCGGTGC GAGCCGCCAA CATGGGGGCA CAGGCTGCTG
CCGAGCTTAG TTGCTCTGGC CGGTCTCTCT GATGGCTGAT TTGCTTTGCG GCTACGGCTT
TCGGTGGAGA GTGCTTCGCT TCGGCGTCAC TCATTCTATT TTAATAATTG TGCACGGCTT
CGCCGTGCCC ATACAGGGAG CTTCGCGGGC AAGTGTGACT TCGGTCGCCC TCGCGTCTCT
CGCTTTTGGC TGTGGGTCGT CGCACCCATG GTCGTTCGGC TTGGGTACCT ACCTCATGCT
TCACCCTTTC GTGGAGAAGA CGAGGAGACT CGCCGGTGTG AACCGGCGGG CAGGTTTTAA
ATGATTGTCG CCCAATCACG AACCTCTTGT TACTAGTAAC GAGAACCCAT CATGAATGAG
ACTCTGTCGC GAGGCAGTAG TCTAAAACAA AAATACAACC CTGAACGGTG GATCACTCGG
CTCGTGGGTC GATGAAGAAC GCAGCAAATT GCGCGTCGAC ATGTGAACTG CAGGACACAT
GAACATCGAC ATTTCGAACG CACATTGCGG TCCATGGATT CCGTTCCCGG ACCACGCCTG
GCTGAGGGTC GGTAGCTAAA ACTGAAATGC TCTTTGCGTT TCGATGGTGG GAGCCTCGCT
GACGGTGTGA CTTCGGTTGC CCGGGCGTCT CCTGAAATGA GCTCCG
>PV2011_05_33_ITS
GCGAGAAGGG AGTCTTCGTG CTCTCGGTGC GAGCCGCCAA CATGGGGGCA CAGGCTGCTG
CCGAGCTTAG TTGCTCTGGC CGGTCTCTCT GATGGCTGAT TTGCTTTGCG GCTACGGCTG
TCGGTGGAGA GTGCTTCGCT TCGGCGTCAC TCGTTCTATT TTACTAATTG TGCACGGCTT
CGCCGTGCCC ATACAGGGAG CTTCGCGGGC AAGTGTGACT TCGGTCGCCC TCGCGTCTCT
CGCTTTTGGC TGTGGGTCGT CGCACCCATG GTCGTTCGGC TTGGGTACCT ACCTCATGCT
TCACCCTTTC GTGGAGAAGA CGAGGAGACT CGCCGGTGTG AACCGGCGGG CAGGTTTTAA
ATGATTGTCG CCCAATCACG AACCTCTTGT TACTAGTAAC GAGAACCCAT CATGAATGAG
ACTCTGTCGC GAGGCAGTAG TCTAAAACAA AAGTACAACC CTGAACGGTG GATCACTCGG
CTCGTGGGTC GATGAAGAAC GCAGCAAATT GCGCGTCGAC ATGTGAACTG CAGGACACAT
GAACATCGAC ATTTCGAACG CACATTGCGG TCCATGGATT CCGTTCCCGG ACCACGCCTG
GCTGAGGGTC GGTAGCTAAA ACTGAAATGC TCTTTGCGTT TCGATGGTGG GAGCCTCGCT
GACGGTGTGA CTTCGGTTGC CCGGGCGTCT CCTGAAATGA GCTCCG
>PV2011_05_43_ITS
GCGAGAAGGG AGTCTTCGTG CTCTCGGTGC GAGCCGCCAA CATGGGGGCA CAGGCTGCTG
CCGAGCTTAG TTGCTCTGGC CGGTCTCTCT GATGGCTGAT TTGCTTTGCG GCTACGGCTG
TCGGTGGAGA GTGCTTCGCT TCGGCGTCAC TCGTTCTATT TTACTAATTG TGCACGGCTT
CGCCGTGCCC ATACAGGGAG CTTCGCGGGC AAGTGTGACT TCGGTCGCCC TCGCGTCTCT
CGCTTTTGGC TGTGGGTCGT CGCACCCATG GTCGTTCGGC TTGGGTACCT ACCTCATGCT
TCACCCTTTC GTGGAGAAGA CGAAGAGACT CGCCGGTGTG AACCGGCGGG CAGGTTTTAA
ATGATTGTCG CCCAATCACG AACCTCTTGT TACTAGTAAC GAGAACCCAT CATGAATGAG
ACTGTGTCGC GAGGCATTAG TCTAAAACAA AAATACAACC CTGAACGGTG GATCACTCGG
CTCGTGGGTC GATGAAGAAC GCAGCAAATT GCGCGTCGAC ATGTGAACTG CAGGACACAT
GAACATCGAC ATTTCGAACG CACATTGCGG TCCATGGATT CCGTTCCCGG ACCACGCCTG
GCTGAGGGTC GGTAGCTAAA ACTGAAATGC TCTTTGCGTT TCGATGGTGG GAGCCTCGCT
GACGGTGTGA CTTCGGTTGC CCGGGCGTCT CCTGAAATGA GCTCCG
>PV2011_05_44_ITS
GCGAGAAGGG AGTCTTCGTG CTCTCGGTGC GAGCCGCCAA CATGGGGGCA CAGGCTGCTG
CCGAGCTTAG TTGCTCTGGC CGGTCTCTCT GATGGCTGAT TTGCTTTGCG GCTACGGCTT
TCGGTGGAGA GTGCTTCGCT TCGGCGTCAC TCATTCTATT TCAATAATTG TGCACGGCTT
CGCCGTGCCC ATACAGGGAG CTTCGCGGGC AAGTGTGACT TCGGTCGCCC TCGCGTCTCT
CGCTTTTGGC TGTGGGTCGT CGCACCCATG GTCGTTCGGC TTGGGTACCT ACCTCATGCT
TCACCCTTTC GTGGAGAAGA CGAGGAGACT CGCCGGTGTG AACCGGCGGG CAGGTTTTAA
ATGATTGTCG CCCAATCACG AACCTCTTGT TACTAGTAAC GAGAACCCAT CATGAATGAG
ACTCTGTCGC GAGGCAGTAG TCTAAAACAA AAATACAACC CTGAACGGTG GATCACTCGG
CTCGTGGGTC GATGAAGAAC GCAGCAAATT GCGCGTCGAC ATGTGAACTG CAGGACACAT
GAACATCGAC ATTTCGAACG CACATTGCGG TCCATGGATT CCGTTCCCGG ACCACGCCTG
GCTGAGGGTC GGTAGCTAAA ACTGAAATGC TCTTTGCGTT TCGATGGTGG GAGCCTCGCT
GACGGTGTGA CTTCGGTTGC CCGGGCGTCT CCTGAAATGA GCTCCG
>PV2011_05_48_ITS
GCGAGAAGGG AGTCTTCGTG CTCTCGGTGC GAGCCGCCAA CATGGGGGCA CAGGCTGCTG
CCGAGCTTAG TTGCTCTGGC CGGTCTCTCT GATGGCTGAT TTGCTTTGCG GCTACGGCTT
TCGGTGGAGA GTGCTTCGCT TCGGCGTCAC TCATTCTATT TCAATAATTG TGCACGGCTT
CGCCGTGCCC ATACAGGGAG CTTCGCGGGC AAGTGTGACT TCGGTCGCCC TCGCGTCTCT
CGCTTTTGGC TGTGGGTCGT CGCACCCATG GTCGTTCGGC TTGGGTACCT ACCTCATGCT
TCACCCTTTC GTGGAGAAGA CGAGGAGACT CGCCGGTGTG AACCGGCGGG CAGGTTTTAA
ATGATTGTCG CCCAATCACG AACCTCTTGT TACTAGTAAC GAGAACCCAT CATGAATGAG
ACTCTGTCGC GAGGCAGTAG TCTAAAACAA AAGTACAACC CTGAACGGTG GATCACTCGG
CTCGTGGGTC GATGAAGAAC GCAGCAAATT GCGCGTCGAC ATGTGAACTG CAGGACACAT
GAACATCGAC ATTTCGAACG CACATTGCGG TCCATGGATT CCGTTCCCGG ACCACGCCTG
GCTGAGGGTC GGTAGCTAAA ACTGAAATGC TCTTTGCGTT TCGATGGTGG GAGCCTCGCT
GACGGTGTGA CTTCGGTTGC CCGGGCGTCT CCTGAAATGA GCTCCG
>PV2011_06_05_ITS
GCGAGAAGGG AGTCTTCGTG CTCTCGGTGC GAGCCGCCAA CATGGGGGCA CAGGCTGCTG
CCGAGCTTAG TTGCTCTGGC CGGTCTCTCT GATGGCTGAT TTGCTTTGCG GCTACGGCTG
TCGGTGCAGA GTGCTTCGCT TCGGCGTCAC TCGTTCTATT TTACTAATTG TGCACGGCTT
CGCCGTGCCC ATACAGGGAG CTTCGCGGGC AAGTGTGACT TCGGTCGCCC TCGCGTCTCT
CGCTTTTGGC TGTGGGTCGT CGCACCCATG GTCGTTCGGC TTGGGTACCT ACCTCATGCT
TCACCCTTTC GTGGAGAAGA CGAGGAGACT CGCCGGTGTG AACCGGCGGG CAGGTTTTAA
ATGATTGTCG CCCAATCACG AACCTCTTGT TACTAGTAAC GAGAACCCAT CATGAATGAG
ACTGTGTCGC GAGGCATTAG TCTAAAACAA AAGTACAACC CTGAACGGTG GATCACTCGG
CTCGTGGGTC GATGAAGAAC GCAGCAAATT GCGCGTCGAC ATGTGAACTG CAGGACACAT
GAACATCGAC ATTTCGAACG CACATTGCGG TCCATGGATT CCGTTCCCGG ACCACGCCTG
GCTGAGGGTC GGTAGCTAAA ACTGAAATGC TCTTTGCGTT TCGATGGTGG GAGCCTCGCT
GACGGTGTGA CTTCGGTTGC CCGGGCGTCT CCTGAAATGA GCTCCG
>PV2011_06_12_ITS
GCGAGAAGGG AGTCTTCGTG CTCTCGGTGC GAGCCGCCAA CATGGGGGCA CAGGCTGCTG
CCGAGCTTAG TTGCTCTGGC CGGTCTCTCT GATGGCTGAT TTGCTTTGCG GCTACGGCTT
TCGGTGGAGA GTGCTTCGCT TCGGCGTCAC TCATTCTATT TCAATAATTG TGCACGGCTT
CGCCGTGCCC ATACAGGGAG CTTCGCGGGC AAGTGTGACT TCGGTCGCCC TCGCGTCTCT
CGCTTTTGGC TGTGGGTCGT CGCACCCATG GTCGTTCGGC TTGGGTACCT ACCTCATGCT
TCACCCTTTC GTGGAGAAGA CGAGGAGACT CGCCGGTGTG AACCGGCGGG CAGGTTTTAA
ATGATTGTCG CCCAATCACG AACCTCTTGT TACTAGTAAC GAGAACCCAT CATGAATGAG
ACTCTGTCGC GAGGCAGTAG TCTAAAACAA AAGTACAACC CTGAACGGTG GATCACTCGG
CTCGTGGGTC GATGAAGAAC GCAGCAAATT GCGCGTCGAC ATGTGAACTG CAGGACACAT
GAACATCGAC ATTTCGAACG CACATTGCGG TCCATGGATT CCGTTCCCGG ACCACGCCTG
GCTGAGGGTC GGTAGCTAAA ACTGAAATGC TCTTTGCGTT TCGATGGTGG GAGCCTCGCT
GACGGTGTGA CTTCGGTTGC CCGGGCGTCT CCTGAAATGA GCTCCG
>PV2011_06_13_ITS
GCGAGAAGGG AGTCTTCGTG CTCTCGGTGC GAGCCGCCAA CATGGGGGCA CAGGCTGCTG
CCGAGCTTAG TTGCTCTGGC CGGTCTCTCT GATGGCTGAT TTGCTTTGCG GCTACGGCTG
TCGGTGGAGA GTGCTTCGCT TCGGCGTCAC TCATTCTATT TCAATAATTG TGCACGGCTT
CGCCGTGCCC ATACAGGGAG CTTCGCGGGC AAGTGTGACT TCGGTCGCCC TCGCGTCTCT
CGCTTTTGGC TGTGGGTCGT CGCACCCATG GTCGTTCGGC TTGGGTACCT ACCTCATGCT
TCACCCTTTC GTGGAGAAGA CGAGGAGACT CGCCGGTGTG AACCGGCGGG CAGGTTTTAA
ATGATTGTCG CCCAATCACG AACCTCTTGT TACTAGTAAC GAGAACCCAT CATGAATGAG
ACTCTGTCGC GAGGCATTAG TCTAAAACAA AAATACAACC CTGAACGGTG GATCACTCGG
CTCGTGGGTC GATGAAGAAC GCAGCAAATT GCGCGTCGAC ATGTGAACTG CAGGACACAT
GAACATCGAC ATTTCGAACG CACATTGCGG TCCATGGATT CCGTTCCCGG ACCACGCCTG
GCTGAGGGTC GGTAGCTAAA ACTGAAATGC TCTTTGCGTT TCGATGGTGG GAGCCTCGCT
GACGGTGTGA CTTCGGTTGC CCGGGCGTCT CCTGAAATGA GCTCCG
>PV2011_06_21_ITS
GCGAGAAGGG AGTCTTCGTG CTCTCGGTGC GAGCCGCCAA CATGGGGGCA CAGGCTGCTG
CCGAGCTTAG TTGCTCTGGC CGGTCTCTCT GATGGCTGAT TTGCTTTGCG GCTACGGCTT
TCGGTGGAGA GTGCTTCGCT TCGGCGTCAC TCATTCTATT TTAATAATTG TGCACGGCTT
CGCCGTGCCC ATACAGGGAG CTTCGCGGGC AAGTGTGACT TCGGTCGCCC TCGCGTCTCT
CGCTTTTGGC TGTGGGTCGT CGCACCCATG GTCGTTCGGC TTGGGTACCT ACCTCATGCT
TCACCCTTTC GTGGAGAAGA CGAGGAGACT CGCCGGTGTG AACCGGCGGG CAGGTTTTAA
ATGATTGTCG CCCAATCACG AACCTCTTGT TACTAGTAAC GAGAACCCAT CATGAATGAG
ACTCTGTCGC GAGGCATTAG TCTAAAACAA AAGTACAACC CTGAACGGTG GATCACTCGG
CTCGTGGGTC GATGAAGAAC GCAGCAAATT GCGCGTCGAC ATGTGAACTG CAGGACACAT
GAACATCGAC ATTTCGAACG CACATTGCGG TCCATGGATT CCGTTCCCGG ACCACGCCTG
GCTGAGGGTC GGTAGCTAAA ACTGAAATGC TCTTTGCGTT TCGATGGTGG GAGCCTCGCT
GACGGTGTGA CTTCGGTTGC CCGGGCGTCT CCTGAAATGA GCTCCG
>PV2011_06_38_ITS
GCGAGAAGGG AGTCTTCGTG CTCTCGGTGC GAGCCGCCAA CATGGGGGCA CAGGCTGCTG
CCGAGCTTAG TTGCTCTGGC CGGTCTCTCT GATGGCTGAT TTGCTTTGCG GCTACGGCTT
TCGGTGGAGA GTGCTTCGCT TCGGCGTCAC TCATTCTATT TTAATAATTG TGCACGGCTT
CGCCGTGCCC ATACAGGGAG CTTCGCGGGC AAGTGTGACT TCGGTCGCCC TCGCGTCTCT
CGCTTTTGGC TGTGGGTCGT CGCACCCATG GTCGTTCGGC TTGGGTACCT ACCTCATGCT
TCACCCTTTC GTGGAGAAGA CGAGGAGACT CGCCGGTGTG AACCGGCGGG CAGGTTTTAA
ATGATTGTCG CCCAATCACG AACCTCTTGT TACTAGTAAC GAGAACCCAT CATGAATGAG
ACTCTGTCGC GAGGCAGTAG TCTAAAACAA AAATACAACC CTGAACGGTG GATCACTCGG
CTCGTGGGTC GATGAAGAAC GCAGCAAATT GCGCGTCGAC ATGTGAACTG CAGGACACAT
GAACATCGAC ATTTCGAACG CACATTGCGG TCCATGGATT CCGTTCCCGG ACCACGCCTG
GCTGAGGGTC GGTAGCTAAA ACTGAAATGC TCTTTGCGTT TCGATGGTGG GAGCCTCGCT
GACGGTGTGA CTTCGGTTGC CCGGGCGTCT CCTGAAATGA GCTCCG
>PV2011_06_39_ITS
GCGAGAAGGG AGTCTTCGTG CTCTCGGTGC GAGCCGCCAA CATGGGGGCA CAGGCTGCTG
CCGAGCTTAG TTGCTCTGGC CGGTCTCTCT GATGGCTGAT TTGCTTTGCG GCTACGGCTT
TCGGTGGAGA GTGCTTCGCT TCGGCGTCAC TCATTCTATT TCAATAATTG TGCACGGCTT
CGCCGTGCCC ATACAGGGAG CTTCGCGGGC AAGTGTGACT TCGGTCGCCC TCGCGTCTCT
CGCTTTTGGC TGTGGGTCGT CGCACCCATG GTCGTTCGGC TTGGGTACCT ACCTCATGCT
TCACCCTTTC GTGGAGAAGA CGAGGAGACT CGCCGGTGTG AACCGGCGGG CAGGTTTTAA
ATGATTGTCG CCCAATCACG AACCTCTTGT TACTAGTAAC GAGAACCCAT CATGAATGAG
ACTCTGTCGC GAGGCAGTAG TCTAAAACAA AAATACAACC CTGAACGGTG GATCACTCGG
CTCGTGGGTC GATGAAGAAC GCAGCAAATT GCGCGTCGAC ATGTGAACTG CAGGACACAT
GAACATCGAC ATTTCGAACG CACATTGCGG TCCATGGATT CCGTTCCCGG ACCACGCCTG
GCTGAGGGTC GGTAGCTAAA ACTGAAATGC TCTTTGCGTT TCGATGGTGG GAGCCTCGCT
GACGGTGTGA CTTCGGTTGC CCGGGCGTCT CCTGAAATGA GCTCCG
>PV2011_06_40_ITS
GCGAGAAGGG AGTCTTCGTG CTCTCGGTGC GAGCCGCCAA CATGGGGGCA CAGGCTGCTG
CCGAGCTTAG TTGCTCTGGC CGGTCTCTCT GATGGCTGAT TTGCTTTGCG GCTACGGCTT
TCGGTGGAGA GTGCTTCGCT TCGGCGTCAC TCATTCTATT TCAATAATTG TGCACGGCTT
CGCCGTGCCC ATACAGGGAG CTTCGCGGGC AAGTGTGACT TCGGTCGCCC TCGCGTCTCT
CGCTTTTGGC TGTGGGTCGT CGCACCCATG GTCGTTCGGC TTGGGTACCT ACCTCATGCT
TCACCCTTTC GTGGAGAAGA CGAGGAGACT CGCCGGTGTG AACCGGCGGG CAGGTTTTAA
ATGATTGTCG CCCAATCACG AACCTCTTGT TACTAGTAAC GAGAACCCAT CATGAATGAG
ACTCTGTCGC GAGGCATTAG TCTAAAACAA AAATACAACC CTGAACGGTG GATCACTCGG
CTCGTGGGTC GATGAAGAAC GCAGCAAATT GCGCGTCGAC ATGTGAACTG CAGGACACAT
GAACATCGAC ATTTCGAACG CACATTGCGG TCCATGGATT CCGTTCCCGG ACCACGCCTG
GCTGAGGGTC GGTAGCTAAA ACTGAAATGC TCTTTGCGTT TCGATGGTGG GAGCCTCGCT
GACGGTGTGA CTTCGGTTGC CCGGGCGTCT CCTGAAATGA GCTCCG
>PV2011_06_41_ITS
GCGAGAAGGG AGTCTTCGTG CTCTCGGTGC GAGCCGCCAA CATGGGGGCA CAGGCTGCTG
CCGAGCTTAG TTGCTCTGGC CGGTCTCTCT GATGGCTGAT TTGCTTTGCG GCTACGGCTT
TCGGTGGAGA GTGCTTCGCT TCGGCGTCAC TCATTCTATT TCAATAATTG TGCACGGCTT
CGCCGTGCCC ATACAGGGAG CTTCGCGGGC AAGTGTGACT TCGGTCGCCC TCGCGTCTCT
CGCTTTTGGC TGTGGGTCGT CGCACCCATG GTCGTTCGGC TTGGGTACCT ACCTCATGCT
TCACCCTTTC GTGGAGAAGA CGAGGAGACT CGCCGGTGTG AACCGGCGGG CAGGTTTTAA
ATGATTGTCG CCCAATCACG AACCTCTTGT TACTAGTAAC GAGAACCCAT CATGAATGAG
ACTCTGTCGC GAGGCAGTAG TCTAAAACAA AAATACAACC CTGAACGGTG GATCACTCGG
CTCGTGGGTC GATGAAGAAC GCAGCAAATT GCGCGTCGAC ATGTGAACTG CAGGACACAT
GAACATCGAC ATTTCGAACG CACATTGCGG TCCATGGATT CCGTTCCCGG ACCACGCCTG
GCTGAGGGTC GGTAGCTAAA ACTGAAATGC TCTTTGCGTT TCGATGGTGG GAGCCTCGCT
GACGGTGTGA CTTCGGTTGC CCGGGCGTCT CCTGAAATGA GCTCCG
>PV2011_06_42_ITS
GCGAGAAGGG AGTCTTCGTG CTCTCGGTGC GAGCCGCCAA CATGGGGGCA CAGGCTGCTG
CCGAGCTTAG TTGCTCTGGC CGGTCTCTCT GATGGCTGAT TTGCTTTGCG GCTACGGCTT
TCGGTGGAGA GTGCTTCGCT TCGGCGTCAC TCATTCTATT TCAATAATTG TGCACGGCTT
CGCCGTGCCC ATACAGGGAG CTTCGCGGGC AAGTGTGACT TCGGTCGCCC TCGCGTCTCT
CGCTTTTGGC TGTGGGTCGT CGCACCCATG GTCGTTCGGC TTGGGTACCT ACCTCATGCT
TCACCCTTTC GTGGAGAAGA CGAGGAGACT CGCCGGTGTG AACCGGCGGG CAGGTTTTAA
ATGATTGTCG CCCAATCACG AACCTCTTGT TACTAGTAAC GAGAACCCAT CATGAATGAG
ACTCTGTCGC GAGGCAGTAG TCTAAAACAA AAGTACAACC CTGAACGGTG GATCACTCGG
CTCGTGGGTC GATGAAGAAC GCAGCAAATT GCGCGTCGAC ATGTGAACTG CAGGACACAT
GAACATCGAC ATTTCGAACG CACATTGCGG TCCATGGATT CCGTTCCCGG ACCACGCCTG
GCTGAGGGTC GGTAGCTAAA ACTGAAATGC TCTTTGCGTT TCGATGGTGG GAGCCTCGCT
GACGGTGTGA CTTCGGTTGC CCGGGCGTCT CCTGAAATGA GCTCCG
>PV2011_06_44_ITS
GCGAGAAGGG AGTCTTCGTG CTCTCGGTGC GAGCCGCCAA CATGGGGGCA CAGGCTGCTG
CCGAGCTTAG TTGCTCTGGC CGGTCTCTCT GATGGCTGAT TTGCTTTGCG GCTACGGCTT
TCGGTGGAGA GTGCTTCGCT TCGGCGTCAC TCATTCTATT TTAATAATTG TGCACGGCTT
CGCCGTGCCC ATACAGGGAG CTTCGCGGGC AAGTGTGACT TCGGTCGCCC TCGCGTCTCT
CGCTTTTGGC TGTGGGTCGT CGCACCCATG GTCGTTCGGC TTGGGTACCT ACCTCATGCT
TCACCCTTTC GTGGAGAAGA CGAGGAGACT CGCCGGTGTG AACCGGCGGG CAGGTTTTAA
ATGATTGTCG CCCAATCACG AACCTCTTGT TACTAGTAAC GAGAACCCAT CATGAATGAG
ACTCTGTCGC GAGGCAGTAG TCTAAAACAA AAGTACAACC CTGAACGGTG GATCACTCGG
CTCGTGGGTC GATGAAGAAC GCAGCAAATT GCGCGTCGAC ATGTGAACTG CAGGACACAT
GAACATCGAC ATTTCGAACG CACATTGCGG TCCATGGATT CCGTTCCCGG ACCACGCCTG
GCTGAGGGTC GGTAGCTAAA ACTGAAATGC TCTTTGCGTT TCGATGGTGG GAGCCTCGCT
GACGGTGTGA CTTCGGTTGC CCGGGCGTCT CCTGAAATGA GCTCCG
>PV2011_08_02_ITS
GCGAGAAGGG AGTCTTCGTG CTCTCGGTGC GAGCCGCCAA CATGGGGGCA CAGGCTGCTG
CCGAGCTTAG TTGCTCTGGC CGGTCTCTCT GATGGCTGAT TTGCTTTGCG GCTACGGCTG
TCGGTGCAGA GTGCTTCGCT TCGGCGTCAC TCATTCTATT TTACTAATTG TGCACGGCTT
CGCCGTGCCC ATACAGGGAG CTTCGCGGGC AAGTGTGACT TCGGTCGCCC TCGCGTCTCT
CGCTTTTGGC TGTGGGTCGT CGCACCCATG GTCGTTCGGC TTGGGTACCT ACCTCATGCT
TCACCCTTTC GTGGAGAAGA CGAGGAGACT CGCCGGTGTG AACCGGCGGG CAGGTTTTAA
ATGATTGTCG CCCAATCACG AACCTCTTGT TACTAGTAAC GAGAACCCAT CATGAATGAG
ACTGTGTCGC GAGGCATTAG TCTAAAACAA AAGTACAACC CTGAACGGTG GATCACTCGG
CTCGTGGGTC GATGAAGAAC GCAGCAAATT GCGCGTCGAC ATGTGAACTG CAGGACACAT
GAACATCGAC ATTTCGAACG CACATTGCGG TCCATGGATT CCGTTCCCGG ACCACGCCTG
GCTGAGGGTC GGTAGCTAAA ACTGAAATGC TATTTGCGTT TCGATGGTGG GAGCCTCGCT
GACGGTGTGA CTTCGGTTGC CCGGGCGTCT CCTGAAATGA GCTCCG
>PV2011_08_03_ITS
GCGAGAAGGG AGTCTTCGTG CTCTCGGTGC GAGCCGCCAA CATGGGGGCA CAGGCTGCTG
CCGAGCTTAG TTGCTCTGGC CGGTCTCTCT GATGGCTGAT TTGCTTTGCG GCTACGGCTT
TCGGTGGAGA GTGCTTCGCT TCGGCGTCAC TCATTCTATT TCAATAATTG TGCACGGCTT
CGCCGTGCCC ATACAGGGAG CTTCGCGGGC AAGTGTGACT TCGGTCGCCC TCGCGTCTCT
CGCTTTTGGC TGTGGGTCGT CGCACCCATG GTCGTTCGGC TTGGGTACCT ACCTCATGCT
TCACCCTTTC GTGGAGAAGA CGAGGAGACT CGCCGGTGTG AACCGGCGGG CAGGTTTTAA
ATGATTGTCG CCCAATCACG AACCTCTTGT TACTGGTAAC GAGAACCCAT CATGAATGAG
ACTCTGTCGC GAGGCATTAG TCTAAAACAA AAGTACAACC CTGAACGGTG GATCACTCGG
CTCGTGGGTC GATGAAGAAC GCAGCAAATT GCGCGTCGAC ATGTGAACTG CAGGACACAT
GAACATCGAC ATTTCGAACG CACATTGCGG TCCATGGATT CCGTTCCCGG ACCACGCCTG
GCTGAGGGTC GGTAGCTAAA ACTGAAATGC TCTTTGCGTT TCGATGGTGG GAGCCTCGCT
GACGGTGTGA CTTCGGTTGC CCGGGCGTCT CCTGAAATGA GCTCCG
>PV2011_08_07_ITS
GCGAGAAGGG AGTCTTCGTG CTCTCGGTGC GAGCCGCCAA CATGGGGGCA CAGGCTGCTG
CCGAGCTTAG TTGCTCTGGC CGGTCTCTCT GATGGCTGAT TTGCTTTGCG GCTACGGCTG
TCGGTGGAGA GTGCTTCGCT TCGGCGTCAC TCATTCTATT TCACTAATTG TGCACGGCTT
CGCCGTGCCC ATACAGGGAG CTTCGCGGGC AAGTGTGACT TCGGTCGCCC TCGCGTCTCT
CGCTTTTGGC TGTGGGTCGT CGCACCCATG GTCGTTCGGC TTGGGTACCT ACCTCATGCT
TCACCCTTTC GTGGAGAAGA CGAGGAGACT CGCCGGTGTG AACCGGCGGG CAGGTTTTAA
ATGATTGTCG CCCAATCACG AACCTCTTGT TACTAGTAAC GAGAACCCAT CATGAATGAG
ACTCTGTCGC GAGGCATTAG TCTAAAACAA AAGTACAACC CTGAACGGTG GATCACTCGG
CTCGTGGGTC GATGAAGAAC GCAGCAAATT GCGCGTCGAC ATGTGAACTG CAGGACACAT
GAACATCGAC ATTTCGAACG CACATTGCGG TCCATGGATT CCGTTCCCGG ACCACGCCTG
GCTGAGGGTC GGTAGCTAAA ACTGAAATGC TCTTTGCGTT TCGATGGTGG GAGCCTCGCT
GACGGTGTGA CTTCGGTTGC CCGGGCGTCT CCTGAAATGA GCTCCG
>PV2011_08_08_ITS
GCGAGAAGGG AGTCTTCGTG CTCTCGGTGC GAGCCGCCAA CATGGGGGCA CAGGCTGCTG
CCGAGCTTAG TTGCTCTGGC CGGTCTCTCT GATGGCTGAT TTGCTTTGCG GCTACGGCTG
TCGGTGGAGA GTGCTTCGCT TCGGCGTCAC TCATTCTATT TCACTAATTG TGCACGGCTT
CGCCGTGCCC ATACAGGGAG CTTCGCGGGC AAGTGTGACT TCGGTCGCCC TCGCGTCTCT
CGCTTTTGGC TGTGGGTCGT CGCACCCATG GTCGTTCGGC TTGGGTACCT ACCTCATGCT
TCACCCTTTC GTGGAGAAGA CGAGGAGACT CGCCGGTGTG AACCGGCGGG CAGGTTTTAA
ATGATTGTCG CCCAATCACG AACCTCTTGT TACTGGTAAC GAGAACCCAT CATGAATGAG
ACTGTGTCGC GAGGCATTAG TCTAAAACAA AAGTACAACC CTGAACGGTG GATCACTCGG
CTCGTGGGTC GATGAAGAAC GCAGCAAATT GCGCGTCGAC ATGTGAACTG CAGGACACAT
GAACATCGAC ATTTCGAACG CACATTGCGG TCCATGGATT CCGTTCCCGG ACCACGCCTG
GCTGAGGGTC GGTAGCTAAA ACTGAAATGC TCTTTGCGTT TCGATGGTGG GAGCCTCGCT
GACGGTGTGA CTTCGGTTGC CCGGGCGTCT CCTGAAATGA GCTCCG
>PV2011_08_23_ITS
GCGAGAAGGG AGTCTTCGTG CTCTCGGTGC GAGCCGCCAA CATGGGGGCA CAGGCTGCTG
CCGAGCTTAG TTGCTCTGGC CGGTCTCTCT GATGGCTGAT TTGCTTTGCG GCTACGGCTG
TCGGTGGAGA GTGCTTCGCT TCGGCGTCAC TCGTTCTATT TTACTAATTG TGCACGGCTT
CGCCGTGCCC ATACAGGGAG CTTCGCGGGC AAGTGTGACT TCGGTCGCCC TCGCGTCTCT
CGCTTTTGGC TGTGGGTCGT CGCACCCATG GTCGTTCGGC TTGGGTACCT ACCTCATGCT
TCACCCTTTC GTGGAGAAGA CGAGGAGACT CGCCGGTGTG AACCGGCGGG CAGGTTTTAA
ATGATTGTCG CCCAATCACG AACCTCTTGT TACTAGTAAC GAGAACCCAT CATGAATGAG
ACTCTGTCGC GAGGCATTAG TCTAAAACAA AAGTACAACC CTGAACGGTG GATCACTCGG
CTCGTGGGTC GATGAAGAAC GCAGCAAATT GCGCGTCGAC ATGTGAACTG CAGGACACAT
GAACATCGAC ATTTCGAACG CACATTGCGG TCCATGGATT CCGTTCCCGG ACCACGCCTG
GCTGAGGGTC GGTAGCTAAA ACTGAAATGC TATTTGCGTT TCGATGGTGG GAGCCTCGCT
GACGGTGTGA CTTCGGTTGC CCGGGCGTCT CCTGAAATGA GCTCCG
>PV2011_08_24_ITS
GCGAGAAGGG AGTCTTCGTG CTCTCGGTGC GAGCCGCCAA CATGGGGGCA CAGGCTGCTG
CCGAGCTTAG TTGCTCTGGC CGGTCTCTCT GATGGCTGAT TTGCTTTGCG GCTACGGCTT
TCGGTGGAGA GTGCTTCGCT TCGGCGTCAC TCATTCTATT TCAATAATTG TGCACGGCTT
CGCCGTGCCC ATACAGGGAG CTTCGCGGGC AAGTGTGACT TCGGTCGCCC TCGCGTCTCT
CGCTTTTGGC TGTGGGTCGT CGCACCCATG GTCGTTCGGC TTGGGTACCT ACCTCATGCT
TCACCCTTTC GTGGAGAAGA CGAGGAGACT CGCCGGTGTG AACCGGCGGG CAGGTTTTAA
ATGATTGTCG CCCAATCACG AACCTCTTGT TACTGGTAAC GAGAACCCAT CATGAATGAG
ACTCTGTCGC GAGGCAGTAG TCTAAAACAA AAGTACAACC CTGAACGGTG GATCACTCGG
CTCGTGGGTC GATGAAGAAC GCAGCAAATT GCGCGTCGAC ATGTGAACTG CAGGACACAT
GAACATCGAC ATTTCGAACG CACATTGCGG TCCATGGATT CCGTTCCCGG ACCACGCCTG
GCTGAGGGTC GGTAGCTAAA ACTGAAATGC TCTTTGCGTT TCGATGGTGG GAGCCTCGCT
GACGGTGTGA CTTCGGTTGC CCGGGCGTCT CCTGAAATGA GCTCCG
>PV2011_08_28_ITS
GCGAGAAGGG AGTCTTCGTG CTCTCGGTGC GAGCCGCCAA CATGGGGGCA CAGGCTGCTG
CCGAGCTTAG TTGCTCTGGC CGGTCTCTCT GATGGCTGAT TTGCTTTGCG GCTACGGCTT
TCGGTGGAGA GTGCTTCGCT TCGGCGTCAC TCATTCTATT TCACTAATTG TGCACGGCTT
CGCCGTGCCC ATACAGGGAG CTTCGCGGGC AAGTGTGACT TCGGTCGCCC TCGCGTCTCT
CGCTTTTGGC TGTGGGTCGT CGCACCCATG GTCGTTCGGC TTGGGTACCT ACCTCATGCT
TCACCCTTTC GTGGAGAAGA CGAGGAGACT CGCCGGTGTG AACCGGCGGG CAGGTTTTAA
ATGATTGTCG CCCAATCACG AACCTCTTGT TACTGGTAAC GAGAACCCAT CATGAATGAG
ACTCTGTCGC GAGGCAGTAG TCTAAAACAA AAGTACAACC CTGAACGGTG GATCACTCGG
CTCGTGGGTC GATGAAGAAC GCAGCAAATT GCGCGTCGAC ATGTGAACTG CAGGACACAT
GAACATCGAC ATTTCGAACG CACATTGCGG TCCATGGATT CCGTTCCCGG ACCACGCCTG
GCTGAGGGTC GGTAGCTAAA ACTGAAATGC TCTTTGCGTT TCGATGGTGG GAGCCTCGCT
GACGGTGTGA CTTCGGTTGC CCGGGCGTCT CCTGAAATGA GCTCCG
>PV2011_08_29_ITS
GCGAGAAGGG AGTCTTCGTG CTCTCGGTGC GAGCCGCCAA CATGGGGGCA CAGGCTGCTG
CCGAGCTTAG TTGCTCTGGC CGGTCTCTCT GATGGCTGAT TTGCTTTGCG GCTACGGCTG
TCGGTGCAGA GTGCTTCGCT TCGGCGTCAC TCGTTCTATT TTACTAATTG TGCACGGCTT
CGCCGTGCCC ATACAGGGAG CTTCGCGGGC AAGTGTGACT TCGGTCGCCC TCGCGTCTCT
CGCTTTTGGC TGTGGGTCGT CGCACCCATG GTCGTTCGGC TTGGGTACCT ACCTCATGCT
TCACCCTTTC GTGGAGAAGA CGAGGAGACT CGCCGGTGTG AACCGGCGGG CAGGTTTTAA
ATGATTGTCG CCCAATCACG AACCTCTTGT TACTAGTAAC GAGAACCCAT CATGAATGAG
ACTGTGTCGC GAGGCATTAG TCTAAAACAA AAGTACAACC CTGAACGGTG GATCACTCGG
CTCGTGGGTC GATGAAGAAC GCAGCAAATT GCGCGTCGAC ATGTGAACTG CAGGACACAT
GAACATCGAC ATTTCGAACG CACATTGCGG TCCATGGATT CCGTTCCCGG ACCACGCCTG
GCTGAGGGTC GGTAGCTAAA ACTGAAATGC TATTTGCGTT TCGATGGTGG GAGCCTCGCT
GACGGTGTGA CTTCGGTTGC CCGGGCGTCT CCTGAAATGA GCTCCG
>PV2011_08_31_ITS
GCGAGACGGG AGTCTTCGTG CTCTCGGTGC GAGCCGCCAA CATGGGGGCA CAGGCTGCTG
CCGAGCTTAG TTGCTCTGGC CGGTCTCTCT GATGGCTGAT TTGCTTTGCG GCTACGGCTT
TCGGTGGAGA GTGCTTCGCT TCGGCGTCAC TCATTCTATT TCAATAATTG TGCACGGCTT
CGCCGTGCCC ATACAGGGAG CTTCGCGGGC AAGTGTGACT TCGGTCGCCC TCGCGTCTCT
CGCTTTTGGC TGTGGGTCGT CGCACCCATG GTCGTTCGGC TTGGGTACCT ACCTCATGCT
TCACCCTTTC GTGGAGAAGA CGAGGAGACT CGCCGGTGTG AACCGGCGGG CAGGTTTTAA
ATGATTGTCG CCCAATCACG AACCTCTTGT TACTGGTAAC GAGAACCCAT CATGAATGAG
ACTCTGTCGC GAGGCAGTAG TCTAAAACAA AAGTACAACC CTGAACGGTG GATCACTCGG
CTCGTGGGTC GATGAAGAAC GCAGCAAATT GCGCGTCGAC ATGTGAACTG CAGGACACAT
GAACATCGAC ATTTCGAACG CACATTGCGG TCCATGGATT CCGTTCCCGG ACCACGCCTG
GCTGAGGGTC GGTAGCTAAA ACTGAAATGC TCTTTGCGTT TCGATGGTGG GAGCCTCGCT
GACGGTGTGA CTTCGGTTGC CCGGGCGTCT CCTGAAATGA GCTCCG
>PV2011_08_32_ITS
GCGAGAAGGG AGTCTTCGTG CTCTCGGTGC GAGCCGCCAA CATGGGGGCA CAGGCTGCTG
CCGAGCTTAG TTGCTCTGGC CGGTCTCTCT GATGGCTGAT TTGCTTTGCG GCTACGGCTG
TCGGTGGAGA GTGCTTCGCT TCGGCGTCAC TCGTTCTATT TTACTAATTG TGCACGGCTT
CGCCGTGCCC ATACAGGGAG CTTCGCGGGC AAGTGTGACT TCGGTCGCCC TCGCGTCTCT
CGCTTTTGGC TGTGGGTCGT CGCACCCATG GTCGTTCGGC TTGGGTACCT ACCTCATGCT
TCACCCTTTC GTGGAGAAGA CGAGGAGACT CGCCGGTGTG AACCGGCGGG CAGGTTTTAA
ATGATTGTCG CCCAATCACG AACCTCTTGT TACTGGTAAC GAGAACCCAT CATGAATGAG
ACTCTGTCGC GAGGCAGTAG TCTAAAACAA AAGTACAACC CTGAACGGTG GATCACTCGG
CTCGTGGGTC GATGAAGAAC GCAGCAAATT GCGCGTCGAC ATGTGAACTG CAGGACACAT
GAACATCGAC ATTTCGAACG CACATTGCGG TCCATGGATT CCGTTCCCGG ACCACGCCTG
GCTGAGGGTC GGTAGCTAAA ACTGAAATGC TATTTGCGTT TCGATGGTGG GAGCCTCGCT
GACGGTGTGA CTTCGGTTGC CCGGGCGTCT CCTGAAATGA GCTCCG
>PV2011_08_39_ITS
GCGAGAAGGG AGTCTTCGTG CTCTCGGTGC GAGCCGCCAA CATGGGGGCA CAGGCTGCTG
CCGAGCTTAG TTGCTCTGGC CGGTCTCTCT GATGGCTGAT TTGCTTTGCG GCTACGGCTG
TCGGTGGAGA GTGCTTCGCT TCGGCGTCAC TCGTTCTATT TTACTAATTG TGCACGGCTT
CGCCGTGCCC ATACAGGGAG CTTCGCGGGC AAGTGTGACT TCGGTCGCCC TCGCGTCTCT
CGCTTTTGGC TGTGGGTCGT CGCACCCATG GTCGTTCGGC TTGGGTACCT ACCTCATGCT
TCACCCTTTC GTGGAGAAGA CGAGGAGACT CGCCGGTGTG AACCGGCGGG CAGGTTTTAA
ATGATTGTCG CCCAATCACG AACCTCTTGT TACTAGTAAC GAGAACCCAT CATGAATGAG
ACTCTGTCGC GAGGCATTAG TCTAAAACAA AAGTACAACC CTGAACGGTG GATCACTCGG
CTCGTGGGTC GATGAAGAAC GCAGCAAATT GCGCGTCGAC ATGTGAACTG CAGGACACAT
GAACATCGAC ATTTCGAACG CACATTGCGG TCCATGGATT CCGTTCCCGG ACCACGCCTG
GCTGAGGGTC GGTAGCTAAA ACTGAAATGC TATTTGCGTT TCGATGGTGG GAGCCTCGCT
GACGGTGTGA CTTCGGTTGC CCGGGCGTCT CCTGAAATGA GCTCCG
>PV2011_08_48_ITS
GCGAGAAGGG AGTCTTCGTG CTCTCGGTGC GAGCCGCCAA CATGGGGGCA CAGGCTGCTG
CCGAGCTTAG TTGCTCTGGC CGGTCTCTCT GATGGCTGAT TTGCTTTGCG GCTACGGCTG
TCGGTGGAGA GTGCTTCGCT TCGGCGTCAC TCATTCTATT TCACTAATTG TGCACGGCTT
CGCCGTGCCC ATACAGGGAG CTTCGCGGGC AAGTGTGACT TCGGTCGCCC TCGCGTCTCT
CGCTTTTGGC TGTGGGTCGT CGCACCCATG GTCGTTCGGC TTGGGTACCT ACCTCATGCT
TCACCCTTTC GTGGAGAAGA CGAGGAGACT CGCCGGTGTG AACCGGCGGG CAGGTTTTAA
ATGATTGTCG CCCAATCACG AACCTCTTGT TACTGGTAAC GAGAACCCAT CATGAATGAG
ACTCTGTCGC GAGGCAGTAG TCTAAAACAA AAGTACAACC CTGAACGGTG GATCACTCGG
CTCGTGGGTC GATGAAGAAC GCAGCAAATT GCGCGTCGAC ATGTGAACTG CAGGACACAT
GAACATCGAC ATTTCGAACG CACATTGCGG TCCATGGATT CCGTTCCCGG ACCACGCCTG
GCTGAGGGTC GGTAGCTAAA ACTGAAATGC TCTTTGCGTT TCGATGGTGG GAGCCTCGCT
GACGGTGTGA CTTCGGTTGC CCGGGCGTCT CCTGAAATGA GCTCCG
>PV2011_09_01_ITS
GCGAGACGGG AGTCTTCGTG CTCTCGGTGC GAGCCGCCAA CATGGGGGCA CAGGCTGCTG
CCGAGCTTAG TTGCTCTGGC CGGTCTCTCT GATGGCTGAT TTGCTTTGCG GCTACGGCTG
TCGGTGGAGA GTGCTTCGCT TCGGCGTCAC TCATTCTATT TCAATAATTG TGCACGGCTT
CGCCGTGCCC ATACAGGGAG CTTCGCGGGC AAGTGTGACT TCGGTCGCCC TCGCGTCTCT
CGCTTTTGGC TGTGGGTCGT CGCACCCATG GTCGTTCGGC TTGGGTACCT ACCTCATGCT
TCACCCTTTC GTGGAGAAGA CGAGGAGACT CGCCGGTGTG AACCGGCGGG CAGGTTTTAA
ATGATTGTCG CCCAATCACG AACCTCTTGT TACTGGTAAC GAGAACCCAT CATGAATGAG
ACTCTGTCGC GAGGCATTAG TCTAAAACAA AAGTACAACC CTGAACGGTG GATCACTCGG
CTCGTGGGTC GATGAAGAAC GCAGCAAATT GCGCGTCGAC ATGTGAACTG CAGGACACAT
GAACATCGAC ATTTCGAACG CACATTGCGG TCCATGGATT CCGTTCCCGG ACCACGCCTG
GCTGAGGGTC GGTAGCTAAA ACTGAAATGC TCTTTGCGTT TCGATGGTGG GAGCCTCGCT
GACGGTGTGA CTTCGGTTGC CCGGGCGTCT CCTGAAATGA GCTCCG
>PV2011_09_02_ITS
GCGAGAAGGG AGTCTTCGTG CTCTCGGTGC GAGCCGCCAA CATGGGGGCA CAGGCTGCTG
CCGAGCTTAG TTGCTCTGGC CGGTCTCTCT GATGGCTGAT TTGCTTTGCG GCTACGGCTG
TCGGTGCAGA GTGCTTCGCT TCGGCGTCAC TCGTTCTATT TTACTAATTG TGCACGGCTT
CGCCGTGCCC ATACAGGGAG CTTCGCGGGC AAGTGTGACT TCGGTCGCCC TCGCGTCTCT
CGCTTTTGGC TGTGGGTCGT CGCACCCATG GTCGTTCGGC TTGGGTACCT ACCTCATGCT
TCACCCTTTC GTGGAGAAGA CGAGGAGACT CGCCGGTGTG AACCGGCGGG CAGGTTTTAA
ATGATTGTCG CCCAATCACG AACCTCTTGT TACTAGTAAC GAGAACCCAT CATGAATGAG
ACTGTGTCGC GAGGCATTAG TCTAAAACAA AAGTACAACC CTGAACGGTG GATCACTCGG
CTCGTGGGTC GATGAAGAAC GCAGCAAATT GCGCGTCGAC ATGTGAACTG CAGGACACAT
GAACATCGAC ATTTCGAACG CACATTGCGG TCCATGGATT CCGTTCCCGG ACCACGCCTG
GCTGAGGGTC GGTAGCTAAA ACTGAAATGC TATTTGCGTT TCGATGGTGG GAGCCTCGCT
GACGGTGTGA CTTCGGTTGC CCGGGCGTCT CCTGAAATGA GCTCCG
>PV2011_09_06_ITS
GCGAGAAGGG AGTCTTCGTG CTCTCGGTGC GAGCCGCCAA CATGGGGGCA CAGGCTGCTG
CCGAGCTTAG TTGCTCTGGC CGGTCTCTCT GATGGCTGAT TTGCTTTGCG GCTACGGCTG
TCGGTGGAGA GTGCTTCGCT TCGGCGTCAC TCATTCTATT TTACTAATTG TGCACGGCTT
CGCCGTGCCC ATACAGGGAG CTTCGCGGGC AAGTGTGACT TCGGTCGCCC TCGCGTCTCT
CGCTTTTGGC TGTGGGTCGT CGCACCCATG GTCGTTCGGC TTGGGTACCT ACCTCATGCT
TCACCCTTTC GTGGAGAAGA CGAGGAGACT CGCCGGTGTG AACCGGCGGG CAGGTTTTAA
ATGATTGTCG CCCAATCACG AACCTCTTGT TACTAGTAAC GAGAACCCAT CATGAATGAG
ACTCTGTCGC GAGGCAGTAG TCTAAAACAA AAGTACAACC CTGAACGGTG GATCACTCGG
CTCGTGGGTC GATGAAGAAC GCAGCAAATT GCGCGTCGAC ATGTGAACTG CAGGACACAT
GAACATCGAC ATTTCGAACG CACATTGCGG TCCATGGATT CCGTTCCCGG ACCACGCCTG
GCTGAGGGTC GGTAGCTAAA ACTGAAATGC TATTTGCGTT TCGATGGTGG GAGCCTCGCT
GACGGTGTGA CTTCGGTTGC CCGGGCGTCT CCTGAAATGA GCTCCG
>PV2011_09_09_ITS
GCGAGAAGGG AGTCTTCGTG CTCTCGGTGC GAGCCGCCAA CATGGGGGCA CAGGCTGCTG
CCGAGCTTAG TTGCTCTGGC CGGTCTCTCT GATGGCTGAT TTGCTTTGCG GCTACGGCTG
TCGGTGGAGA GTGCTTCGCT TCGGCGTCAC TCATTCTATT TTACTAATTG TGCACGGCTT
CGCCGTGCCC ATACAGGGAG CTTCGCGGGC AAGTGTGACT TCGGTCGCCC TCGCGTCTCT
CGCTTTTGGC TGTGGGTCGT CGCACCCATG GTCGTTCGGC TTGGGTACCT ACCTCATGCT
TCACCCTTTC GTGGAGAAGA CGAGGAGACT CGCCGGTGTG AACCGGCGGG CAGGTTTTAA
ATGATTGTCG CCCAATCACG AACCTCTTGT TACTGGTAAC GAGAACCCAT CATGAATGAG
ACTCTGTCGC GAGGCAGTAG TCTAAAACAA AAGTACAACC CTGAACGGTG GATCACTCGG
CTCGTGGGTC GATGAAGAAC GCAGCAAATT GCGCGTCGAC ATGTGAACTG CAGGACACAT
GAACATCGAC ATTTCGAACG CACATTGCGG TCCATGGATT CCGTTCCCGG ACCACGCCTG
GCTGAGGGTC GGTAGCTAAA ACTGAAATGC TCTTTGCGTT TCGATGGTGG GAGCCTCGCT
GACGGTGTGA CTTCGGTTGC CCGGGCGTCT CCTGAAATGA GCTCCG
>PV2011_09_11_ITS
GCGAGAAGGG AGTCTTCGTG CTCTCGGTGC GAGCCGCCAA CATGGGGGCA CAGGCTGCTG
CCGAGCTTAG TTGCTCTGGC CGGTCTCTCT GATGGCTGAT TTGCTTTGCG GCTACGGCTG
TCGGTGCAGA GTGCTTCGCT TCGGCGTCAC TCGTTCTATT TTACTAATTG TGCACGGCTT
CGCCGTGCCC ATACAGGGAG CTTCGCGGGC AAGTGTGACT TCGGTCGCCC TCGCGTCTCT
CGCTTTTGGC TGTGGGTCGT CGCACCCATG GTCGTTCGGC TTGGGTACCT ACCTCATGCT
TCACCCTTTC GTGGAGAAGA CGAGGAGACT CGCCGGTGTG AACCGGCGGG CAGGTTTTAA
ATGATTGTCG CCCAATCACG AACCTCTTGT TACTAGTAAC GAGAACCCAT CATGAATGAG
ACTGTGTCGC GAGGCATTAG TCTAAAACAA AAGTACAACC CTGAACGGTG GATCACTCGG
CTCGTGGGTC GATGAAGAAC GCAGCAAATT GCGCGTCGAC ATGTGAACTG CAGGACACAT
GAACATCGAC ATTTCGAACG CACATTGCGG TCCATGGATT CCGTTCCCGG ACCACGCCTG
GCTGAGGGTC GGTAGCTAAA ACTGAAATGC TATTTGCGTT TCGATGGTGG GAGCCTCGCT
GACGGTGTGA CTTCGGTTGC CCGGGCGTCT CCTGAAATGA GCTCCG
>PV2011_09_21_ITS
GCGAGAAGGG AGTCTTCGTG CTCTCGGTGC GAGCCGCCAA CATGGGGGCA CAGGCTGCTG
CCGAGCTTAG TTGCTCTGGC CGGTCTCTCT GATGGCTGAT TTGCTTTGCG GCTACGGCTG
TCGGTGGAGA GTGCTTCGCT TCGGCGTCAC TCATTCTATT TCACTAATTG TGCACGGCTT
CGCCGTGCCC ATACAGGGAG CTTCGCGGGC AAGTGTGACT TCGGTCGCCC TCGCGTCTCT
CGCTTTTGGC TGTGGGTCGT CGCACCCATG GTCGTTCGGC TTGGGTACCT ACCTCATGCT
TCACCCTTTC GTGGAGAAGA CGAGGAGACT CGCCGGTGTG AACCGGCGGG CAGGTTTTAA
ATGATTGTCG CCCAATCACG AACCTCTTGT TACTGGTAAC GAGAACCCAT CATGAATGAG
ACTCTGTCGC GAGGCAGTAG TCTAAAACAA AAGTACAACC CTGAACGGTG GATCACTCGG
CTCGTGGGTC GATGAAGAAC GCAGCAAATT GCGCGTCGAC ATGTGAACTG CAGGACACAT
GAACATCGAC ATTTCGAACG CACATTGCGG TCCATGGATT CCGTTCCCGG ACCACGCCTG
GCTGAGGGTC GGTAGCTAAA ACTGAAATGC TCTTTGCGTT TCGATGGTGG GAGCCTCGCT
GACGGTGTGA CTTCGGTTGC CCGGGCGTCT CCTGAAATGA GCTCCG
>PV2011_09_28_ITS
GCGAGAAGGG AGTCTTCGTG CTCTCGGTGC GAGCCGCCAA CATGGGGGCA CAGGCTGCTG
CCGAGCTTAG TTGCTCTGGC CGGTCTCTCT GATGGCTGAT TTGCTTTGCG GCTACGGCTT
TCGGTGGAGA GTGCTTCGCT TCGGCGTCAC TCATTCTATT TCACTAATTG TGCACGGCTT
CGCCGTGCCC ATACAGGGAG CTTCGCGGGC AAGTGTGACT TCGGTCGCCC TCGCGTCTCT
CGCTTTTGGC TGTGGGTCGT CGCACCCATG GTCGTTCGGC TTGGGTACCT ACCTCATGCT
TCACCCTTTC GTGGAGAAGA CGAGGAGACT CGCCGGTGTG AACCGGCGGG CAGGTTTTAA
ATGATTGTCG CCCAATCACG AACCTCTTGT TACTGGTAAC GAGAACCCAT CATGAATGAG
ACTCTGTCGC GAGGCATTAG TCTAAAACAA AAGTACAACC CTGAACGGTG GATCACTCGG
CTCGTGGGTC GATGAAGAAC GCAGCAAATT GCGCGTCGAC ATGTGAACTG CAGGACACAT
GAACATCGAC ATTTCGAACG CACATTGCGG TCCATGGATT CCGTTCCCGG ACCACGCCTG
GCTGAGGGTC GGTAGCTAAA ACTGAAATGC TCTTTGCGTT TCGATGGTGG GAGCCTCGCT
GACGGTGTGA CTTCGGTTGC CCGGGCGTCT CCTGAAATGA GCTCCG
>PV2011_09_38_ITS
GCGAGAAGGG AGTCTTCGTG CTCTCGGTGC GAGCCGCCAA CATGGGGGCA CAGGCTGCTG
CCGAGCTTAG TTGCTCTGGC CGGTCTCTCT GATGGCTGAT TTGCTTTGCG GCTACGGCTG
TCGGTGCAGA GTGCTTCGCT TCGGCGTCAC TCGTTCTATT TTACTAATTG TGCACGGCTT
CGCCGTGCCC ATACAGGGAG CTTCGCGGGC AAGTGTGACT TCGGTCGCCC TCGCGTCTCT
CGCTTTTGGC TGTGGGTCGT CGCACCCATG GTCGTTCGGC TTGGGTACCT ACCTCATGCT
TCACCCTTTC GTGGAGAAGA CGAGGAGACT CGCCGGTGTG AACCGGCGGG CAGGTTTTAA
ATGATTGTCG CCCAATCACG AACCTCTTGT TACTGGTAAC GAGAACCCAT CATGAATGAG
ACTGTGTCGC GAGGCATTAG TCTAAAACAA AAGTACAACC CTGAACGGTG GATCACTCGG
CTCGTGGGTC GATGAAGAAC GCAGCAAATT GCGCGTCGAC ATGTGAACTG CAGGACACAT
GAACATCGAC ATTTCGAACG CACATTGCGG TCCATGGATT CCGTTCCCGG ACCACGCCTG
GCTGAGGGTC GGTAGCTAAA ACTGAAATGC TATTTGCGTT TCGATGGTGG GAGCCTCGCT
GACGGTGTGA CTTCGGTTGC CCGGGCGTCT CCTGAAATGA GCTCCG
>PV2011_09_42_ITS
GCGAGAAGGG AGTCTTCGTG CTCTCGGTGC GAGCCGCCAA CATGGGGGCA CAGGCTGCTG
CCGAGCTTAG TTGCTCTGGC CGGTCTCTCT GATGGCTGAT TTGCTTTGCG GCTACGGCTG
TCGGTGGAGA GTGCTTCGCT TCGGCGTCAC TCATTCTATT TCACTAATTG TGCACGGCTT
CGCCGTGCCC ATACAGGGAG CTTCGCGGGC AAGTGTGACT TCGGTCGCCC TCGCGTCTCT
CGCTTTTGGC TGTGGGTCGT CGCACCCATG GTCGTTCGGC TTGGGTACCT ACCTCATGCT
TCACCCTTTC GTGGAGAAGA CGAGGAGACT CGCCGGTGTG AACCGGCGGG CAGGTTTTAA
ATGATTGTCG CCCAATCACG AACCTCTTGT TACTGGTAAC GAGAACCCAT CATGAATGAG
ACTGTGTCGC GAGGCATTAG TCTAAAACAA AAGTACAACC CTGAACGGTG GATCACTCGG
CTCGTGGGTC GATGAAGAAC GCAGCAAATT GCGCGTCGAC ATGTGAACTG CAGGACACAT
GAACATCGAC ATTTCGAACG CACATTGCGG TCCATGGATT CCGTTCCCGG ACCACGCCTG
GCTGAGGGTC GGTAGCTAAA ACTGAAATGC TCTTTGCGTT TCGATGGTGG GAGCCTCGCT
GACGGTGTGA CTTCGGTTGC CCGGGCGTCT CCTGAAATGA GCTCCG
>PV2011_09_46_ITS
GCGAGAAGGG AGTCTTCGTG CTCTCGGTGC GAGCCGCCAA CATGGGGGCA CAGGCTGCTG
CCGAGCTTAG TTGCTCTGGC CGGTCTCTCT GATGGCTGAT TTGCTTTGCG GCTACGGCTT
TCGGTGGAGA GTGCTTCGCT TCGGCGTCAC TCATTCTATT TCACTAATTG TGCACGGCTT
CGCCGTGCCC ATACAGGGAG CTTCGCGGGC AAGTGTGACT TCGGTCGCCC TCGCGTCTCT
CGCTTTTGGC TGTGGGTCGT CGCACCCATG GTCGTTCGGC TTGGGTACCT ACCTCATGCT
TCACCCTTTC GTGGAGAAGA CGAGGAGACT CGCCGGTGTG AACCGGCGGG CAGGTTTTAA
ATGATTGTCG CCCAATCACG AACCTCTTGT TACTAGTAAC GAGAACCCAT CATGAATGAG
ACTCTGTCGC GAGGCAGTAG TCTAAAACAA AAATACAACC CTGAACGGTG GATCACTCGG
CTCGTGGGTC GATGAAGAAC GCAGCAAATT GCGCGTCGAC ATGTGAACTG CAGGACACAT
GAACATCGAC ATTTCGAACG CACATTGCGG TCCATGGATT CCGTTCCCGG ACCACGCCTG
GCTGAGGGTC GGTAGCTAAA ACTGAAATGC TATTTGCGTT TCGATGGTGG GAGCCTCGCT
GACGGTGTGA CTTCAGTTGC CCGGGCGTCT CCTGAAATGA GCTCCG
>PV2011_11_09_ITS
GCGAGAAGGG AGTCTTCGTG CTCTCGGTGC GAGCCGCCAA CATGGGGGCA CAGGCTGCTG
CCGAGCTTAG TTGCTCTGGC CGGTCTCTCT GATGGCTGAT TTGCTTTGCG GCTACGGCTG
TCGGTGGAGA GTGCTTCGCT TCGGCGTCAC TCGTTCTATT TTACTAATTG TGCACGGCTT
CGCCGTGCCC ATACAGGGAG CTTCGCGGGC AAGTGTGACT TCGGTCGCCC TCGCGTCTCT
CGCTTTTGGC TGTGGGTCGT CGCACCCATG GTCGTTCGGC TTGGGTACCT ACCTCATGCT
TCACCCTTTC GTGGAGAAGA CGAGGAGACT CGCCGGTGTG AACCGGCGGG CAGGTTTTAA
ATGATTGTCG CCCAATCACG AACCTCTTGT TACTAGTAAC GAGAACCCAT CATGAATGAG
ACTCTGTCGC GAGGCAGTAG TCTAAAACAA AAGTACAACC CTGAACGGTG GATCACTCGG
CTCGTGGGTC GATGAAGAAC GCAGCAAATT GCGCGTCGAC ATGTGAACTG CAGGACACAT
GAACATCGAC ATTTCGAACG CACATTGCGG TCCATGGATT CCGTTCCCGG ACCACGCCTG
GCTGAGGGTC GGTAGCTAAA ACTGAAATGC TCTTTGCGTT TCGATGGTGG GAGCCTCGCT
GACGGTGTGA CTTCGGTTGC CCGGGCGTCT CCTGAAATGA GCTCCG
>PV2011_11_11_ITS
GCGAGAAGGG AGTCTTCGTG CTCTCGGTGC GAGCCGCCAA CATGGGGGCA CAGGCTGCTG
CCGAGCTTAG TTGCTCTGGC CGGTCTCTCT GATGGCTGAT TTGCTTTGCG GCTACGGCTG
TCGGTGGAGA GTGCTTCGCT TCGGCGTCAC TCATTCTATT TTACTAATTG TGCACGGCTT
CGCCGTGCCC ATACAGGGAG CTTCGCGGGC AAGTGTGACT TCGGTCGCCC TCGCGTCTCT
CGCTTTTGGC TGTGGGTCGT CGCACCCATG GTCGTTCGGC TTGGGTACCT ACCTCATGCT
TCACCCTTTC GTGGAGAAGA CGAGGAGACT CGCCGGTGTG AACCGGCGGG CAGGTTTTAA
ATGATTGTCG CCCAATCACG AACCTCTTGT TACTAGTAAC GAGAACCCAT CATGAATGAG
ACTCTGTCGC GAGGCATTAG TCTAAAACAA AAGTACAACC CTGAACGGTG GATCACTCGG
CTCGTGGGTC GATGAAGAAC GCAGCAAATT GCGCGTCGAC ATGTGAACTG CAGGACACAT
GAACATCGAC ATTTCGAACG CACATTGCGG TCCATGGATT CCGTTCCCGG ACCACGCCTG
GCTGAGGGTC GGTAGCTAAA ACTGAAATGC TATTTGCGTT TCGATGGTGG GAGCCTCGCT
GACGGTGTGA CTTCGGTTGC CCGGGCGTCT CCTGAAATGA GCTCCG
>PV2011_11_12_ITS
GCGAGAAGGG AGTCTTCGTG CTCTCGGTGC GAGCCGCCAA CATGGGGGCA CAGGCTGCTG
CCGAGCTTAG TTGCTCTGGC CGGTCTCTCT GATGGCTGAT TTGCTTTGCG GCTACGGCTT
TCGGTGGAGA GTGCTTCGCT TCGGCGTCAC TCATTCTATT TCAATAATTG TGCACGGCTT
CGCCGTGCCC ATACAGGGAG CTTCGCGGGC AAGTGTGACT TCGGTCGCCC TCGCGTCTCT
CGCTTTTGGC TGTGGGTCGT CGCACCCATG GTCGTTCGGC TTGGGTACCT ACCTCATGCT
TCACCCTTTC GTGGAGAAGA CGAGGAGACT CGCCGGTGTG AACCGGCGGG CAGGTTTTAA
ATGATTGTCG CCCAATCACG AACCTCTTGT TACTAGTAAC GAGAACCCAT CATGAATGAG
ACTCTGTCGC GAGGCAGTAG TCTAAAACAA AAGTACAACC CTGAACGGTG GATCACTCGG
CTCGTGGGTC GATGAAGAAC GCAGCAAATT GCGCGTCGAC ATGTGAACTG CAGGACACAT
GAACATCGAC ATTTCGAACG CACATTGCGG TCCATGGATT CCGTTCCCGG ACCACGCCTG
GCTGAGGGTC GGTAGCTAAA ACTGAAATGC TCTTTGCGTT TCGATGGTGG GAGCCTCGCT
GACGGTGTGA CTTCGGTTGC CCGGGCGTCT CCTGAAATGA GCTCCG
>PV2011_11_17_ITS
GCGAGAAGGG AGTCTTCGTG CTCTCGGTGC GAGCCGCCAA CATGGGGGCA CAGGCTGCTG
CCGAGCTTAG TTGCTCTGGC CGGTCTCTCT GATGGCTGAT TTGCTTTGCG GCTACGGCTG
TCGGTGGAGA GTGCTTCGCT TCGGCGTCAC TCGTTCTATT TCACTAATTG TGCACGGCTT
CGCCGTGCCC ATACAGGGAG CTTCGCGGGC AAGTGTGACT TCGGTCGCCC TCGCGTCTCT
CGCTTTTGGC TGTGGGTCGT CGCACCCATG GTCGTTCGGC TTGGGTACCT ACCTCATGCT
TCACCCTTTC GTGGAGAAGA CGAGGAGACT CGCCGGTGTG AACCGGCGGG CAGGTTTTAA
ATGATTGTCG CCCAATCACG AACCTCTTGT TACTAGTAAC GAGAACCCAT CATGAATGAG
ACTCTGTCGC GAGGCAGTAG TCTAAAACAA AAGTACAACC CTGAACGGTG GATCACTCGG
CTCGTGGGTC GATGAAGAAC GCAGCAAATT GCGCGTCGAC ATGTGAACTG CAGGACACAT
GAACATCGAC ATTTCGAACG CACATTGCGG TCCATGGATT CCGTTCCCGG ACCACGCCTG
GCTGAGGGTC GGTAGCTAAA ACTGAAATGC TATTTGCGTT TCGATGGTGG GAGCCTCGCT
GACGGTGTGA CTTCGGTTGC CCGGGCGTCT CCTGAAATGA GCTCCG
>PV2011_11_22_ITS
GCGAGAAGGG AGTCTTCGTG CTCTCGGTGC GAGCCGCCAA CATGGGGGCA CAGGCTGCTG
CCGAGCTTAG TTGCTCTGGC CGGTCTCTCT GATGGCTGAT TTGCTTTGCG GCTACGGCTT
TCGGTGGAGA GTGCTTCGCT TCGGCGTCAC TCATTCTATT TTAATAATTG TGCACGGCTT
CGCCGTGCCC ATACAGGGAG CTTCGCGGGC AAGTGTGACT TCGGTCGCCC TCGCGTCTCT
CGCTTTTGGC TGTGGGTCGT CGCACCCATG GTCGTTCGGC TTGGGTACCT ACCTCATGCT
TCACCCTTTC GTGGAGAAGA CGAGGAGACT CGCCGGTGTG AACCGGCGGG CAGGTTTTAA
ATGATTGTCG CCCAATCACG AACCTCTTGT TACTAGTAAC GAGAACCCAT CATGAATGAG
ACTCTGTCGC GAGGCAGTAG TCTAAAACAA AAGTACAACC CTGAACGGTG GATCACTCGG
CTCGTGGGTC GATGAAGAAC GCAGCAAATT GCGCGTCGAC ATGTGAACTG CAGGACACAT
GAACATCGAC ATTTCGAACG CACATTGCGG TCCATGGATT CCGTTCCCGG ACCACGCCTG
GCTGAGGGTC GGTAGCTAAA ACTGAAATGC TATTTGCGTT TCGATGGTGG GAGCCTCGCT
GACGGTGTGA CTTCGGTTGC CCGGGCGTCT CCTGAAATGA GCTCCG
>PV2011_11_23_ITS
GCGAGAAGGG AGTCTTCGTG CTCTCGGTGC GAGCCGCCAA CATGGGGGCA CAGGCTGCTG
CCGAGCTTAG TTGCTCTGGC CGGTCTCTCT GATGGCTGAT TTGCTTTGCG GCTACGGCTT
TCGGTGGAGA GTGCTTCGCT TCGGCGTCAC TCATTCTATT TCAATAATTG TGCACGGCTT
CGCCGTGCCC ATACAGGGAG CTTCGCGGGC AAGTGTGACT TCGGTCGCCC TCGCGTCTCT
CGCTTTTGGC TGTGGGTCGT CGCACCCATG GTCGTTCGGC TTGGGTACCT ACCTCATGCT
TCACCCTTTC GTGGAGAAGA CGAGGAGACT CGCCGGTGTG AACCGGCGGG CAGGTTTTAA
ATGATTGTCG CCCAATCACG AACCTCTTGT TACTAGTAAC GAGAACCCAT CATGAATGAG
ACTCTGTCGC GAGGCATTAG TCTAAAACAA AAGTACAACC CTGAACGGTG GATCACTCGG
CTCGTGGGTC GATGAAGAAC GCAGCAGATT GCGCGTCGAC ATGTGAACTG CAGGACACAT
GAACATCGAC ATTTCCAACG CACATTGCGG TCCATGGATT CCGTTCCCGG ACCACGCCTG
GCTGAGGGTC GGTAGCTAAA ACTGAAATGC TCTTTGCGTT TCGATGGTGG GAGCCTCGCT
GACGGTGTGA CTTCGGTTGC CCGGGCGTCT CCTGAAATGA GCTCCG
>PV2011_11_25_ITS
GCGAGAAGGG AGTCTTCGTG CTCTCGGTGC GAGCCGCCAA CATGGGGGCA CAGGCTGCTG
CCGAGCTTAG TTGCTCTGGC CGGTCTCTCT GATGGCTGAT TTGCTTTGCG GCTACGGCTT
TCGGTGGAGA GTGCTTCGCT TCGGCGTCAC TCATTCTATT TCAATAATTG TGCACGGCTT
CGCCGTGCCC ATACAGGGAG CTTCGCGGGC AAGTGTGACT TCGGTCGCCC TCGCGTCTCT
CGCTTTTGGC TGTGGGTCGT CGCACCCATG GTCGTTCGGC TTGGGTACCT ACCTCATGCT
TCACCCTTTC GTGGAGAAGA CGAGGAGACT CGCCGGTGTG AACCGGCGGG CAGGTTTTAA
ATGATTGTCG CCCAATCACG AACCTCTTGT TACTAGTAAC GAGAACCCAT CATGAATGAG
ACTCTGTCGC GAGGCAGTAG TCTAAAACAA AAATACAACC CTGAACGGTG GATCACTCGG
CTCGTGGGTC GATGAAGAAC GCAGCAAATT GCGCGTCGAC ATGTGAACTG CAGGACACAT
GAACATCGAC ATTTCGAACG CACATTGCGG TCCATGGATT CCGTTCCCGG ACCACGCCTG
GCTGAGGGTC GGTAGCTAAA ACTGAAATGC TCTTTGCGTT TCGATGGTGG GAGCCTCGCT
GACGGTGTGA CTTCGGTTGC CCGGGCGTCT CCTGAAATGA GCTCCG
>PV2011_11_30_ITS
GCGAGAAGGG AGTCTTCGTG CTCTCGGTGC GAGCCGCCAA CATGGGGGCA CAGGCTGCTG
CCGAGCTTAG TTGCTCTGGC CGGTCTCTCT GATGGCTGAT TTGCTTTGCG GCTACGGCTT
TCGGTGGAGA GTGCTTCGCT TCGGCGTCAC TCATTCTATT TCAATAATTG TGCACGGCTT
CGCCGTGCCC ATACAGGGAG CTTCGCGGGC AAGTGTGACT TCGGTCGCCC TCGCGTCTCT
CGCTTTTGGC TGTGGGTCGT CGCACCCATG GTCGTTCGGC TTGGGTACCT ACCTCATGCT
TCACCCTTTC GTGGAGAAGA CGAGGAGACT CGCCGGTGTG AACCGGCGGG CAGGTTTTAA
ATGATTGTCG CCCAATCACG AACCTCTTGT TACTAGTAAC GAGAACCCAT CATGAATGAG
ACTCTGTCGC GAGGCAGTAG TCTAAAACAA AAATACAACC CTGAACGGTG GATCACTCGG
CTCGTGGGTC GATGAAGAAC GCAGCAAATT GCGCGTCGAC ATGTGAACTG CAGGACACAT
GAACATCGAC ATTTCGAACG CACATTGCGG TCCATGGATT CCGTTCCCGG ACCACGCCTG
GCTGAGGGTC GGTAGCTAAA ACTGAAATGC TCTTTGCGTT TCGATGGTGG GAGCCTCGCT
GACGGTGTGA CTTCGGTTGC CCGGGCGTCT CCTGAAATGA GCTCCG
>PV2011_11_32_ITS
GCGAGAAGGG AGTCTTCGTG CTCTCGGTGC GAGCCGCCAA CATGGGGGCA CAGGCTGCTG
CCGAGCTTAG TTGCTCTGGC CGGTCTCTCT GATGGCTGAT TTGCTTTGCG GCTACGGCTG
TCGGTGGAGA GTGCTTCGCT TCGGCGTCAC TCATTCTATT TCACTAATTG TGCACGGCTT
CGCCGTGCCC ATACAGGGAG CTTCGCGGGC AAGTGTGACT TCGGTCGCCC TCGCGTCTCT
CGCTTTTGGC TGTGGGTCGT CGCACCCATG GTCGTTCGGC TTGGGTACCT ACCTCATGCT
TCACCCTTTC GTGGAGAAGA CGAGGAGACT CGCCGGTGTG AACCGGCGGG CAGGTTTTAA
ATGATTGTCG CCCAATCACG AACCTCTTGT TACTAGTAAC GAGAACCCAT CATGAATGAG
ACTCTGTCGC GAGGCAGTAG TCTAAAACAA AAATACAACC CTGAACGGTG GATCACTCGG
CTCGTGGGTC GATGAAGAAC GCAGCAAATT GCGCGTCGAC ATGTGAACTG CAGGACACAT
GAACATCGAC ATTTCGAACG CACATTGCGG TCCATGGATT CCGTTCCCGG ACCACGCCTG
GCTGAGGGTC GGTAGCTAAA ACTGAAATGC TCTTTGCGTT TCGATGGTGG GAGCCTCGCT
GACGGTGTGA CTTCGGTTGC CCGGGCGTCT CCTGAAATGA GCTCCG
>PV2011_11_33_ITS
GCGAGAAGGG AGTCTTCGTG CTCTCGGTGC GAGCCGCCAA CATGGGGGCA CAGGCTGCTG
CCGAGCTTAG TTGCTCTGGC CGGTCTCTCT GATGGCTGAT TTGCTTTGCG GCTACGGCTT
TCGGTGGAGA GTGCTTCGCT TCGGCGTCAC TCATTCTATT TCAATAATTG TGCACGGCTT
CGCCGTGCCC ATACAGGGAG CTTCGCGGGC AAGTGTGACT TCGGTCGCCC TCGCGTCTCT
CGCTTTTGGC TGTGGGTCGT CGCACCCATG GTCGTTCGGC TTGGGTACCT ACCTCATGCT
TCACCCTTTC GTGGAGAAGA CGAGGAGACT CGCCGGTGTG AACCGGCGGG CAGGTTTTAA
ATGATTGTCG CCCAATCACG AACCTCTTGT TACTAGTAAC GAGAACCCAT CATGAATGAG
ACTCTGTCGC GAGGCAGTAG TCTAAAACAA AAATACAACC CTGAACGGTG GATCACTCGG
CTCGTGGGTC GATGAAGAAC GCAGCAAATT GCGCGTCGAC ATGTGAACTG CAGGACACAT
GAACATCGAC ATTTCGAACG CACATTGCGG TCCATGGATT CCGTTCCCGG ACCACGCCTG
GCTGAGGGTC GGTAGCTAAA ACTGAAATGC TCTTTGCGTT TCGATGGTGG GAGCCTCGCT
GACGGTGTGA CTTCGGTTGC CCGGGCGTCT CCTGAAATGA GCTCCG
>PV2011_11_34_ITS
GCGAGAAGGG AGTCTTCGTG CTCTCGGTGC GAGCCGCCAA CATGGGGGCG CAGGCTGCTG
CCGAGCTTAG TTGCTCTGGC CGGTCTCTCT GATGGCTGAT TTGCTTTGCG GCTACGGCTG
TCGGTGGAGA GTGCTTCGCT TCGGCGTCAC TCATTCTATT TCACTAATTG TGCACGGCTT
CGCCGTGCCC ATACAGGGAG CTTCGCGGGC AAGTGTGACT TCGGTCGCCC TCGCGTCTCT
CGCTTTTGGC TGTGGGTCGT CGCACCCATG GTCGTTCGGC TTGGGTACCT ACCTCATGCT
TCACCCTTTC GTGGAGAAGA CGAGGAGACT CGCCGGTGTG AACCGGCGGG CAGGTTTTAA
ATGATTGTCG CCCAATCACG AACCTCTTGT TACTAGTAAC GAGAACCCAT CATGAATGAG
ACTGTGTCGC GAGGCATTAG TCTAAAACAA AAATACAACC CTGAACGGTG GATCACTCGG
CTCGTGGGTC GATGAAGAAC GCAGCAAATT GCGCGTCGAC ATGTGAACTG CAGGACACAT
GAACATCGAC ATTTCGAACG CACATTGCGG TCCATGGATT CCGTTCCCGG ACCACGCCTG
GCTGAGGGTC GGTAGCTAAA ACTGAAATGC TCTTTGCGTT TCGATGGTGG GAGCCTCGCT
GACGGTGTGA CTTCGGTTGC CCGGGCGTCT CCTGAAATGA GCTCCG
>PV2011_11_42_ITS
GCGAGAAGGG AGTCTTCGTG CTCTCGGTGC GAGCCGCCAA CATGGGGGCA CAGGCTGCTG
CCGAGCTTAG TTGCTCTGGC CGGTCTCTCT GATGGCTGAT TTGCTTTGCG GCTACGGCTT
TCGGTGGAGA GTGCTTCGCT TCGGCGTCAC TCATTCTATT TCAATAATTG TGCACGGCTT
CGCCGTGCCC ATACAGGGAG CTTCGCGGGC AAGTGTGACT TCGGTCGCCC TCGCGTCTCT
CGCTTTTGGC TGTGGGTCGT CGCACCCATG GTCGTTCGGC TTGGGTACCT ACCTCATGCT
TCACCCTTTC GTGGAGAAGA CGAGGAGACT CGCCGGTGTG AACCGGCGGG CAGGTTTTAA
ATGATTGTCG CCCAATCACG AACCTCTTGT TACTAGTAAC GAGAACCCAT CATGAATGAG
ACTCTGTCGC GAGGCAGTAG TCTAAAACAA AAGTACAACC CTGAACGGTG GATCACTCGG
CTCGTGGGTC GATGAAGAAC GCAGCAAATT GCGCGTCGAC ATGTGAACTG CAGGACACAT
GAACATCGAC ATTTCGAACG CACATTGCGG TCCATGGATT CCGTTCCCGG ACCACGCCTG
GCTGAGGGTC GGTAGCTAAA ACTGAAATGC TATTTGCGTT TCGATGGTGG GAGCCTCGCT
GACGGTGTGA CTTCGGTTGC CCGGGCGTCT CCTGAAATGA GCTCCG
>PV2011_11_44_ITS
GCGAGAAGGG AGTCTTCGTG CTCTCGGTGC GAGCCGCCAA CATGGGGGCA CAGGCTGCTG
CCGAGCTTAG TTGCTCTGGC CGGTCTCTCT GATGGCTGAT TTGCTTTGCG GCTACGGCTG
TCGGTGGAGA GTGCTTCGCT TCGGCGTCAC TCATTCTATT TCACTAATTG TGCACGGCTT
CGCCGTGCCC ATACAGGGAG CTTCGCGGGC AAGTGTGACT TCGGTCGCCC TCGCGTCTCT
CGCTTTTGGC TGTGGGTCGT CGCACCCATG GTCGTTCGGC TTGGGTACCT ACCTCATGCT
TCACCCTTTC GTGGAGAAGA CGAGGAGACT CGCCGGTGTG AACCGGCGGG CAGGTTTTAA
ATGATTGTCG CCCAATCACG AACCTCTTGT TACTAGTAAC GAGAACCCAT CATGAATGAG
ACTCTGTCGC GAGGCAGTAG TCTAAAACAA AAATACAACC CTGAACGGTG GATCACTCGG
CTCGTGGGTC GATGAAGAAC GCAGCAAATT GCGCGTCGAC ATGTGAACTG CAGGACACAT
GAACATCGAC ATTTCGAACG CACATTGCGG TCCATGGATT CCGTTCCCGG ACCACGCCTG
GCTGAGGGTC GGTAGCTAAA ACTGAAATGC TCTTTGCGTT TCGATGGTGG GAGCCTCGCT
GACGGTGTGA CTTCGGTTGC CCGGGCGTCT CCTGAAATGA GCTCCG
>PV2011_11_47_ITS
GCGAGAAGGG AGTCTTCGTG CTCTCGGTGC GAGCCGCCAA CATGGGGGCA CAGGCTGCTG
CCGAGCTTAG TTGCTCTGGC CGGTCTCTCT GATGGCTGAT TTGCTTTGCG GCTACGGCTT
TCGGTGGAGA GTGCTTCGCT TCGGCGTCAC TCATTCTATT TCAATAATTG TGCACGGCTT
CGCCGTGCCC ATACAGGGAG CTTCGCGGGC AAGTGTGACT TCGGTCGCCC TCGCGTCTCT
CGCTTTTGGC TGTGGGTCGT CGCACCCATG GTCGTTCGGC TTGGGTACCT ACCTCATGCT
TCACCCTTTC GTGGAGAAGA CGAGGAGACT CGCCGGTGTG AACCGGCGGG CAGGTTTTAA
ATGATTGTCG CCCAATCACG AACCTCTTGT TACTAGTAAC GAGAACCCAT CATGAATGAG
ACTCTGTCGC GAGGCAGTAG TCTAAAACAA AAGTACAACC CTGAACGGTG GATCACTCGG
CTCGTGGGTC GATGAAGAAC GCAGCAAATT GCGCGTCGAC ATGTGAACTG CAGGACACAT
GAACATCGAC ATTTCGAACG CACATTGCGG TCCATGGATT CCGTTCCCGG ACCACGCCTG
GCTGAGGGTC GGTAGCTAAA ACTGAAATGC TCTTTGCGTT TCGATGGTGG GAGCCTCGCT
GACGGTGTGA CTTCGGTTGC CCGGGCGTCT CCTGAAATGA GCTCCG
>PV2011_15_12_ITS
GCGAGAAGGG AGTCTTCGTG CTCTCGGTGC GAGCCGCCAA CATGGGGGCA CAGGCTGCTG
CCGAGCTTAG TTGCTCTGGC CGGTCTCTCT GATGGCTGAT TTGCTTTGCG GCTACGGCTT
TCGGTGGAGA GTGCTTCGCT TCGGCGTCAC TCATTCTATT TCAATAATTG TGCACGGCTT
CGCCGTGCCC ATACAGGGAG CTTCGCGGGC AAGTGTGACT TCGGTCGCCC TCGCGTCTCT
CGCTTTTGGC TGTGGGTCGT CGCACCCATG GTCGTTCGGC TTGGGTACCT ACCTCATGCT
TCACCCTTTC GTGGAGAAGA CGAGGAGACT CGCCGGTGTG AACCGGCGGG CAGGTTTTAA
ATGATTGTCG CCCAATCACG AACCTCTTGT TACTAGTAAC GAGAACCCAT CATGAATGAG
ACTCTGTCGC GAGGCAGTAG TCTAAAACAA AAATACAACC CTGAACGGTG GATCACTCGG
CTCGTGGGTC GATGAAGAAC GCAGCAAATT GCGCGTCGAC ATGTGAACTG CAGGACACAT
GAACATCGAC ATTTCGAACG CACATTGCGG TCCATGGATT CCGTTCCCGG ACCACGCCTG
GCTGAGGGTC GGTAGCTAAA ACTGAAATGC TCTTTGCGTT TCGATGGTGG GAGCCTCGCT
GACGGTGTGA CTTCGGTTGC CCGGGCGTCT CCTGAAATGA GCTCCG
>PV2011_15_15_ITS
GCGAGAAGGG AGTCTTCGTG CTCTCGGTGC GAGCCGCCAA CATGGGGGCA CAGGCTGCTG
CCGAGCTTAG TTGCTCTGGC CGGTCTCTCT GATGGCTGAT TTGCTTTGCG GCTACGGCTT
TCGGTGGAGA GTGCTTCGCT TCGGCGTCAC TCATTCTATT TTAATAATTG TGCACGGCTT
CGCCGTGCCC ATACAGGGAG CTTCGCGGGC AAGTGTGACT TCGGTCGCCC TCGCGTCTCT
CGCTTTTGGC TGTGGGTCGT CGCACCCATG GTCGTTCGGC TTGGGTACCT ACCTCATGCT
TCACCCTTTC GTGGAGAAGA CGAGGAGACT CGCCGGTGTG AACCGGCGGG CAGGTTTTAA
ATGATTGTCG CCCAATCACG AACCTCTTGT TACTAGTAAC GAGAACCCAT CATGAATGAG
ACTCTGTCGC GAGGCATTAG TCTAAAACAA AAGTACAACC CTGAACGGTG GATCACTCGG
CTCGTGGGTC GATGAAGAAC GCAGCAAATT GCGCGTCGAC ATGTGAACTG CAGGACACAT
GAACATCGAC ATTTCGAACG CACATTGCGG TCCATGGATT CCGTTCCCGG ACCACGCCTG
GCTGAGGGTC GGTAGCTAAA ACTGAAATGC TATTTGCGTT TCGATGGTGG GAGCCTCGCT
GACGGTGTGA CTTCGGTTGC CCGGGCGTCT CCTGAAATGA GCTCCG
>PV2011_15_17_ITS
GCGAGAAGGG AGTCTTCGTG CTCTCGGTGC GAGCCGCCAA CATGGGGGCA CAGGCTGCTG
CCGAGCTTAG TTGCTCTGGC CGGTCTCTCT GATGGCTGAT TTGCTTTGCG GCTACGGCTT
TCGGTGGAGA GTGCTTCGCT TCGGCGTCAC TCATTCTATT TCAATAATTG TGCACGGCTT
CGCCGTGCCC ATACAGGGAG CTTCGCGGGC AAGTGTGACT TCGGTCGCCC TCGCGTCTCT
CGCTTTTGGC TGTGGGTCGT CGCACCCATG GTCGTTCGGC TTGGGTACCT ACCTCATGCT
TCACCCTTTC GTGGAGAAGA CGAGGAGACT CGCCGGTGTG AACCGGCGGG CAGGTTTTAA
ATGATTGTCG CCCAATCACG AACCTCTTGT TACTAGTAAC GAGAACCCAT CATGAATGAG
ACTCTGTCGC GAGGCAGTAG TCTAAAACAA AAGTACAACC CTGAACGGTG GATCACTCGG
CTCGTGGGTC GATGAAGAAC GCAGCAAATT GCGCGTCGAC ATGTGAACTG CAGGACACAT
GAACATCGAC ATTTCGAACG CACATTGCGG TCCATGGATT CCGTTCCCGG ACCACGCCTG
GCTGAGGGTC GGTAGCTAAA ACTGAAATGC TCTTTGCGTT TCGATGGTGG GAGCCTCGCT
GACGGTGTGA CTTCGGTTGC CCGGGCGTCT CCTGAAATGA GCTCCG
>PV2011_15_18_ITS
GCGAGAAGGG AGTCTTCGTG CTCTCGGTGC GAGCCGCCAA CATGGGGGCG CAGGCTGCTG
CCGAGCTTAG TTGCTCTGGC CGGTCTCTCT GATGGCTGAT TTGCTTTGCG GCTACGGCTG
TCGGTGGAGA GTGCTTCGCT TCGGCGTCAC TCGTTCTATT TCACTAATTG TGCACGGCTT
CGCCGTGCCC ATACAGGGAG CTTCGCGGGC AAGTGTGACT TCGGTCGCCC TCGCGTCTCT
CGCTTTTGGC TGTGGGTCGT CGCACCCATG GTCGTTCGGC TTGGGTACCT ACCTCATGCT
TCACCCTTTC GTGGAGAAGA CGAGGAGACT CGCCGGTGTG AACCGGCGGG CAGGTTTTAA
ATGATTGTCG CCCAATCACG AACCTCTTGT TACTAGTAAC GAGAACCCAT CATGAATGAG
ACTGTGTCGC GAGGCATTAG TCTAAAACAA AAGTACAACC CTGAACGGTG GATCACTCGG
CTCGTGGGTC GATGAAGAAC GCAGCAAATT GCGCGTCGAC ATGTGAACTG CAGGACACAT
GAACATCGAC ATTTCGAACG CACATTGCGG TCCATGGATT CCGTTCCCGG ACCACGCCTG
GCTGAGGGTC GGTAGCTAAA ACTGAAATGC TCTTTGCGTT TCGATGGTGG GAGCCTCGCT
GACGGTGTGA CTTCGGTTGC CCGGGCGTCT CCTGAAATGA GCTCCG
>PV2011_15_19_ITS
GCGAGAAGGG AGTCTTCGTG CTCTCGGTGC GAGCCGCCAA CATGGGGGCA CAGGCTGCTG
CCGAGCTTAG TTGCTCTGGC CGGTCTCTCT GATGGCTGAT TTGCTTTGCG GCTACGGCTG
TCGGTGGAGA GTGCTTCGCT TCGGCGTCAC TCGTTCTATT TTACTAATTG TGCACGGCTT
CGCCGTGCCC ATACAGGGAG CTTCGCGGGC AAGTGTGACT TCGGTCGCCC TCGCGTCTCT
CGCTTTTGGC TGTGGGTCGT CGCACCCATG GTCGTTCGGC TTGGGTACCT ACCTCATGCT
TCACCCTTTC GTGGAGAAGA CGAGGAGACT CGCCGGTGTG AACCGGCGGG CAGGTTTTAA
ATGATTGTCG CCCAATCACG AACCTCTTGT TACTAGTAAC GAGAACCCAT CATGAATGAG
ACTCTGTCGC GAGGCAGTAG TCTAAAACAA AAGTACAACC CTGAACGGTG GATCACTCGG
CTCGTGGGTC GATGAAGAAC GCAGCAAATT GCGCGTCGAC ATGTGAACTG CAGGACACAT
GAACATCGAC ATTTCGAACG CACATTGCGG TCCATGGATT CCGTTCCCGG ACCACGCCTG
GCTGAGGGTC GGTAGCTAAA ACTGAAATGC TATTTGCGTT TCGATGGTGG GAGCCTCGCT
GACGGTGTGA CTTCGGTTGC CCGGGCGTCT CCTGAAATGA GCTCCG
>PV2011_15_24_ITS
GCGAGAAGGG AGTCTTCGTG CTCTCGGTGC GAGCCGCCAA CATGGGGGCA CAGGCTGCTG
CCGAGCTTAG TTGCTCTGGC CGGTCTCTCT GATGGCTGAT TTGCTTTGCG GCTACGGCTG
TCGGTGGAGA GTGCTTCGCT TCGGCGTCAC TCATTCTATT TCACTAATTG TGCACGGCTT
CGCCGTGCCC ATACAGGGAG CTTCGCGGGC AAGTGTGACT TCGGTCGCCC TCGCGTCTCT
CGCTTTTGGC TGTGGGTCGT CGCACCCATG GTCGTTCGGC TTGGGTACCT ACCTCATGCT
TCACCCTTTC GTGGAGAAGA CGAGGAGACT CGCCGGTGTG AACCGGCGGG CAGGTTTTAA
ATGATTGTCG CCCAATCACG AACCTCTTGT TACTAGTAAC GAGAACCCAT CATGAATGAG
ACTCTGTCGC GAGGCAGTAG TCTAAAACAA AAATACAACC CTGAACGGTG GATCACTCGG
CTCGTGGGTC GATGAAGAAC GCAGCAAATT GCGCGTCGAC ATGTGAACTG CAGGACACAT
GAACATCGAC ATTTCGAACG CACATTGCGG TCCATGGATT CCGTTCCCGG ACCACGCCTG
GCTGAGGGTC GGTAGCTAAA ACTGAAATGC TCTTTGCGTT TCGATGGTGG GAGCCTCGCT
GACGGTGTGA CTTCGGTTGC CCGGGCGTCT CCTGAAATGA GCTCCG
>PV2011_15_25_ITS
GCGAGAAGGG AGTCTTCGTG CTCTCGGTGC GAGCCGCCAA CATGGGGGCA CAGGCTGCTG
CCGAGCTTAG TTGCTCTGGC CGGTCTCTCT GATGGCTGAT TTGCTTTGCG GCTACGGCTT
TCGGTGGAGA GTGCTTCGCT TCGGCGTCAC TCATTCTATT TTAATAATTG TGCACGGCTT
CGCCGTGCCC ATACAGGGAG CTTCGCGGGC AAGTGTGACT TCGGTCGCCC TCGCGTCTCT
CGCTTTTGGC TGTGGGTCGT CGCACCCATG GTCGTTCGGC TTGGGTACCT ACCTCATGCT
TCACCCTTTC GTGGAGAAGA CGAGGAGACT CGCCGGTGTG AACCGGCGGG CAGGTTTTAA
ATGATTGTCG CCCAATCACG AACCTCTTGT TACTAGTAAC GAGAACCCAT CATGAATGAG
ACTCTGTCGC GAGGCATTAG TCTAAAACAA AAGTACAACC CTGAACGGTG GATCACTCGG
CTCGTGGGTC GATGAAGAAC GCAGCAAATT GCGCGTCGAC ATGTGAACTG CAGGACACAT
GAACATCGAC ATTTCGAACG CACATTGCGG TCCATGGATT CCGTTCCCGG ACCACGCCTG
GCTGAGGGTC GGTAGCTAAA ACTGAAATGC TCTTTGCGTT TCGATGGTGG GAGCCTCGCT
GACGGTGTGA CTTCGGTTGC CCGGGCGTCT CCTGAAATGA GCTCCG
>PV2011_15_28_ITS
GCGAGAAGGG AGTCTTCGTG CTCTCGGTGC GAGCCGCCAA CATGGGGGCA CAGGCTGCTG
CCGAGCTTAG TTGCTCTGGC CGGTCTCTCT GATGGCTGAT TTGCTTTGCG GCTACGGCTG
TCGGTGGAGA GTGCTTCGCT TCGGCGTCAC TCATTCTATT TCACTAATTG TGCACGGCTT
CGCCGTGCCC ATACAGGGAG CTTCGCGGGC AAGTGTGACT TCGGTCGCCC TCGCGTCTCT
CGCTTTTGGC TGTGGGTCGT CGCACCCATG GTCGTTCGGC TTGGGTACCT ACCTCATGCT
TCACCCTTTC GTGGAGAAGA CGAGGAGACT CGCCGGTGTG AACCGGCGGG CAGGTTTTAA
ATGATTGTCG CCCAATCACG AACCTCTTGT TACTAGTAAC GAGAACCCAT CATGAATGAG
ACTCTGTCGC GAGGCATTAG TCTAAAACAA AAATACAACC CTGAACGGTG GATCACTCGG
CTCGTGGGTC GATGAAGAAC GCAGCAAATT GCGCGTCGAC ATGTGAACTG CAGGACACAT
GAACATCGAC ATTTCGAACG CACATTGCGG TCCATGGATT CCGTTCCCGG ACCACGCCTG
GCTGAGGGTC GGTAGCTAAA ACTGAAATGC TCTTTGCGTT TCGATGGTGG GAGCCTCGCT
GACGGTGTGA CTTCGGTTGC CCGGGCGTCT CCTGAAATGA GCTCCG
>PV2011_15_34_ITS
GCGAGAAGGG AGTCTTCGTG CTCTCGGTGC GAGCCGCCAA CATGGGGGCA CAGGCTGCTG
CCGAGCTTAG TTGCTCTGGC CGGTCTCTCT GATGGCTGAT TTGCTTTGCG GCTACGGCTG
TCGGTGGAGA GTGCTTCGCT TCGGCGTCAC TCGTTCTATT TTACTAATTG TGCACGGCTT
CGCCGTGCCC CTACAGGGAG CTTCGCGGGC AAGTGTGACT TCGGTCGCCC TCGCGTCTCT
CGCTTTTGGC TGTGGGTCGT CGCACCCATG GTCGTTCGGC TTGGGTACCT ACCTCATGCT
TCACCCTTTC GTGGAGAAGA CGAGGAGACT CGCCGGTGTG AACCGGCGGG CAGGTTTTAA
ATGATTGTCG CCCAATCACG AACCTCTTGT TACTAGTAAC GAGAACCCAT CATGAATGAG
ACTCTGTCGC GAGGCAGTAG TCTAAAACAA AAGTACAACC CTGAACGGTG GATCACTCGG
CTCGTGGGTC GATGAAGAAC GCAGCAAATT GCGCGTCGAC ATGTGAACTG CAGGACACAT
GAACATCGAC ATTTCGAACG CACATTGCGG TCCATGGATT CCGTTCCCGG ACCACGCCTG
GCTGAGGGTC GGTAGCTAAA ACTGAAATGC TATTTGCGTT TCGATGGTGG GAGCCTCGCT
GACGGTGTGA CTTCGGTTGC CCGGGCGTCT CCTGAAATGA GCTCCG
>PV2011_15_39_ITS
GCGAGAAGGG AGTCTTCGTG CTCTCGGTGC GAGCCGCCAA CATGGGGGCG CAGGCTGCTG
CCGAGCTTAG TTGCTCTGGC CGGTCTCTCT GATGGCTGAT TTGCTTTGCG GCTACGGCTG
TCGGTGGAGA GTGCTTCGCT TCGGCGTCAC TCGTTCTATT TCACTAATTG TGCACGGCTT
CGCCGTGCCC ATACAGGGAG CTTCGCGGGC AAGTGTGACT TCGGTCGCCC TCGCGTCTCT
CGCTTTTGGC TGTGGGTCGT CGCACCCATG GTCGTTCGGC TTGGGTACCT ACCTCATGCT
TCACCCTTTC GTGGAGAAGA CGAGGAGACT CGCCGGTGTG AACCGGCGGG CAGGTTTTAA
ATGATTGTCG CCCAATCACG AACCTCTTGT TACTAGTAAC GAGAACCCAT CATGAATGAG
ACTGTGTCGC GAGGCATTAG TCTAAAACAA AAGTACAACC CTGAACGGTG GATCACTCGG
CTCGTGGGTC GATGAAGAAC GCAGCAAATT GCGCGTCGAC ATGTGAACTG CAGGACACAT
GAACATCGAC ATTTCGAACG CACATTGCGG TCCATGGATT CCGTTCCCGG ACCACGCCTG
GCTGAGGGTC GGTAGCTAAA ACTGAAATGC TATTTGCGTT TCGATGGTGG GAGCCTCGCT
GACGGTGTGA CTTCGGTTGC CCGGGCGTCT CCTGAAATGA GCTCCG
>PV2011_15_47_ITS
GCGAGAAGGG AGTCTTCGTG CTCTCGGTGC GAGCCGCCAA CATGGGGGCA CAGGCTGCTG
CCGAGCTTAG TTGCTCTGGC CGGTCTCTCT GATGGCTGAT TTGCTTTGCG GCTACGGCTT
TCGGTGGAGA GTGCTTCGCT TCGGCGTCAC TCATTCTATT TTAATAATTG TGCACGGCTT
CGCCGTGCCC ATACAGGGAG CTTCGCGGGC AAGTGTGACT TCGGTCGCCC TCGCGTCTCT
CGCTTTTGGC TGTGGGTCGT CGCACCCATG GTCGTTCGGC TTGGGTACCT ACCTCATGCT
TCACCCTTTC GTGGAGAAGA CGAGGAGACT CGCCGGTGTG AACCGGCGGG CAGGTTTTAA
ATGATTGTCG CCCAATCACG AACCTCTTGT TACTAGTAAC GAGAACCCAT CATGAATGAG
ACTCTGTCGC GAGGCAGTAG TCTAAAACAA AAGTACAACC CTGAACGGTG GATCACTCGG
CTCGTGGGTC GATGAAGAAC GCAGCAAATT GCGCGTCGAC ATGTGAACTG CAGGACACAT
GAACATCGAC ATTTCGAACG CACATTGCGG TCCATGGATT CCGTTCCCGG ACCACGCCTG
GCTGAGGGTC GGTAGCTAAA ACTGAAATGC TATTTGCGTT TCGATGGTGG GAGCCTCGCT
GACGGTGTGA CTTCGGTTGC CCGGGCGTCT CCTGAAATGA GCTCCG
>PV2011_16_01_ITS
GCGAGAAGGG AGTCTTCGTG CTCTCGGTGC GAGCCGCCAA CATGGGGGCA CAGGCTGCTG
CCGAGCTTAG TTGCTCTGGC CGGTCTCTCT GATGGCTGAT TTGCTTTGCG GCTACGGCTT
TCGGTGGAGA GTGCTTCGCT TCGGCGTCAC TCATTCTATT TTAATAATTG TGCACGGCTT
CGCCGTGCCC ATACAGGGAG CTTCGCGGGC AAGTGTGACT TCGGTCGCCC TCGCGTCTCT
CGCTTTTGGC TGTGGGTCGT CGCACCCATG GTCGTTCGGC TTGGGTACCT ACCTCATGCT
TCACCCTTTC GTGGAGAAGA CGAGGAGACT CGCCGGTGTG AACCGGCGGG CAGGTTTTAA
ATGATTGTCG CCCAATCACG AACCTCTTGT TACTAGTAAC GAGAACCCAT CATGAATGAG
ACTCTGTCGC GAGGCAGTAG TCTAAAACAA AAGTACAACC CTGAACGGTG GATCACTCGG
CTCGTGGGTC GATGAAGAAC GCAGCAAATT GCGCGTCGAC ATGTGAACTG CAGGACACAT
GAACATCGAC ATTTCGAACG CACATTGCGG TCCATGGATT CCGTTCCCGG ACCACGCCTG
GCTGAGGGTC GGTAGCTAAA ACTGAAATGC TATTTGCGTT TCGATGGTGG GAGCCTCGCT
GACGGTGTGA CTTCGGTTGC CCGGGCGTCT CCTGAAATGA GCTCCG
>PV2011_16_09_ITS
GCGAGAAGGG AGTCTTCGTG CTCTCGGTGC GAGCCGCCAA CATGGGGGCG CAGGCTGCTG
CCGAGCTTAG TTGCTCTGGC CGGTCTCTCT GATGGCTGAT TTGCTTTGCG GCTACGGCTG
TCGGTGGAGA GTGCTTCGCT TCGGCGTCAC TCGTTCTATT TCACTAATTG TGCACGGCTT
CGCCGTGCCC ATACAGGGAG CTTCGCGGGC AAGTGTGACT TCGGTCGCCC TCGCGTCTCT
CGCTTTTGGC TGTGGGTCGT CGCACCCATG GTCGTTCGGC TTGGGTACCT ACCTCATGCT
TCACCCTTTC GTGGAGAAGA CGAGGAGACT CGCCGGTGTG AACCGGCGGG CAGGTTTTAA
ATGATTGTCG CCCAATCACG AACCTCTTGT TACTAGTAAC GAGAACCCAT CATGAATGAG
ACTGTGTCGC GAGGCATTGG TCTAAAACAA AAGTACAACC CTGAACGGTG GATCACTCGG
CTCGTGGGTC GATGAAGAAC GCAGCAAATT GCGCGTCGAC ATGTGAACTG CAGGACACAT
GAACATCGAC ATTTCGAACG CACATTGCGG TCCATGGATT CCGTTCCCGG ACCACGCCTG
GCTGAGGGTC GGTAGCTAAA ACTGAAATGC TATTTGCGTT TCGATGGTGG GAGCCTCGCT
GACGGTGTGA CTTCGGTTGC CCGGGCGTCT CCTGAAATGA GCTCCG
>PV2011_16_12_ITS
GCGAGAAGGG AGTCTTCGTG CTCTCGGTGC GAGCCGCCAA CATGGGGGCA CAGGCTGCTG
CCGAGCTTAG TTGCTCTGGC CGGTCTCTCT GATGGCTGAT TTGCTTTGCG GCTACGGCTT
TCGGTGGAGA GTGCTTCGCT TCGGCGTCAC TCATTCTATT TTAATAATTG TGCACGGCTT
CGCCGTGCCC ATACAGGGAG CTTCGCGGGC AAGTGTGACT TCGGTCGCCC TCGCGTCTCT
CGCTTTTGGC TGTGGGTCGT CGCACCCATG GTCGTTCGGC TTGGGTACCT ACCTCATGCT
TCACCCTTTC GTGGAGAAGA CGAAGAGACT CGCCGGTGTG AACCGGCGGG CAGGTTTTAA
ATGATTGTCG CCCAATCACG AACCTCTTGT TACTAGTAAC GAGAACCCAT CATGAATGAG
ACTCTGTCGC GAGGCAGTAG TCTAAAACAA AAGTACAACC CTGAACGGTG GATCACTCGG
CTCGTGGGTC GATGAAGAAC GCAACAAATT GCGCGTCGAC ATGTGAACTG CAGGACACAT
GAACATCGAC ATTTCGAACG CACATTGCGG TCCATGGATT CCGTTCCCGG ACCACGCCTG
GCTGAAGGTC GGTAGCTAAA ACTGAAATGC TATTTGCGTT TCGATGGTGG GAGCCTCGCT
GACGGTGTGA CTTCGGTTGC CCGGGCGTCT CCTGAAATGA GCTCCG
>PV2011_16_13_ITS
GCGAGAAGGG AGTCTTCGTG CTCTCGGTGC GAGCCGCCAA CATGGGGGCA CAGGCTGCTG
CCGAGCTTAG TTGCTCTGGC CGGTCTCTCT GATGGCTGAT TTGCTTTGCG GCTACGGCTT
TCGGTGGAGA GTGCTTCGCT TCGGCGTCAC TCATTCTATT TTAATAATTG TGCACGGCTT
CGCCGTGCCC ATACAGGGAG CTTCGCGGGC AAGTGTGACT TCGGTCGCCC TCGCGTCTCT
CGCTTTTGGC TGTGGGTCGT CGCACCCATG GTCGTTCGGC TTGGGTACCT ACCTCATGCT
TCACCCTTTC GTGGAGAAGA CGAGGAGACT CGCCGGTGTG AACCGGCGGG CAGGTTTTAA
ATGATTGTCG CCCAATCACG AACCTCTTGT TACTAGTAAC GAGAACCCAT CACGAATGAG
ACTCTGTCGC GAGGCAGTAG TCTAAAACAA AAGTACAACC CTGAACGGTG GATCACTCGG
CTCGTGGGTC GATGAAGAAC GCAGCAAATT GCGCGTCGAC ATGTGAACTG CAGGACACAT
GAACATCGAC ATTTCGAACG CACATTGCGG TCCATGGATT CCGTTCCCGG ACCACGCCTG
GCTGAGGGTC GGTAGCTAAA ACTGAAATGC TATTTGCGTT TCGATGGTGG GAGCCTCGCT
GACGGTGTGA CTTCGGTTGC CCGGGCGTCT CCTGAAATGA GCTCCG
>PV2011_16_15_ITS
GCGAGAAGGG AGTCTTCGTG CTCTCGGTGC GAGCCGCCAA CATGGGGGCA CAGGCTGCTG
CCGAGCTTAG TTGCTCTGGC CGGTCTCTCT GATGGCTGAT TTGCTTTGCG GCTACGGCTT
TCGGTGGAGA GTGCTTCGCT TCGGCGTCAC TCATTCTATT TTAATAATTG TGCACGGCTT
CGCCGTGCCC ATACAGGGAG CTTCGCGGGC AAGTGTGACT TCGGTCGCCC TCGCGTCTCT
CGCTTTTGGC TGTGGGTCGT CGCACCCATG GTCGTTCGGC TTGGGTACCT ACCTCATGCT
TCACCCTTTC GTGGAGAAGA CGAGGAGACT CGCCGGTGTG AACCGGCGGG CAGGTTTTAA
ATGATTGTCG CCCAATCACG AACCTCTTGT TACTAGTAAC GAGAACCCAT CATGAATGAG
ACTCTGTCGC GAGGCAGTAG TCTAAAACAA AAGTACAACC CTGAACGGTG GATCACTCGG
CTCGTGGGTC GATGAAGAAC GCAGCAAATT GCGCGTCGAC ATGTGAACTG CAGGACACAT
GAACATCGAC ATTTCGAACG CACATTGCGG TCCATGGATT CCGTTCCCGG ACCACGCCTG
GCTGAGGGTC GGTAGCTAAA ACTGAAATGC TATTTGCGTT TCGATGGTGG GAGCCTCGCT
GACGGTGTGA CTTCGGTTGC CCGGGCGTCT CCTGAAATGA GCTCCG
>PV2011_16_24_ITS
GCGAGAAGGG AGTCTTCGTG CTCTCGGTGC GAGCCGCCAA CATGGGGGCA CAGGCTGCTG
CCGAGCTTAG TTGCTCTGGC CGGTCTCTCT GATGGCTGAT TTGCTTTGCG GCTACGGCTT
TCGGTGGAGA GTGCTTCGCT TCGGCGTCAC TCATTCTATT TCAATAATTG TGCACGGCTT
CGCCGTGCCC ATACAGGGAG CTTCGCGGGC AAGTGTGACT TCGGTCGCCC TCGCGTCTCT
CGCTTTTGGC TGTGGGTCGT CGCACCCATG GTCGTTCGGC TTGGGTACCT ACCTCATGCT
TCACCCTTTC GTGGAGAAGA CGAGGAGACT CGCCGGTGTG AACCGGCGGG CAGGTTTTAA
ATGATTGTCG CCCAATCACG AACCTCTTGT TACTAGTAAC GAGAACCCAT CATGAATGAG
ACTCTGTCGC GAGGCAGTAG TCTAAAACAA AAGTACAACC CTGAACGGTG GATCACTCGG
CTCGTGGGTC GATGAAGAAC GCAGCAAATT GCGCGTCGAC ATGTGAACTG CAGGACACAT
GAACATCGAC ATTTCGAACG CACATTGCGG TCCATGGATT CCGTTCCCGG ACCACGCCTG
GCTGAGGGTC GGTAGCTAAA ACTGAAATGC TATTTGCGTT TCGATGGTGG GAGCCTCGCT
GACGGTGTGA CTTCGGTTGC CCGGGCGTCT CCTGAAATGA GCTCCG
>PV2011_16_37_ITS
GCGAGAAGGG AGTCTTCGTG CTCTCGGTGC GAGCCGCCAA CATGGGGGCA CAGGCTGCTG
CCGAGCTTAG TTGCTCTGGC CGGTCTCTCT GATGGCTGAT TTGCTTTGCG GCTACGGCTG
TCGGTGGAGA GTGCTTCGCT TCGGCGTCAC TCGTTCTATT TCACTAATTG TGCACGGCTT
CGCCGTGCCC ATACAGGGAG CTTCGCGGGC AAGTGTGACT TCGGTCGCCC TCGCGTCTCT
CGCTTTTGGC TGTGGGTCGT CGCACCCATG GTCGTTCGGC TTGGGTACCT ACCTCATGCT
TCACCCTTTC GTGGAGAAGA CGAGGAGACT CGCCGGTGTG AACCGGCGGG CAGGTTTTAA
ATGATTGTCG CCCAATCACG AACCTCTTGT TACTAGTAAC GAGAACCCAT CATGAATGAG
ACTCTGTCGC GAGGCATTAG TCTAAAACAA AAGTACAACC CTGAACGGTG GATCACTCGG
CTCGTGGGTC GATGAAGAAC GCAGCAAATT GCGCGTCGAC ATGTGAACTG CAGGACACAT
GAACATCGAC ATTTCGAACG CACATTGCGG TCCATGGATT CCGTTCCCGG ACCACGCCTG
GCTGAGGGTC GGTAGCTAAA ACTGAAATGC TATTTGCGTT TCGATGGTGG GAGCCTCGCT
GACGGTGTGA CTTCGGTTGC CCGGGCGTCT CCTGAAATGA GCTCCG
>PV2011_16_38_ITS
GCGAGAAGGG AGTCTTCGTG CTCTCGGTGC GAGCCGCCAA CATGGGGGCG CAGGCTGCTG
CCGAGCTTAG TTGCTCTGGC CGGTCTCTCT GATGGCTGAT TTGCTTTGCG GCTACGGCTG
TCGGTGGAGA GTGCTTCGCT TCGGCGTCAC TCGTTCTATT TCATTAATTG TGCACGGCTT
CGCCGTGCCC ATACAGGGAG CTTCGCGGGC AAGTGTGACT TCGGTCGCCC TCGCGTCTCT
CGCTTGTGGC TGTGGGTCGT CGCACCCATG GTCGTTCGGC TTGGGTACCT ACCTCATGCT
TCACCCTTTC GTGGAGAAGA CGAGGAGACT CGCCGGTGTG AACCGGCGGG CAGGTTTTAA
ATGATTGTCG CCCAATCACG AACCTCTTGT TACTAGTAAC GAGAACCCAT CATGAATGAG
ACTGTGTCGC GAGGCATTAG TCTAAAACAA AAGTACAACC CTGAACGGTG GATCACTCGG
CTCGTGGGTC GATGAAGAAC GCAGCAAATT GCGCGTCGAC ATGTGAACTG CAGGACACAT
GAACATCGAC ATTTCGAACG CACATTGCGG TCCATGGATT CCGTTCCCGG ACCACGCCTG
GCTGAGGGTC GGTAGCTAAA ACTGAAATGC TATTTGCGTT TCGATGGTGG GAGCCTCGCT
GACGGTGTGA CTTCGGTTGC CCGGGCGTCT CCTGAAATGA GCTCCG
>PV2011_16_42_ITS
GCGAGAAGGG AGTCTTCGTG CTCTCGGTGC GAGCCGCCAA CATGGGGGCA CAGGCTGCTG
CCGAGCTTAG TTGCTCTGGC CGGTCTCTCT GATGGCTGAT TTGCTTTGCG GCTACGGCTG
TCGGTGGAGA GTGCTTCGCT TCGGCGTCAC TCATTCTATT TCAATAATTG TGCACGGCTT
CGCCGTGCCC ATACAGGGAG CTTCGCGGGC AAGTGTGACT TCGGTCGCCC TCGCGTCTCT
CGCTTTTGGC TGTGGGTCGT CGCACCCATG GTCGTTCGGC TTGGGTACCT ACCTCATGCT
TCACCCTTTC GTGGAGAAGA CGAGGAGACT CGCCGGTGTG AACCGGCGGG CAGGTTTTAA
ATGATTGTCG CCCAATCACG AACCTCTTGT TACTAGTAAC GAGAACCCAT CATGAATGAG
ACTCTGTCGC GAGGCATTAG TCTAAAACAA AAATACAACC CTGAACGGTG GATCACTCGG
CTCGTGGGTC GATGAAGAAC GCAGCAAATT GCGCGTCGAC ATGTGAACTG CAGGACACAT
GAACATCGAC ATTTCGAACG CACATTGCGG TCCATGGATT CCGTTCCCGG ACCACGCCTG
GCTGAGGGTC GGTAGCTAAA ACTGAAATGC TCTTTGCGTT TCGATGGTGG GAGCCTCGCT
GACGGTGTGA CTTCGGTTGC CCGGGCGTCT CCTGAAATGA GCTCCG
>PV2011_16_48_ITS
GCGAGAAGGG AGTCTTCGTG CTCTCGGTGC GAGCCGCCAA CATGGGGGCA CAGGCTGCTG
CCGAGCTTAG TTGCTCTGGC CGGTCTCTCT GATGGCTGAT TTGCTTTGCG GCTACGGCTT
TCGGTGGAGA GTGCTTCGCT TCGGCGTCAC TCATTCTATT TTAATAATTG TGCACGGCTT
CGCCGTGCCC ATACAGGGAG CTTCGCGGGC AAGTGTGACT TCGGTCGCCC TCGCGTCTCT
CGCTTTTGGC TGTGGGTCGT CGCACCCATG GTCGTTCGGC TTGGGTACCT ACCTCATGCT
TCACCCTTTC GTGGAGAAGA CGAGGAGACT CGCCGGTGTG AACCGGCGGG CAGGTTTTAA
ATGATTGTCG CCCAATCACG AACCTCTTGT TACTAGTAAC GAGAACCCAT CATGAATGAG
ACTCTGTCGC GAGGCAGTAG TCTAAAACAA AAGTACAACC CTGAACGGTG GATCACTCGG
CTCGTGGGTC GATGAAGAAC GCAGCAAATT GCGCGTCGAC ATGTGAACTG CAGGACACAT
GAACATCGAC ATTTCGAACG CACATTGCGG TCCATGGATT CCGTTCCCGG ACCACGCCTG
GCTGAGGGTC GGTAGCTAAA ACTGAAATGC TATTTGCGTT TCGATGGTGG GAGCCTCGCT
GACGGTGTGA CTTCGGTTGC CCGGGCGTCT CCTGAAATGA GCTCCG
>PV2011_17_03_ITS
GCGAGAAGGG AGTCTTCGTG CTCTCGGTGC GAGCCGCCAA CATGGGGGCA CAGGCTGCTG
CCGAGCTTAG TTGCTCTGGC CGGTCTCTCT GATGGCTGAT TTGCTTTGCG GCTACGGCTG
TCGGTGGAGA GTGCTTCGCT TCGGCGTCAC TCATTCTATT TTACTAATTG TGCACGGCTT
CGCCGTGCCC ATACAGGGAG CTTCGCGGGC AAGTGTGACT TCGGTCGCCC TCGCGTCTCT
CGCTTTTGGC TGTGGGTCGT CGCACCCATG GTCGTTCGGC TTGGGTACCT ACCTCATGCT
TCACCCTTTC GTGGAGAAGA CGAGGAGACT CGCCGGTGTG AACCGGCGGG CAGGTTTTAA
ATGATTGTCG CCCAATCACG AACCTCTTGT TACTAGTAAC GAGAACCCAT CATGAATGAG
ACTGTGTCGC GAGGCATTAG TCTAAAACAA AAGTACAACC CTGAACGGTG GATCACTCGG
CTCGTGGGTC GATGAAGAAC GCAGCAAATT GCGCGTCGAC ATGTGAACTG CAGGACACAT
GAACATCGAC ATTTCGAACG CACATTGCGG TCCATGGATT CCGTTCCCGG ACCACGCCTG
GCTGAGGGTC GGTAGCTAAA ACTGAAATGC TATTTGCGTT TCGATGGTGG GAGCCTCGCT
GACGGTGTGA CTTCGGTTGC CCGGGCGTCT CCTGAAATGA GCTCCG
>PV2011_17_10_ITS
GCGAGAAGGG AGTCTTCGTG CTCTCGGTGC GAGCCGCCAA CATGGGGGCA CAGGCTGCTG
CCGAGCTTAG TTGCTCTGGC CGGTCTCTCT GATGGCTGAT TTGCTTTGCG GCTACGGCTT
TCGGTGGAGA GTGCTTCGCT TCGGCGTCAC TCATTCTATT TTAATAATTG TGCACGGCTT
CGCCGTGCCC ATACAGGGAG CTTCGCGGGC AAGTGTGACT TCGGTCGCCC TCGCGTCTCT
CGCTTTTGGC TGTGGGTCGT CGCACCCATG GTCGTTCGGC TTGGGTACCT ACCTCATGCT
TCACCCTTCC GTGGAGAAGA CGAGGAGACT CGCCGGTGTG AACCGGCGGG CAGGTTTTAA
ATGATTGTCG CCCAATCACG AACCTCTTGT TACTAGTAAC GAGAACCCAT CACGAATGAG
ACTCTGTCGC GAGGCAGTAG TCTAAAACAA AAGTACAACC CTGAACGGTG GATCACTCGG
CTCGTGGGTC GATGAAGAAC GCAGCAAATT GCGCGTCGAC ATGTGAACTG CAGGACACAT
GAACATCGAC ATTTCGAACG CACATTGCGG TCCATGGATT CCGTTCCCGG ACCACGCCTG
GCTGAGGGTC GGTAGCTAAA ACTGAAATGC TATTTGCGTT TCGATGGTGG GAGCCTCGCT
GACGGTGTGA CTTCGGTTGC CCGGGCGTCT CCTGAAATGA GCTCCG
>PV2011_17_13_ITS
GCGAGAAGGG AGTCTTCGTG CTCTCGGTGC GAGCCGCCAA CATGGGGGCA CAGGCTGCTG
CCGAGCTTAG TTGCTCTGGC CGGTCTCTCT GATGGCTGAT TTGCTTTGCG GCTACGGCTG
TCGGTGGAGA GTGCTTCGCT TCGGCGTCAC TCGTTCTATT TTACTAATTG TGCACGGCTT
CGCCGTGCCC ATACAGGGAG CTTCGCGGGC AAGTGTGACT TCGGTCGCCC TCGCGTCTCT
CGCTTTTGGC TGTGGGTCGT CGCACCCATG GTCGTTCGGC TTGGGTACCT ACCTCATGCT
TCACCCTTTC GTGGAGAAGA CGAGGAGACT CGCCGGTGTG AACCGGCGGG CAGGTTTTAA
ATGATTGTCG CCCAATCACG AACCTCTTGT TACTAGTAAC GAGAACCCAT CATGAATGAG
ACTCTGTCGC GAGGCATTAG TCTAAAACAA AAGTACAACC CTGAACGGTG GATCACTCGG
CTCGTGGGTC GATGAAGAAC GCAGCAAATT GCGCGTCGAC ATGTGAACTG CAGGACACAT
GAACATCGAC ATTTCGAACG CACATTGCGG TCCATGGATT CCGTTCCCGG ACCACGCCTG
GCTGAGGGTC GGTAGCTAAA ACTGAAATGC TATTTGCGTT TCGATGGTGG GAGCCTCGCT
GACGGTGTGA CTTCGGTTGC CCGGGCGTCT CCTGAAATGA GCTCCG
>PV2011_17_14_ITS
GCGAGAAGGG AGTCTTCGTG CTCTCGGTGC GAGCCGCCAA CATGGGGGCA CAGGCTGCTG
CCGAGCTTAG TTGCTCTGGC CGGTCTCTCT GATGGCTGAT TTGCTTTGCG GCTACGGCTG
TCGGTGGAGA GTGCTTCGCT TCGGCGTCAC TCGTTCTATT TCACTAATTG TGCACGGCTT
CGCCGTGCCC ATACAGGGAG CTTCGCGGGC AAGTGTGACT TCGGTCGCCC TCGCGTCTCT
CGCTTTTGGC TGTGGGTCGT CGCACCCATG GTCGTTCGGC TTGGGTACCT ACCTCATGCT
TCACCCTTTC GTGGAGAAGA CGAGGAGACT CGCCGGTGTG AACCGGCGGG CAGGTTTTAA
ATGATTGTCG CCCAATCACG AACCTCTTGT TACTAGTAAC GAGAACCCAT CATGAATGAG
ACTCTGTCGC GAGGCAGTAG TCTAAAACAA AAGTACAACC CTGAACGGTG GATCACTCGG
CTCGTGGGTC GATGAAGAAC GCAGCAAATT GCGCGTCGAC ATGTGAACTG CAGGACACAT
GAACATCGAC ATTTCGAACG CACATTGCGG TCCATGGATT CCGTTCCCGG ACCACGCCTG
GCTGAGGGTC GGTAGCTAAA ACTGAAATGC TATTTGCGTT TCGATGGTGG GAGCCTCGCT
GACGGTGTGA CTTCGGTTGC CCGGGCGTCT CCTGAAATGA GCTCCG
>PV2011_17_18_ITS
GCGAGAAGGG AGTCTTCGTG CTCTCGGTGC GAGCCGCCAA CATGGGGGCA CAGGCTGCTG
CCGAGCTTAG TTGCTCTGGC CGGTCTCTCT GATGGCTGAT TTGCTTTGCG GCTACGGCTG
TCGGTGGAGA GTGCTTCGCT TCGGCGTCAC TCATTCTATT TTAATAATTG TGCACGGCTT
CGCCGTGCCC ATACAGGGAG CTTCGCGGGC AAGTGTGACT TCGGTCGCCC TCGCGTCTCT
CGCTTTTGGC TGTGGGTCGT CGCACCCATG GTCGTTCGGC TTGGGTACCT ACCTCATGCT
TCACCCTTTC GTGGAGAAGA CGAGGAGACT CGCCGGTGTG AACCGGCGGG CAGGTTTTAA
ATGATTGTCG CCCAATCACG AACCTCTTGT TACTAGTAAC GAGAACCCAT CATGAATGAG
ACTCTGTCGC GAGGCAGTAG TCTAAAACAA AAGTACAACC CTGAACGGTG GATCACTCGG
CTCGTGGGTC GATGAAGAAC GCAGCAAATT GCGCGTCGAC ATGTGAACTG CAGGACACAT
GAACATCGAC ATTTCGAACG CACATTGCGG TCCATGGATT CCGTTCCCGG ACCACGCCTG
GCTGAGGGTC GGTAGCTAAA ACTGAAATGC TATTTGCGTT TCGATGGTGG GAGCCTCGCT
GACGGTGTGA CTTCGGTTGC CCGGGCGTCT CCTGAAATGA GCTCCG
>PV2011_17_19_ITS
GCGAGAAGGG AGTCTTCGTG CTCTCGGTGC GAGCCGCCAA CATGGGGGCA CAGGCTGCTG
CCGAGCTTAG TTGCTCTGGC CGGTCTCTCT GATGGCTGAT TTGCTTTGCG GCTACGGCTT
TCGGTGGAGA GTGCTTCGCT TCGGCGTCAC TCATTCTATT TTAATAATTG TGCACGGCTT
CGCCGTGCCC ATACAGGGAG CTTCGCGGGC AAGTGTGACT TCGGTCGCCC TCGCGTCTCT
CGCTTTTGGC TGTGGGTCGT CGCACCCATG GTCGTTCGGC TTGGGTACCT ACCTCATGCT
TCACCCTTTC GTGGAGAAGA CGAGGAGACT CGCCGGTGTG AACCGGCGGG CAGGTTTTAA
ATGATTGTCG CCCAATCACG AACCTCTTGT TACTAGTAAC GAGAACCCAT CATGAATGAG
ACTCTGTCGC GAGGCAGTAG TCTAAAACAA AAGTACAACC CTGAACGGTG GATCACTCGG
CTCGTGGGTC GATGAAGAAC GCAGCAAATT GCGCGTCGAC ATGTGAACTG CAGGACACAT
GAACATCGAC ATTTCGAACG CACATTGCGG TCCATGGATT CCGTTCCCGG ACCACGCCTG
GCTGAGGGTC GGTAGCTAAA ACTGAAATGC TATTTGCGTT TCGATGGTGG GAGCCTCGCT
GACGGTGTGA CTTCGGTTGC CCGGGCGTCT CCTGAAATGA GCTCCG
>PV2011_17_29_ITS
GCGAGAAGGG AGTCTTCGTG CTCTCGGTGC GAGCCGCCAA CATGGTGGCA CAGGCTGCTG
CCGAGCTTAG TTGCTCTGGC CGGTCTCTCT GATGGCTGAT TTGCTTTGCG GCTACGGCTT
TCGGTGGAGA GTGCTTCGCT TCGGCGTCAC TCATTCTATT TTAATAATTG TGCACGGCTT
CGCCGTGCCC ATACAGGGAG CTTCGCGGGC AAGTGTGACT TCGGTCGCCC TCGCGTCTCT
CGCTTTTGGC TGTGGGTCGT CGCACCCATG GTCGTTCGGC TTGGGTACCT ACCTCATGCT
TCACCCTTTC GTGGAGAAGA CGAGGAGACT CGCCGGTGTG AACCGGCGGG CAGGTTTTAA
ATGATTGTCG CCCAATCACG AACCTCTTGT TACTAGTAAC GAGAACCCAT CATGAATGAG
ACTCTGTCGC GAGGCAGTAG TCTAAAACAA AAGTACAACC CTGAACGGTG GATCACTCGG
CTCGTGGGTC GATGAAGAAC GCAGCAAATT GCGCGTCGAC ATGTGAACTG CAGGACACAT
GAACATCGAC ATTTCGAACG CACATTGCGG TCCATGGATT CCGTTCCCGG ACCACGCCTG
GCTGAGGGTC GGTAGCTAAA ACTGAAATGC TATTTGCGTT TCGATGGTGG GAGCCTCGCT
GACGGTGTGA CTTCGGTTGC CCGGGCGTCT CCTGAAATGA GCTCCG
>PV2011_17_43_ITS
GCGAGAAGGG AGTCTTCGTG CTCTCGGTGC GAGCCGCCAA CATGGGGGCA CAGGCTGCTG
CCGAGCTTAG TTGCTCTGGC CGGTCTCTCT GATGGCTGAT TTGCTTTGCG GCTACGGCTT
TCGGTGGAGA GTGCTTCGCT TCGGCGTCAC TCATTCTATT TTAATAATTG TGCACGGCTT
CGCCGTGCCC ATACAGGGAG CTTCGCGGGC AAGTGTGACT TCGGTCGCCC TCGCGTCTCT
CGCTTTTGGC TGTGGGTCGT CGCACCCATG GTCGTTCGGC TTGGGTACCT ACCTCATGCT
TCACCCTTTC GTGGAGAAGA CGAGGAGACT CGCCGGTGTG AACCGGCGGG CAGGTTTTAA
ATGATTGTCG CCCAATCACG AACCTCTTGT TACTAGTAAC GAGAACCCAT CATGAATGAG
ACTCTGTCGC GAGGCAGTAG TCTAAAACAA AAGTACAACC CTGAACGGTG GATCACTCGG
CTCGTGGGTC GATGAAGAAC GCAGCAAATT GCGCGTCGAC ATGTGAACTG CAGGACACAT
GAACATCGAC ATTTCGAACG CACATTGCGG TCCATGGATT CCGTTCCCGG ACCACGCCTG
GCTGAGGGTC GGTAGCTAAA ACTGAAATGC TATTTGCGTT TCGATGGTGG GAGCCTCGCT
GACGGTGTGA CTTCGGTTGC CCGGGCGTCT CCTGAAATGA GCTCCG
>PV2011_17_46_ITS
GCGAGAAGGG AGTCTTCGTG CTCTCGGTGC GAGCCGCCAA CATGGGGGCG CAGGCTGCTG
CCGAGCTTAG TTGCTCTGGC CGGTCTCTCT GATGGCTGAT TTGCTTTGCG GCTACGGCTG
TCGGTGGAGA GTGCTTCGCT TCGGCGTCAC TCATTCTATT TCACTAATTG TGCACGGCTT
CGCCGTGCCC ATACAGGGAG CTTCGCGGGC AAGTGTGACT TCGGTCGCCC TCGCGTCTCT
CGCTTTTGGC TGTGGGTCGT CGCACCCATG GTCGTTCGGC TTGGGTACCT ACCTCATGCT
TCACCCTTTC GTGGAGAAGA CGAGGAGACT CGCCGGTGTG AACCGGCGGG CAGGTTTTAA
ATGATTGTCG CCCAATCACG AACCTCTTGT TACTAGTAAC GAGAACCCAT CATGAATGAG
ACTGTGTCGC GAGGCATTAG TCTAAAACAA AAGTACAACC CTGAACGGTG GATCACTCGG
CTCGTGGGTC GATGAAGAAC GCAGCAAATT GCGCGTCGAC ATGTGAACTG CAGGACACAT
GAACATCGAC ATTTCGAACG CACATTGCGG TCCATGGATT CCGTTCCCGG ACCACGCCTG
GCTGAGGGTC GGTAGCTAAA ACTGAAATGC TATTTGCGTT TCGATGGTGG GAGCCTCGCT
GACGGTGTGA CTTCGGTTGC CCGGGCGTCT CCTGAAATGA GCTCCG
>PV2011_18_10_ITS
GCGAGAAGGG AGTCTTCGTG CTCTCGGTGC GAGCCGCCAA CATGGGGGCA CAGGCTGCTG
CCGAGCTTAG TTGCTCTGGC CGGTCTCTCT GATGGCTGAT TTGCTTTGCG GCTACGGCTG
TCGGTGGAGA GTGCTTCGCT TCGGCGTCAC TCGTTCTATT TCACTAATTG TGCACGGCTT
CGCCGTGCCC ATACAGGGAG CTTCGCGGGC AAGTGTGACT TCGGTCGCCC TCGCGTCTCT
CGCTTTTGGC TGTGGGTCGT CGCACCCATG GTCGTTCGGC TTGGGTACCT ACCTCATGCT
TCACCCTTTC GTGGAGAAGA CGAGGAGACT CGCCGGTGTG AACCGGCGGG CAGGTTTTAA
ATGATTGTCG CCCAATCACG AACCTCTTGT TACTAGTAAC GAGAACCCAT CATGAATGAG
ACTGTGTCGC GAGGCATTAG TCTAAAACAA AAGTACAACC CTGAACGGTG GATCACTCGG
CTCGTGGGTC GATGAAGAAC GCAGCAAATT GCGCGTCGAC ATGTGAACTG CAGGACACAT
GAACATCGAC ATTTCGAACG CACATTGCGG TCCATGGATT CCGTTCCCGG ACCACGCCTG
GCTGAGGGTC GGTAGCTAAA ACTGAAATGC TCTTTGCGTT TCGATGGTGG GAGCCTCGCT
GACGGTGTGA CTTCGGTTGC CCGGGCGTCT CCTGAAATGA GCTCCG
>PV2011_18_12_ITS
GCGAGAAGGG AGTCTTCGTG CTCTCGGTGC GAGCCGCCAA CATGGGGGCA CAGGCTGCTG
CCGAGCTTAG TTGCTCTGGC CGGTCTCTCT GATGGCTGAT TTGCTTTGCG GCTACGGCTG
TCGGTGGAGA GTGCTTCGCT TCGGCGTCAC TCATTCTATT TCACTAATTG TGCACGGCTT
CGCCGTGCCC ATACAGGGAG CTTCGCGGGC AAGTGTGACT TCGGTCGCCC TCGCGTCTCT
CGCTTTTGGC TGTGGGTCGT CGCACCCATG GTCGTTCGGC TTGGGTACCT ACCTCATGCT
TCACCCTTTC GTGGAGAAGA CGAGGAGACT CGCCGGTGTG AACCGGCGGG CAGGTTTTAA
ATGATTGTCG CCCAATCACG AACCTCTTGT TACTAGTAAC GAGAACCCAT CATGAATGAG
ACTCTGTCGC GAGGCATTAG TCTAAAACAA AAGTACAACC CTGAACGGTG GATCACTCGG
CTCGTGGGTC GATGAAGAAC GCAGCAAATT GCGCGTCGAC ATGTGAACTG CAGGACACAT
GAACATCGAC ATTTCGAACG CACATTGCGG TCCATGGATT CCGTTCCCGG ACCACGCCTG
GCTGAGGGTC GGTAGCTAAA ACTGAAATGC TCTTTGCGTT TCGATGGTGG GAGCCTCGCT
GACGGTGTGA CTTCGGTTGC CCGGGCGTCT CCTGAAATGA GCTCCG
>PV2011_18_16_ITS
GCGAGAAGGG AGTCTTCGTG CTCTCGGTGC GAGCCGCCAA CATGGGGGCA CAGGCTGCTG
CCGAGCTTAG TTGCTCTGGC CGGTCTCTCT GATGGCTGAT TTGCTTTGCG GCTACGGCTT
TCGGTGGAGA GTGCTTCGCT TCGGCGTCAC TCATTCTATT TCAATAATTG TGCACGGCTT
CGCCGTGCCC ATACAGGGAG CTTCGCGGGC AAGTGTGACT TCGGTCGCCC TCGCGTCTCT
CGCTTTTGGC TGTGGGTCGT CGCACCCATG GTCGTTCGGC TTGGGTACCT ACCTCATGCT
TCACCCTTTC GTGGAGAAGA CGAGGAGACT CGCCGGTGTG AACCGGCGGG CAGGTTTTAA
ATGATTGTCG CCCAATCACG AACCTCTTGT TACTAGTAAC GAGAACCCAT CATGAATGAG
ACTCTGTCGC GAGGCATTAG TCTAAAACAA AAGTACAACC CTGAACGGTG GATCACTCGG
CTCGTGGGTC GATGAAGAAC GCAGCAAATT GCGCGTCGAC ATGTGAACTG CAGGACACAT
GAACATCGAC ATTTCGAACG CACATTGCGG TCCATGGATT CCGTTCCCGG ACCACGCCTG
GCTGAGGGTC GGTAGCTAAA ACTGAAATGC TCTTTGCGTT TCGATGGTGG GAGCCTCGCT
GACGGTGTGA CTTCGGTTGC CCGGGCGTCT CCTGAAATGA GCTCCG
>PV2011_18_17_ITS
GCGAGAAGGG AGTCTTCGTG CTCTCGGTGC GAGCCGCCAA CATGGGGGCA CAGGCTGCTG
CCGAGCTTAG TTGCTCTGGC CGGTCTCTCT GATGGCTGAT TTGCTTTGCG GCTACGGCTG
TCGGTGGAGA GTGCTTCGCT TCGGCGTCAC TCATTCTATT TCACTAATTG TGCACGGCTT
CGCCGTGCCC ATACAGGGAG CTTCGCGGGC AAGTGTGACT TCGGTCGCCC TCGCGTCTCT
CGCTTTTGGC TGTGGGTCGT CGCACCCATG GTCGTTCGGC TTGGGTACCT ACCTCATGCT
TCACCCTTTC GTGGAGAAGA CGAGGAGACT CGCCGGTGTG AACCGGCGGG CAGGTTTTAA
ATGATTGTCG CCCAATCACG AACCTCTTGT TACTAGTAAC GAGAACCCAT CATGAATGAG
ACTCTGTCGC GAGGCATTAG TCTAAAACAA AAGTACAACC CTGAACGGTG GATCACTCGG
CTCGTGGGTC GATGAAGAAC GCAGCAAATT GCGCGTCGAC ATGTGAACTG CAGGACACAT
GAACATCGAC ATTTCGAACG CACATTGCGG TCCATGGATT CCGTTCCCGG ACCACGCCTG
GCTGAGGGTC GGTAGCTAAA ACTGAAATGC TCTTTGCGTT TCGATGGTGG GAGCCTCGCT
GACGGTGTGA CTTCGGTTGC CCGGGCGTCT CCTGAAATGA GCTCCG
>PV2011_18_19_ITS
GCGAGAAGGG AGTCTTCGTG CTCTCGGTGC GAGCCGCCAA CATGGGGGCA CAGGCTGCTG
CCGAGCTTAG TTGCTCTGGC CGGTCTCTCT GATGGCTGAT TTGCTTTGCG GCTACGGCTG
TCGGTGGAGA GTGCTTCGCT TCGGCGTCAC TCGTTCTATT TCACTAATTG TGCACGGCTT
CGCCGTGCCC ATACAGGGAG CTTCGCGGGC AAGTGTGACT TCGGTCGCCC TCGCGTCTCT
CGCTTTTGGC TGTGGGTCGT CGCACCCATG GTCGTTCGGC TTGGGTACCT ACCTCATGCT
TCACCCTTTC GTGGAGAAGA CGAGGAGACT CGCCGGTGTG AACCGGCGGG CAGGTTTTAA
ATGATTGTCG CCCAATCACG AACCTCTTGT TACTAGTAAC GAGAACCCAT CATGAATGAG
ACTGTGTCGC GAGGCATTAG TCTAAAACAA AAGTACAACC CTGAACGGTG GATCACTCGG
CTCGTGGGTC GATGAAGAAC GCAGCAAATT GCGCGTCGAC ATGTGAACTG CAGGACACAT
GAACATCGAC ATTTCGAACG CACATTGCGG TCCATGGATT CCGTTCCCGG ACCACGCCTG
GCTGAGGGTC GGTAGCTAAA ACTGAAATGC TCTTTGCGTT TCGATGGTGG GAGCCTCGCT
GACGGTGTGA CTTCGGTTGC CCGGGCGTCT CCTGAAATGA GCTCCG
>PV2011_18_22_ITS
GCGAGAAGGG AGTCTTCGTG CTCTCGGTGC GAGCCGCCAA CATGGGGGCA CAGGCTGCTG
CCGAGCTTAG TTGCTCTGGC CGGTCTCTCT GATGGCTGAT TTGCTTTGCG GCTACGGCTG
TCGGTGGAGA GTGCTTCGCT TCGGCGTCAC TCATTCTATT TCACTAATTG TGCACGGCTT
CGCCGTGCCC ATACAGGGAG CTTCGCGGGC AAGTGTGACT TCGGTCGCCC TCGCGTCTCT
CGCTTTTGGC TGTGGGTCGT CGCACCCATG GTCGTTCGGC TTGGGTACCT ACCTCATGCT
TCACCCTTTC GTGGAGAAGA CGAGGAGACT CGCCGGTGTG AACCGGCGGG CAGGTTTTAA
ATGATTGTCG CCCAATCACG AACCTCTTGT TACTAGTAAC GAGAACCCAT CATGAATGAG
ACTCTGTCGC GAGGCATTAG TCTAAAACAA AAGTACAACC CTGAACGGTG GATCACTCGG
CTCGTGGGTC GATGAAGAAC GCAGCAAATT GCGCGTCGAC ATGTGAACTG CAGGACACAT
GAACATCGAC ATTTCGAACG CACATTGCGG TCCATGGATT CCGTTCCCGG ACCACGCCTG
GCTGAGGGTC GGTAGCTAAA ACTGAAATGC TCTTTGCGTT TCGATGGTGG GAGCCTCGCT
GACGGTGTGA CTTCGGTTGC CCGGGCGTCT CCTGAAATGA GCTCCG
>PV2011_18_23_ITS
GCGAGAAGGG AGTCTTCGTG CTCTCGGTGC GAGCCGCCAA CATGGGGGCA CAGGCTGCTG
CCGAGCTTAG TTGCTCTGGC CGGTCTCTCT GATGGCTGAT TTGCTTTGCG GCTACGGCTG
TCGGTGGAGA GTGCTTCGCT TCGGCGTCAC TCATTCTATT TCACTAATTG TGCACGGCTT
CGCCGTGCCC ATACAGGGAG CTTCGCGGGC AAGTGTGACT TCGGTCGCCC TCGCGTCTCT
CGCTTTTGGC TGTGGGTCGT CGCACCCATG GTCGTTCGGC TTGGGTACCT ACCTCATGCT
TCACCCTTTC GTGGAGAAGA CGAGGAGACT CGCCGGTGTG AACCGGCGGG CAGGTTTTAA
ATGATTGTCG CCCAATCACG AACCTCTTGT TACTGGTAAC GAGAACCCAT CATGAATGAG
ACTGTGTCGC GAGGCATTAG TCTAAAACAA AAGTACAACC CTGAACGGTG GATCACTCGG
CTCGTGGGTC GATGAAGAAC GCAGCAAATT GCGCGTCGAC ATGTGAACTG CAGGACACAT
GAACATCGAC ATTTCGAACG CACATTGCGG TCCATGGATT CCGTTCCCGG ACCACGCCTG
GCTGAGGGTC GGTAGCTAAA ACTGAAATGC TCTTTGCGTT TCGATGGTGG GAGCCTCGCT
GACGGTGTGA CTTCGGTTGC CCGGGCGTCT CCTGAAATGA GCTCCG
>PV2011_18_32_ITS
GCGAGAAGGG AGTCTTCGTG CTCTCGGTGC GAGCCGCCAA CATGGGGGCA CAGGCTGCTG
CCGAGCTTAG TTGCTCTGGC CGGTCTCTCT GATGGCTGAT TTGCTTTGCG GCTACGGCTG
TCGGTGGAGA GTGCTTCGCT TCGGCGTCAC TCATTCTATT TCACTAATTG TGCACGGCTT
CGCCGTGCCC ATACAGGGAG CTTCGCGGGC AAGTGTGACT TCGGTCGCCC TCGCGTCTCT
CGCTTTTGGC TGTGGGTCGT CGCACCCATG GTCGTTCGGC TTGGGTACCT ACCTCATGCT
TCACCCTTTC GTGGAGAAGA CGAGGAGACT CGCCGGTGTG AACCGGCGGG CAGGTTTTAA
ATGATTGTCG CCCAATCACG AACCTCTTGT TACTAGTAAC GAGAACCCAT CATGAATGAG
ACTCTGTCGC GAGGCATTAG TCTAAAACAA AAGTACAACC CTGAACGGTG GATCACTCGG
CTCGTGGGTC GATGAAGAAC GCAGCAAATT GCGCGTCGAC ATGTGAACTG CAGGACACAT
GAACATCGAC ATTTCGAACG CACATTGCGG TCCATGGATT CCGTTCCCGG ACCACGCCTG
GCTGAGGGTC GGTAGCTAAA ACTGAAATGC TCTTTGCGTT TCGATGGTGG GAGCCTCGCT
GACGGTGTGA CTTCGGTTGC CCGGGCGTCT CCTGAAATGA GCTCCG
>PV2011_18_39_ITS
GCGAGAAGGG AGTCTTCGTG CTCTCGGTGC GAGCCGCCAA CATGGGGGCA CAGGCTGCTG
CCGAGCTTAG TTGCTCTGGC CGGTCTCTCT GATGGCTGAT TTGCTTTGCG GCTACGGCTT
TCGGTGGAGA GTGCTTCGCT TCGGCGTCAC TCATTCTATT TCAATAATTG TGCACGGCTT
CGCCGTGCCC ATACAGGGAG CTTCGCGGGC AAGTGTGACT TCGGTCGCCC TCGCGTCTCT
CGCTTTTGGC TGTGGGTCGT CGCACCCATG GTCGTTCGGC TTGGGTACCT ACCTCATGCT
TCACCCTTTC GTGGAGAAGA CGAGGAGACT CGCCGGTGTG AACCGGCGGG CAGGTTTTAA
ATGATTGTCG CCCAATCACG AACCTCTTGT TACTGGTAAC GAGAACCCAT CATGAATGAG
ACTCTGTCGC GAGGCATTAG TCTAAAACAA AAGTACAACC CTGAACGGTG GATCACTCGG
CTCGTGGGTC GATGAAGAAC GCAGCAAATT GCGCGTCGAC ATGTGAACTG CAGGACACAT
GAACATCGAC ATTTCGAACG CACATTGCGG TCCATGGATT CCGTTCCCGG ACCACGCCTG
GCTGAGGGTC GGTAGCTAAA ACTGAAATGC TCTTTGCGTT TCGATGGTGG GAGCCTCGCT
GACGGTGTGA CTTCGGTTGC CCGGGCGTCT CCTGAAATGA GCTCCG
>PV2011_18_43_ITS
GCGAGAAGGG AGTCTTCGTG CTCTCGGTGC GAGCCGCCAA CATGGGGGCG CAGGCTGCTG
CCGAGCTTAG TTGCTCTGGC CGGTCTCTCT GATGGCTGAT TTGCTTTGCG GCTACGGCTG
TCGGTGGAGA GTGCTTCGCT TCGGCGTCAC TCGTTCTATT TCACTAATTG TGCACGGCTT
CGCCGTGCCC ATACAGGGAG CTTCGCGGGC AAGTGTGACT TCGGTCGCCC TCGCGTCTCT
CGCTTTTGGC TGTGGGTCGT CGCACCCATG GTCGTTCGGC TTGGGTACCT ACCTCATGCT
TCACCCTTTC GTGGAGAAGA CGAGGAGACT CGCCGGTGTG AACCGGCGGG CAGGTTTTAA
ATGATTGTCG CCCAATCACG AACCTCTTGT TACTAGTAAC GAGAACCCAT CATGAATGAG
ACTGTGTCGC GAGGCATTAG TCTAAAACAA AAGTACAACC CTGAACGGTG GATCACTCGG
CTCGTGGGTC GATGAAGAAC GCAGCAAATT GCGCGTCGAC ATGTGAACTG CAGGACACAT
GAACATCGAC ATTTCGAACG CACATTGCGG TCCATGGATT CCGTTCCCGG ACCACGCCTG
GCTGAGGGTC GGTAGCTAAA ACTGAAATGC TCTTTGCGTT TCGATGGTGG GAGCCTCGCT
GACGGTGTGA CTTCGGTTGC CCGGGCGTCT CCTGAAATGA GCTCCG
>PV2012_01_03_ITS
GCGAGAAGGG AGTCTTCGTG CTCTCGGTGC GAGCCGCCAA CATGGGGGCA CAGGCTGCTG
CCGAGCTTAG TTGCTCTGGC CGGTCTCTCT GATGGCTGAT TTGCTTTGCG GCTACGGCTT
TCGGTGGAGA GTGCTTCGCT TCGGCGTCAC TCATTCTATT TCAATAATTG TGCACGGCTT
CGCCGTGCCC ATACAGGGAG CTTCGCGGGC AAGTGTGACT TCGGTCGCCC TCGCGTCTCT
CGCTTTTGGC TGTGGGTCGT CGCACCCATG GTCGTTCGGC TTGGGTACCT ACCTCATGCT
TCACCCTTTC GTGGAGAAGA CGAGGAGACT CGCCGGTGTG AACCGGCGGG CAGGTTTTAA
ATGATTGTCG CCCAATCACG AACCTCTTGT TACTAGTAAC GAGAACCCAT CATGAATGAG
ACTCTGTCGC GAGGCAGTAG TCTAAAACAA AAGTACAACC CTGAACGGTG GATCACTCGG
CTCGTGGGTC GATGAAGAAC GCAGCAAATT GCGCGTCGAC ATGTGAACTG CAGGACACAT
GAACATCGAC ATTTCGAACG CACATTGCGG TCCATGGATT CCGTTCCCGG ACCACGCCTG
GCTGAGGGTC GGTAGCTAAA ACTGAAATGC TCTTTGCGTT TCGATGGTGG GAGCCTCGCT
GACGGTGTGA CTTCGGTTGC CCGGGCGTCT CCTGAAATGA GCTCCG
>PV2012_01_06_ITS
GCGAGAAGGG AGTCTTCGTG CTCTCGGTGC GAGCCGCCAA CATGGGGGCA CAGGCTGCTG
CCGAGCTTAG TTGCTCTGGC CGGTCTCTCT GATGGCTGAT TTGCTTTGCG GCTACGGCTT
TCGGTGGAGA GTGCTTCGCT TCGGCGTCAC TCATTCTATT TCAATAATTG TGCACGGCTT
CGCCGTGCCC ATACAGGGAG CTTCGCGGGC AAGTGTGACT TCGGTCGCCC TCGCGTCTCT
CGCTTTTGGC TGTGGGTCGT CGCACCCATG GTCGTTCGGC TTGGGTACCT ACCTCATGCT
TCACCCTTTC GTGGAGAAGA CGAGGAGACT CGCCGGTGTG AACCGGCGGG CAGGTTTTAA
ATGATTGTCG CCCAATCACG AACCTCTTGT TACTAGTAAC GAGAACCCAT CATGAATGAG
ACTCTGTCGC GAGGCAGTAG TCTAAAACAA AAGTACAACC CTGAACGGTG GATCACTCGG
CTCGTGGGTC GATGAAGAAC GCAGCAAATT GCGCGTCGAC ATGTGAACTG CACGACACAT
GAACATCGAC ATTTCGAACG CACATTGCGG TCCATGGATT CCGTTCCCGG ACCACGCCTG
GCTGAGGGTC GGTAGCTAAA ACTGAAATGC TATTTGCGTT TCGATGGTGG GAGCCTCGCT
GACGGTGTGA CTTCAGTTGC CCGGGCGTCT CCTGAAATGA GCTCCG
>PV2012_01_18_ITS
GCGAGAAGGG AGTCTTCGTG CTCTCGGTGC GAGCCGCCAA CATGGGGGCA CAGGCTGCTG
CCGAGCTTAG TTGCTCTGGC CGGTCTCTCT GATGGCTGAT TTGCTTTGCG GCTACGGCTG
TCGGTGGAGA GTGCTTCGCT TCGGCGTCAC TCATTCTATT TTACTAATTG TGCACGGCTT
CGCCGTGCCC ATACAGGGAG CTTCGCGGGC AAGTGTGACT TCGGTCGCCC TCGCGTCTCT
CGCTTTTGGC TGTGGGTCGT CGCACCCATG GTCGTTCGGC TTGGGTACCT ACCTCATGCT
TCACCCTTTC GTGGAGAAGA CGAGGAGACT CGCCGGTGTG AACCGGCGGG CAGGTTTTAA
ATGATTGTCG CCCAATCACG AACCTCTTGT TACTAGTAAC GAGAACCCAT CATGAATGAG
ACTCTGTCGC GAGGCAGTAG TCTAAAACAA AAATACAACC CTGAACGGTG GATCACTCGG
CTCGTGGGTC GATGAAGAAC GCAGCAAATT GCGCGTCGAC ATGTGAACTG CAGGACACAT
GAACATCGAC ATTTCGAACG CACATTGCGG TCCATGGATT CCGTTCCCGG ACCACGCCTG
GCTGAGGGTC GGTAGCTAAA ACTGAAATGC TATTTGCGTT TCGATGGTGG GAGCCTCGCT
GACGGTGTGA CTTCGGTTGC CCGGGCGTCT CCTGAAATGA GCTCCG
>PV2012_01_23_ITS
GCGAGAAGGG AGTCTTCGTG CTCTCGGTGC GAGCCGCCAA CATGGGGGCA CAGGCTGCTG
CCGAGCTTAG TTGCTCTGGC CGGTCTCTCT GATGGCTGAT TTGCTTTGCG GCTACGGCTG
TCGGTGGAGA GTGCTTCGCT TCGGCGTCAC TCATTCTATT TTACTAATTG TGCACGGCTT
CGCCGTGCCC ATACAGGGAG CTTCGCGGGC AAGTGTGACT TCGGTCGCCC TCGCGTCTCT
CGCTTTTGGC TGTGGGTCGT CGCACCCATG GTCGTTCGGC TTGGGTACCT ACCTCATGCT
TCACCCTTTC GTGGAGAAGA CGAGGAGACT CGCCGGTGTG AACCGGCGGG CAGGTTTTAA
ATGATTGTCG CCCAATCACG AACCTCTTGT TACTAGTAAC GAGAACCCAT CATGAATGAG
ACTCTGTCGC GAGGCAGTAG TCTAAAACAA AAATACAACC CTGAACGGTG GATCACTCGG
CTCGTGGGTC GATGAAGAAC GCAGCAAATT GCGCGTCGAC ATGTGAACTG CAGGACACAT
GAACATCGAC ATTTCGAACG CACATTGCGG TCCATGGATT CCGTTCCCGG ACCACGCCTG
GCTGAGGGTC GGTAGCTAAA ACTGAAATGC TCTTTGCGTT TCGATGGTGG GAGCCTCGCT
GACGGTGTGA CTTCGGTTGC CCGGGCGTCT CCTGAAATGA GCTCCG
>PV2012_01_24_ITS
GCGAGAAGGG AGTCTTCGTG CTCTCGGTGC GAGCCGCCAA CATGGGGGCA CAGGCTGCTG
CCGAGCTTAG TTGCTCTGGC CGGTCTCTCT GATGGCTGAT TTGCTTTGCG GCTACGGCTG
TCGGTGGAGA GTGCTTCGCT TCGGCGTCAC TCGTTCTATT TTACTAATTG TGCACGGCTT
CGCCGTGCCC ATACAGGGAG CTTCGCGGGC AAGTGTGACT TCGGTCGCCC TCGCGTCTCT
CGCTTTTGGC TGTGGGTCGT CGCACCCATG GTCGTTCGGC TTGGGTACCT ACCTCATGCT
TCACCCTTTC GTGGAGAAGA CGAGGAGACT CGCCGGTGTG AACCGGCGGG CAGGTTTTAA
ATGATTGTCG CCCAATCACG AACCTCTTGT TACTAGTAAC GAGAACCCAT CATGAATGAG
ACTCTGTCGC GAGGCAGTAG TCTAAAACAA AAGTACAACC CTGAACGGTG GATCACTCGG
CTCGTGGGTC GATGAAGAAC GCAGCAAATT GCGCGTCGAC ATGTGAACTG CAGGACACAT
GAACATCGAC ATTTCGAACG CACATTGCGG TCCATGGATT CCGTTCCCGG ACCACGCCTG
GCTGAGGGTC GGTAGCTAAA ACTGAAATGC TCTTTGCGTT TCGATGGTGG GAGCCTCGCT
GACGGTGTGA CTTCGGTTGC CCGGGCGTCT CCTGAAATGA GCTCCG
>PV2012_01_27_ITS
GCGAGAAGGG AGTCTTCGTG CTCTCGGTGC GAGCCGCCAA CATGGGGGCA CAGGCTGCTG
CCGAGCTTAG TTGCTCTGGC CGGTCTCTCT GATGGCTGAT TTGCTTTGCG GCTACGGCTT
TCGGTGGAGA GTGCTTCGCT TCGGCGTCAC TCATTCTATT TCAATAATTG TGCACGGCTT
CGCCGTGCCC ATACAGGGAG CTTCGCGGGC AAGTGTGACT TCGGTCGCCC TCGCGTCTCT
CGCTTTTGGC TGTGGGTCGT CGCACCCATG GTCGTTCGGC TTGGGTACCT ACCTCATGCT
TCACCCTTTC GTGGAGAAGA CGAGGAGACT CGCCGGTGTG AACCGGCGGG CAGGTTTTAA
ATGATTGTCG CCCAATCACG AACCTCTTGT TACTAGTAAC GAGAACCCAT CATGAATGAG
ACTCTGTCGC GAGGCAGTAG TCTAAAACAA AAGTACAACC CTGAACGGTG GATCACTCGG
CTCGTGGGTC GATGAAGAAC GCAGCAAATT GCGCGTCGAC ATGTGAACTG CAGGACACAT
GAACATCGAC ATTTCGAACG CACATTGCGG TCCATGGATT CCGTTCCCGG ACCACGCCTG
GCTGAGGGTC GGTAGCTAAA ACTGAAATGC TCTTTGCGTT TCGATGGTGG GAGCCTCGCT
GACGGTGTGA CTTCGGTTGC CCGGGCGTCT CCTGAAATGA GCTCCG
>PV2012_01_32_ITS
GCGAGAAGGG AGTCTTCGTG CTCTCGGTGC GAGCCGCCAA CATGGGGGCA CAGGCTGCTG
CCGAGCTTAG TTGCTCTGGC CGGTCTCTCT GATGGCTGAT TTGCTTTGCG GCTACGGCTG
TCGGTGGAGA GTGCTTCGCT TCGGCGTCAC TCATTCTATT TCACTAATTG TGCACGGCTT
CGCCGTGCCC ATACAGGGAG CTTCGCGGGC AAGTGTGACT TCGGTCGCCC TCGCGTCTCT
CGCTTTTGGC TGTGGGTCGT CGCACCCATG GTCGTTCGGC TTGGGTACCT ACCTCATGCT
TCACCCTTTC GTGGAGAAGA CGAGGAGACT CGCCGGTGTG AACCGGCGGG CAGGTTTTAA
ATGATTGTCG CCCAATCACG AACCTCTTGT TACTAGTAAC GAGAACCCAT CATGAATGAG
ACTCTGTCGC GAGGCAGTAG TCTAAAACAA AAGTACAACC CTGAACGGTG GATCACTCGG
CTCGTGGGTC GATGAAGAAC GCAGCAAATT GCGCGTCGAC ATGTGAACTG CAGGACACAT
GAACATCGAC ATTTCGAACG CACATTGCGG TCCATGGATT CCGTTCCCGG ACCACGCCTG
GCTGAGGGTC GGTAGCTAAA ACTGAAATGC TCTTTGCGTT TCGATGGTGG GAGCCTCGCT
GACGGTGTGA CTTCGGTTGC CCGGGCGTCT CCTGAAATGA GCTCCG
>PV2012_01_33_ITS
GCGAGAAGGG AGTCTTCGTG CTCTCGGTGC GAGCCGCCAA CATGGGGGCA CAGGCTGCTG
CCGAGCTTAG TTGCTCTGGC CGGTCTCTCT GATGGCTGAT TTGCTTTGCG GCTACGGCTG
TCGGTGGAGA GTGCTTCGCT TCGGCGTCAC TCATTCTATT TCACTAATTG TGCACGGCTT
CGCCGTGCCC ATACAGGGAG CTTCGCGGGC AAGTGTGACT TCGGTCGCCC TCGCGTCTCT
CGCTTTTGGC TGTGGGTCGT CGCACCCATG GTCGTTCGGC TTGGGTACCT ACCTCATGCT
TCACCCTTTC GTGGAGAAGA CGAGGAGACT CGCCGGTGTG AACCGGCGGG CAGGTTTTAA
ATGATTGTCG CCCAATCACG AACCTCTTGT TACTAGTAAC GAGAACCCAT CATGAATGAG
ACTCTGTCGC GAGGCAGTAG TCTAAAACAA AAGTACAACC CTGAACGGTG GATCACTCGG
CTCGTGGGTC GATGAAGAAC GCAGCAAATT GCGCGTCGAC ATGTGAACTG CAGGACACAT
GAACATCGAC ATTTCGAACG CACATTGCGG TCCATGGATT CCGTTCCCGG ACCACGCCTG
GCTGAGGGTC GGTAGCTAAA ACTGAAATGC TCTTTGCGTT TCGATGGTGG GAGCCTCGCT
GACGGTGTGA CTTCGGTTGC CCGGGCGTCT CCTGAAATGA GCTCCG
>PV2012_01_36_ITS
GCGAGAAGGG AGTCTTCGTG CTCTCGGTGC GAGCCGCCAA CATGGGGGCA CAGGCTGCTG
CCGAGCTTAG TTGCTCTGGC CGGTCTCTCT GATGGCTGAT TTGCTTTGCG GCTACGGCTT
TCGGTGGAGA GTGCTTCGCT TCGGCGTCAC TCATTCTATT TCAATAATTG TGCACGGCTT
CGCCGTGCCC ATACAGGGAG CTTCGCGGGC AAGTGTGACT TCGGTCGCCC TCGCGTCTCT
CGCTTTTGGC TGTGGGTCGT CGCACCCATG GTCGTTCGGC TTGGGTACCT ACCTCATGCT
TCACCCTTTC GTGGAGAAGA CGAGGAGACT CGCCGGTGTG AACCGGCGGG CAGGTTTTAA
ATGATTGTCG CCCAATCACG AACCTCTTGT TACTAGTAAC GAGAACCCAT CATGAATGAG
ACTCTGTCGC GAGGCAGTAG TCTAAAACAA AAGTACAACC CTGAACGGTG GATCACTCGG
CTCGTGGGTC GATGAAGAAC GCAGCAAATT GCGCGTCGAC ATGTGAACTG CAGGACACAT
GAACATCGAC ATTTCGAACG CACATTGCGG TCCATGGATT CCGTTCCCGG ACCACGCCTG
GCTGAGGGTC GGTAGCTAAA ACTGAAATGC TCTTTGCGTT TCGATGGTGG GAGCCTCGCT
GACGGTGTGA CTTCGGTTGC CCGGGCGTCT CCTGAAATGA GCTCCG
>PV2012_07_01_ITS
GCGAGAAGGG AGTCTTCGTG CTCTCGGTGC GAGCCGCCAA CATGGGGGCA CAGGCTGCTG
CCGAGCTTAG TTGCTCTGGC CGGTCTCTCT GATGGCTGAT TTGCTTTGCG GCTACGGCTG
TCGGTGCAGA GTGCTTCGCT TCGGCGTCAC TCGTTCTATT TTACTAATTG TGCACGGCTT
CGCCGTGCCC ATACAGGGAG CTTCGCGGGC AAGTGTGACT TCGGTCGCCC TCGCGTCTCT
CGCTTTTGGC TGTGGGTCGT CGCACCCATG GTCGTTCGGC TTGGGTACCT ACCTCATGCT
TCACCCTTTC GTGGAGAAGA CGAGGAGACT CGCCGGTGTG AACCGGCGGG CAGGTTTTAA
ATGATTGTCG CCCAATCACG AACCTCTTGT TACTAGTAAC GAGAACCCAT CATGAATGAG
ACTGTGTCGC GAGGCATTAG TCTAAAACAA AAGTACAACC CTGAACGGTG GATCACTCGG
CTCGTGGGTC GATGAAGAAC GCAGCAAATT GCGCGTCGAC ATGTGAACTG CAGGACACAT
GAACATCGAC ATTTCGAACG CACATTGCGG TCCATGGATT CCGTTCCCGG ACCACGCCTG
GCTGAGGGTC GGTAGCTAAA ACTGAAATGC TCTTTGCGTT TCGATGGTGG GAGCCTCGCT
GACGGTGTGA CTTCGGTTGC CCGGGCGTCT CCTGAAATGA GCTCCG
>PV2012_07_08_ITS
GCGAGAAGGG AGTCTTCGTG CTCTCGGTGC GAGCCGCCAA CATGGGGGCA CAGGCTGCTG
CCGAGCTTAG TTGCTCTGGC CGGTCTCTCT GATGGCTGAT TTGCTTTGCG GCTACGGCTT
TCGGTGGAGA GTGCTTCGCT TCGGCGTCAC TCATTCTATT TCAATAATTG TGCACGGCTT
CGCCGTGCCC ATACAGGGAG CTTCGCGGGC AAGTGTGACT TCGGTCGCCC TCGCGTCTCT
CGCTTTTGGC TGTGGGTCGT CGCACCCATG GTCGTTCGGC TTGGGTACCT ACCTCATGCT
TCACCCTTTC GTGGAGAAGA CGAGGAGACT CGCCGGTGTG AACCGGCGGG CAGGTTTTAA
ATGATTGTCG CCCAATCACG AACCTCTTGT TACTGGTAAC GAGAACCCAT CATGAATGAG
ACTCTGTCGC GAGGCAGTAG TCTAAAACAA AAGTACAACC CTGAACGGTG GATCACTCGG
CTCGTGGGTC GATGAAGAAC GCAGCAAATT GCGCGTCGAC ATGTGAACTG CAGGACACAT
GAACATCGAC ATTTCGAACG CACATTGCGG TCCATGGATT CCGTTCCCGG ACCACGCCTG
GCTGAGGGTC GGTAGCTAAA ACTGAAATGC TCTTTGCGTT TCGATGGTGG GAGCCTCGCT
GACGGTGTGA CTTCGGTTGC CCGGGCGTCT CCTGAAATGA GCTCCG
>PV2012_07_09_ITS
GCGAGAAGGG AGTCTTCGTG CTCTCGGTGC GAGCCGCCAA CATGGGGGCG CAGGCTGCTG
CCGAGCTTAG TTGCTCTGGC CGGTCTCTCT GATGGCTGAT TTGCTTTGCG GCTACGGCTG
TCGGTGGAGA GTGCTTCGCT TCGGCGTCAC TCATTCTATT TCACTAATTG TGCACGGCTT
CGCCGTGCCC ATACAGGGAG CTTCGCGGGC AAGTGTGACT TCGGTCGCCC TCGCGTCTCT
CGCTTTTGGC TGTGGGTCGT CGCACCCATG GTCGTTCGGC TTGGGTACCT ACCTCATGCT
TCACCCTTTC GTGGAGAAGA CGAGGAGACT CGCCGGTGTG AACCGGCGGG CAGGTTTTAA
ATGATTGTCG CCCAATCACG AACCTCTTGT TACTGGTAAC GAGAACCCAT CATGAATGAG
ACTGTGTCGC GAGGCATTAG TCTAAAACAA AAGTACAACC CTGAACGGTG GATCACTCGG
CTCGTGGGTC GATGAAGAAC GCAGCAAATT GCGCGTCGAC ATGTGAACTG CAGGACACAT
GAACATCGAC ATTTCGAACG CACATTGCGG TCCATGGATT CCGTTCCCGG ACCACGCCTG
GCTGAGGGTC GGTAGCTAAA ACTGAAATGC TCTTTGCGTT TCGATGGTGG GAGCCTCGCT
GACGGTGTGA CTTCGGTTGC CCGGGCGTCT CCTGAAATGA GCTCCG
>PV2012_07_14_ITS
GCGAGAAGGG AGTCTTCGTG CTCTCGGTGC GAGCCGCCAA CATGGGGGCA CAGGCTGCTG
CCGAGCTTAG TTGCTCTGGC CGGTCTCTCT GATGGCTGAT TTGCTTTGCG GCTACGGCTG
TCGGTGGAGA GTGCTTCGCT TCGGCGTCAC TCGTTCTATT TCACTAATTG TGCACGGCTT
CGCCGTGCCC ATACAGGGAG CTTCGCGGGC AAGTGTGACT TCGGTCGCCC TCGCGTCTCT
CGCTTTTGGC TGTGGGTCGT CGCACCCATG GTCGTTCGGC TTGGGTACCT ACCTCATGCT
TCACCCTTTC GTGGAGAAGA CGAGGAGACT CGCCGGTGTG AACCGGCGGG CAGGTTTTAA
ATGATTGTCG CCCAATCACG AACCTCTTGT TACTGGTAAC GAGAACCCAT CATGAATGAG
ACTGTGTCGC GAGGCATTAG TCTAAAACAA AAGTACAACC CTGAACGGTG GATCACTCGG
CTCGTGGGTC GATGAAGAAC GCAGCAAATT GCGCGTCGAC ATGTGAACTG CAGGACACAT
GAACATCGAC ATTTCGAACG CACATTGCGG TCCATGGATT CCGTTCCCGG ACCACGCCTG
GCTGAGGGTC GGTAGCTAAA ACTGAAATGC TATTTGCGTT TCGATGGTGG GAGCCTCGCT
GACGGTGTGA CTTCGGTTGC CCGGGCGTCT CCTGAAATGA GCTCCG
>PV2012_07_23_ITS
GCGAGAAGGG AGTCTTCGTG CTCTCGGTGC GAGCCGCCAA CATGGGGGCA CAGGCTGCTG
CCGAGCTTAG TTGCTCTGGC CGGTCTCTCT GATGGCTGAT TTGCTTTGCG GCTACGGCTG
TCGGTGCAGA GTGCTTCGCT TCGGCGTCAC TCGTTCTATT TTACTAATTG TGCACGGCTT
CGCCGTGCCC ATACAGGGAG CTTCGCGGGC AAGTGTGACT TCGGTCGCCC TCGCGTCTCT
CGCTTTTGGC TGTGGGTCGT CGCACCCATG GTCGTTCGGC TTGGGTACCT ACCTCATGCT
TCACCCTTTC GTGGAGAAGA CGAGGAGACT CGCCGGTGTG AACCGGCGGG CAGGTTTTAA
ATGATTGTCG CCCAATCACG AACCTCTTGT TACTAGTAAC GAGAACCCAT CATGAATGAG
ACTGTGTCGC GAGGCATTAG TCTAAAACAA AAGTACAACC CTGAACGGTG GATCACTCGG
CTCGTGGGTC GATGAAGAAC GCAGCAAATT GCGCGTCGAC ATGTGAACTG CAGGACACAT
GAACATCGAC ATTTCGAACG CACATTGCGG TCCATGGATT CCGTTCCCGG ACCACGCCTG
GCTGAGGGTC GGTAGCTAAA ACTGAAATGC TATTTGCGTT TCGATGGTGG GAGCCTCGCT
GACGGTGTGA CTTCGGTTGC CCGGGCGTCT CCTGAAATGA GCTCCG
>PV2012_07_26_ITS
GCGAGAAGGG AGTCTTCGTG CTCTCGGTGC GAGCCGCCAA CATGGGGGCA CAGGCTGCTG
CCGAGCTTAG TTGCTCTGGC CGGTCTCTCT GATGGCTGAT TTGCTTTGCG GCTACGGCTG
TCGGTGGAGA GTGCTTCGCT TCGGCGTCAC TCGTTCTATT TTACTAATTG TGCACGGCTT
CGCCGTGCCC ATACAGGGAG CTTCGCGGGC AAGTGTGACT TCGGTCGCCC TCGCGTCTCT
CGCTTTTGGC TGTGGGTCGT CGCACCCATG GTCGTTCGGC TTGGGTACCT ACCTCATGCT
TCACCCTTTC GTGGAGAAGA CGAGGAGACT CGCCGGTGTG AACCGGCGGG CAGGTTTTAA
ATGATTGTCG CCCAATCACG AACCTCTTGT TACTAGTAAC GAGAACCCAT CATGAATGAG
ACTCTGTCGC GAGGCATTAG TCTAAAACAA AAGTACAACC CTGAACGGTG GATCACTCGG
CTCGTGGGTC GATGAAGAAC GCAGCAAATT GCGCGTCGAC ATGTGAACTG CAGGACACAT
GAACATCGAC ATTTCGAACG CACATTGCGG TCCATGGATT CCGTTCCCGG ACCACGCCTG
GCTGAGGGTC GGTAGCTAAA ACTGAAATGC TCTTTGCGTT TCGATGGTGG GAGCCTCGCT
GACGGTGTGA CTTCGGTTGC CCGGGCGTCT CCTGAAATGA GCTCCG
>PV2012_07_33_ITS
GCGAGAAGGG AGTCTTCGTG CTCTCGGTGC GAGCCGCCAA CATGGGGGCA CAGGCTGCTG
CCGAGCTTAG TTGCTCTGGC CGGTCTCTCT GATGGCTGAT TTGCTTTGCG GCTACGGCTG
TCGGTGGAGA GTGCTTCGCT TCGGCGTCAC TCATTCTATT TCACTAATTG TGCACGGCTT
CGCCGTGCCC ATACAGGGAG CTTCGCGGGC AAGTGTGACT TCGGTCGCCC TCGCGTCTCT
CGCTTTTGGC TGTGGGTCGT CGCACCCATG GTCGTTCGGC TTGGGTACCT ACCTCATGCT
TCACCCTTTC GTGGAGAAGA CGAGGAGACT CGCCGGTGTG AACCGGCGGG CAGGTTTTAA
ATGATTGTCG CCCAATCACG AACCTCTTGT TACTGGTAAC GAGAACCCAT CATGAATGAG
ACTGTGTCGC GAGGCATTAG TCTAAAACAA AAGTACAACC CTGAACGGTG GATCACTCGG
CTCGTGGGTC GATGAAGAAC GCAGCAAATT GCGCGTCGAC ATGTGAACTG CAGGACACAT
GAACATCGAC ATTTCGAACG CACATTGCGG TCCATGGATT CCGTTCCCGG ACCACGCCTG
GCTGAGGGTC GGTAGCTAAA ACTGAAATGC TCTTTGCGTT TCGATGGTGG GAGCCTCGCT
GACGGTGTGA CTTCGGTTGC CCGGGCGTCT CCTGAAATGA GCTCCG
>PV2012_07_37_ITS
GCGAGAAGGG AGTCTTCGTG CTCTCGGTGC GAGCCGCCAA CATGGGGGCA CAGGCTGCTG
CCGAGCTTAG TTGCTCTGGC CGGTCTCTCT GATGGCTGAT TTGCTTTGCG GCTACGGCTG
TCGGTGGAGA GTGCTTCGCT TCGGCGTCAC TCATTCTATT TCACTAATTG TGCACGGCTT
CGCCGTGCCC ATACAGGGAG CTTCGCGGGC AAGTGTGACT TCGGTCGCCC TCGCGTCTCT
CGCTTTTGGC TGTGGGTCGT CGCACCCATG GTCGTTCGGC TTGGGTACCT ACCTCATGCT
TCACCCTTTC GTGGAGAAGA CGAGGAGACT CGCCGGTGTG AACCGGCGGG CAGGTTTTAA
ATGATTGTCG CCCAATCACG AACCTCTTGT TACTAGTAAC GAGAACCCAT CATGAATGAG
ACTCTGTCGC GAGGCAGTAG TCTAAAACAA AAGTACAACC CTGAACGGTG GATCACTCGG
CTCGTGGGTC GATGAAGAAC GCAGCAAATT GCGCGTCGAC ATGTGAACTG CAGGACACAT
GAACATCGAC ATTTCGAACG CACATTGCGG TCCATGGATT CCGTTCCCGG ACCACGCCTG
GCTGAGGGTC GGTAGCTAAA ACTGAAATGC TCTTTGCGTT TCGATGGTGG GAGCCTCGCT
GACGGTGTGA CTTCGGTTGC CCGGGCGTCT CCTGAAATGA GCTCCG
>PV2012_07_39_ITS
GCGAGAAGGG AGTCTTCGTG CTCTCGGTGC GAGCCGCCAA CATGGGGGCA CAGGCTGCTG
CCGAGCTTAG TTGCTCTGGC CGGTCTCTCT GATGGCTGAT TTGCTTTGCG GCTACGGCTG
TCGGTGGAGA GTGCTTCGCT TCGGCGTCAC TCATTCTATT TCACTAATTG TGCACGGCTT
CGCCGTGCCC ATACAGGGAG CTTCGCGGGC AAGTGTGACT TCGGTCGCCC TCGCGTCTCT
CGCTTTTGGC TGTGGGTCGT CGCACCCATG GTCGTTCGGC TTGGGTACCT ACCTCATGCT
TCACCCTTTC GTGGAGAAGA CGAGGAGACT CGCCGGTGTG AACCGGCGGG CAGGTTTTAA
ATGATTGTCG CCCAATCACG AACCTCTTGT TACTGGTAAC GAGAACCCAT CATGAATGAG
ACTGTGTCGC GAGGCATTAG TCTAAAACAA AAGTACAACC CTGAACGGTG GATCACTCGG
CTCGTGGGTC GATGAAGAAC GCAGCAAATT GCGCGTCGAC ATGTGAACTG CAGGACACAT
GAACATCGAC ATTTCGAACG CACATTGCGG TCCATGGATT CCGTTCCCGG ACCACGCCTG
GCTGAGGGTC GGTAGCTAAA ACTGAAATGC TCTTTGCGTT TCGATGGTGG GAGCCTCGCT
GACGGTGTGA CTTCGGTTGC CCGGGCGTCT CCTGAAATGA GCTCCG
>PV2011_01_04_ITS
GCGAGAAGGG AGTCTTCGTG CTCTCGGTGC GAGCCGCCAA CATGGGGGCA CAGGCTGCTG
CCGAGCTTAG TTGCTCTGGC CGGTCTCTCT GATGGCTGAT TTGCTTTGCG GCTACGGCTG
TCGGTGGAGA GTGCTTCGCT TCGGCGTCAC TCGTTCTATT TTACTAATTG TGCACGGCTT
CGCCGTGCCC ATACAGGGAG CTTCGCGGGC AAGTGTGACT TCGGTCGCCC TCGCGTCTCT
CGCTTTTGGC TGTGGGTCGT CGCACCCATG GTCGTTCGGA TTGGGTACCT ACCTCATGCT
TCACCCTTTC GTGGAGAAGA CGAGGAGACT CGCCGGTGTG AACCGGCGGG CAGGTTTTAA
ATGATTGTCG CCCAATCACG AACCTCTTGT TACTAGTAAC GAGAACCCAT CATGAATGAG
ACTCTGTCGC GAGGCAGTAG TCTAAAACAA AAGTACAACC CTGAACGGTG GATCACTCGG
CTCGTGGGTC GATGAAGAAC GCAGCAAATT GCGCGTCGAC ATGTGAACTG CAGGACACAT
GAACATCGAC ATTTCGAACG CACATTGCGG TCCATGGATT CCGTTCCCGG ACCACGCCTG
GCTGAGGGTC GGTAGCTAAA ACTGAAATGC TCTTTGCGTT TCGATGGTGG GAGCCTCGCT
GACGGTGTGA CTTCGGTTGC CCGGGCGTCT CCTGAAATGA GCTCCG
>PV2011_01_09_ITS
GCGAGAAGGG AGTCTTCGTG CTCTCGGTGC GAGCCGCCAA CATGGGGGCA CAGGCTGCTG
CCGAGCTTAG TTGCTCTGGC CGGTCTCTCT GATGGCTGAT TTGCTTTGCG GCTACGGCTT
TCGGTGGAGA GTGCTTCGCT TCGGCGTCAC TCATTCTATT TCAATAATTG TGCACGGCTT
AGCCGTGCCC ATACAGGGAG CTTCGCGGGC AAGTGTGACT TCGGTCGCCC TCGCGTCTCT
CGCTTTTGGC TGTGGGTCGT CGCACCCATG GTCGTTCGGA TTGGGTACCT ACCTCATGCT
TCACCCTTTC GTGGAGAAGA CGAGGAGACT CGCCGGTGTG AACCGGCGGG CAGGTTTTAA
ATGATTGTCG CCCAATCACG AACCTCTTGT TACTAGTAAC GAGAACCCAT CATGAATGAG
ACTCTGTCGC GAGGCAGTAG TCTAAAACAA AAGTACAACC CTGAACGGTG GATCACTCGG
CTCGTGGGTC GATGAAGAAC GCAGCAAATT GCGCGTCGAC ATGTGAACTG CAGGACACAT
GAACATCGAC ATTTCGAACG CACATTGCGG TCCATGGATT CCGTTCCCGG ACCACGCCTG
GCTGAGGGTC GGTAGCTAAA ACTGAAATGC TCTTTGCGTT TCGATGGTGG GAGCCTCGCT
GACGGTGTGA CTTCGGTTGC CCGGGCGTCT CCTGAAATGA GCTCCG
>PV2011_01_10_ITS
GCGAGAAGGG AGTCTTCGTG CTCTCGGTGC GAGCCGCCAA CATGGGGGCA CAGGCTGCTG
CCGAGCTTAG TTGCTCTGGC CGGTCTCTCT GATGGCTGAT TTGCTTTGCG GCTACGGCTG
TCGGTGGAGA GTGCTTCGCT TCGGCGTCAC TCGTTCTATT TCACTAATTG TGCACGGCTT
CGCCGTGCCC ATACAGGGAG CTTCGCGGGC AAGTGTGACT TCGGTCGCCC TCGCGTCTCT
CGCTTTTGGC TGTGGGTCGT CGCACCCATG GTCGTTCGGA TTGGGTACCT ACCTCATGCT
TCACCCTTTC GTGGAGAAGA CGAGGAGACT CGCCGGTGTG AACCGGCGGG CAGGTTTTAA
ATGATTGTCG CCCAATCACG AACCTCTTGT TACTAGTAAC GAGAACCCAT CATGAATGAG
ACTCTGTCGC GAGGCAGTAG TCTAAAACAA AAGTACAACC CTGAACGGTG GATCACTCGG
CTCGTGGGTC GATGAAGAAC GCAGCAAATT GCGCGTCGAC ATGTGAACTG CAGGACACAT
GAACATCGAC ATTTCGAACG CACATTGCGG TCCATGGATT CCGTTCCCGG ACCACGCCTG
GCTGAGGGTC GGTAGCTAAA ACTGAAATGC TCTTTGCGTT TCGATGGTGG GAGCCTCGCT
GACGGTGTGA CTTCGGTTGC CCGGGCGTCT CCTGAAATGA GCTCCG
>PV2011_01_13_ITS
GCGAGAAGGG AGTCTTCGTG CTCTCGGTGC GAGCCGCCAA CATGGGGGCA CAGGCTGCTG
CCGAGCTTAG TTGCTCTGGC CGGTCTCTCT GATGGCTGAT TTGCTTTGCG GCTACGGCTG
TCGGTGGAGA GTGCTTCGCT TCGGCGTCAC TCGTTCTATT TTACTAATTG TGCACGGCTT
CGCCGTGCCC ATACAGGGAG CTTCGCGGGC AAGTGTGACT TCGGTCGCCC TCGCGTCTCT
CGCTTTTGGC TGTGGGTCGT CGCACCCATG GTCGTTCGGA TTGGGTACCT ACCTCATGCT
TCACCCTTTC GTGGAGAAGA CGAGGAGACT CGCCGGTGTG AACCGGCGGG CAGGTTTTAA
ATGATTGTCG CCCAATCACG AACCTCTTGT TACTAGTAAC GAGAACCCAT CATGAATGAG
ACTGTGTCGC GAGGCATTAG TCTAAAACAA AAGTACAACC CTGAACGGTG GATCACTCGG
CTCGTGGGTC GATGAAGAAC GCAGCAAATT GCGCGTCGAC ATGTGAACTG CAGGACACAT
GAACATCGAC ATTTCGAACG CACATTGCGG TCCATGGATT CCGTTCCCGG ACCACGCCTG
GCTGAGGGTC GGTAGCTAAA ACTGAAATGC TCTTTGCGTT TCGATGGTGG GAGCCTCGCT
GACGGTGTGA CTTCGGTTGC CCGGGCGTCT CCTGAAATGA GCTCCG
>PV2011_01_16_ITS
GCGAGAAGGG AGTCTTCGTG CTCTCGGTGC GAGCCGCCAA CATGGGGGCA CAGGCTGCTG
CCGAGCTTAG TTGCTCTGGC CGGTCTCTCT GATGGCTGAT TTGCTTTGCG GCTACGGCTG
TCGGTGGAGA GTGCTTCGCT TCGGCGTCAC TCGTTCTATT TTACTAATTG TGCACGGCTT
CGCCGTGCCC ATACAGGGAG CTTCGCGGGC AAGTGTGACT TCGGTCGCCC TCGCGTCTCT
CGCTTTTGGC TGTGGGTCGT CGCACCCATG GTCGTTCGGC TTGGGTACCT ACCTCATGCT
TCACCCTTTC GTGGAGAAGA CGAGGAGACT CGCCGGTGTG AACCGGCGGG CAGGTTTTAA
ATGATTGTCG CCCAATCACG AACCTCTTGT TACTAGTAAC GAGAACCCAT CATGAATGAG
ACTCTGTCGC GAGGCAGTAG TCTAAAACAA AAGTACAACC CTGAACGGTG GATCACTCGG
CTCGTGGGTC GATGAAGAAC GCAGCAAATT GCGCGTCGAC ATGTGAACTG CAGGACACAT
GAACATCGAC ATTTCGAACG CACATTGCGG TCCATGGATT CCGTTCCCGG ACCACGCCTG
GCTGAGGGTC GGTAGCTAAA ACTGAAATGC TCTTTGCGTT TCGATGGTGG GAGCCTCGCT
GACGGTGTGA CTTCGGTTGC CCGGGCGTCT CCTGAAATGA GCTCCG
>PV2011_01_18_ITS
GCGAGAAGGG AGTCTTCGTG CTCTCGGTGC GAGCCGCCAA CATGGGGGCA CAGGCTGCTG
CCGAGCTTAG TTGCTCTGGC CGGTCTCTCT GATGGCTGAT TTGCTTTGCG GCTACGGCTG
TCGGTGGAGA GTGCTTCGCT TCGGCGTCAC TCGTTCTATT TTACTAATTG TGCACGGCTT
CGCCGTGCCC ATACAGGGAG CTTCGCGGGC AAGTGTGACT TCGGTCGCCC TCGCGTCTCT
CGCTTTTGGC TGTGGGTCGT CGCACCCATG GTCGTTCGGA TTGGGTACCT ACCTCATGCT
TCACCCTTTC GTGGAGAAGA CGAGGAGACT CGCCGGTGTG AACCGGCGGG CAGGTTTTAA
ATGATTGTCG CCCAATCACG AACCTCTTGT TACTAGTAAC GAGAACCCAT CATGAATGAG
ACTCTGTCGC GAGGCAGTAG TCTAAAACAA AAGTACAACC CTGAACGGTG GATCACTCGG
CTCGTGGGTC GATGAAGAAC GCAGCAAATT GCGCGTCGAC ATGTGAACTG CAGGACACAT
GAACATCGAC ATTTCGAACG CACATTGCGG TCCATGGATT CCGTTCCCGG ACCACGCCTG
GCTGAGGGTC GGTAGCTAAA ACTGAAATGC TCTTTGCGTT TCGATGGTGG GAGCCTCGCT
GACGGTGTGA CTTCGGTTGC CCGGGCGTCT CCTGAAATGA GCTCCG
>PV2011_01_19_ITS
GCGAGAAGGG AGTCTTCGTG CTCTCGGTGC GAGCCGCCAA CATGGGGGCA CAGGCTGCTG
CCGAGCTTAG TTGCTCTGGC CGGTCTCTCT GATGGCTGAT TTGCTTTGCG GCTACGGCTG
TCGGTGGAGA GTGCTTCGCT TCGGCGTCAC TCGTTCTATT TCACTAATTG TGCACGGCTT
CGCCGTGCCC ATACAGGGAG CTTCGCGGGC AAGTGTGACT TCGGTCGCCC TCGCGTCTCT
CGCTTTTGGC TGTGGGTCGT CGCACCCATG GTCGTTCGGA TTGGGTACCT ACCTCATGCT
TCACCCTTTC GTGGAGAAGA CGAGGAGACT CGCCGGTGTG AACCGGCGGG CAGGTTTTAA
ATGATTGTCG CCCAATCACG AACCTCTTGT TACTAGTAAC GAGAACCCAT CATGAATGAG
ACTCTGTCGC GAGGCAGTAG TCTAAAACAA AAGTACAACC CTGAACGGTG GATCACTCGG
CTCGTGGGTC GATGAAGAAC GCAGCAAATT GCGCGTCGAC ATGTGAACTG CAGGACACAT
GAACATCGAC ATTTCGAACG CACATTGCGG TCCATGGATT CCGTTCCCGG ACCACGCCTG
GCTGAGGGTC GGTAGCTAAA ACTGAAATGC TCTTTGCGTT TCGATGGTGG GAGCCTCGCT
GACGGTGTGA CTTCGGTTGC CCGGGCGTCT CCTGAAATGA GCTCCG
>PV2011_01_27_ITS
GCGAGAAGGG AGTCTTCGTG CTCTCGGTGC GAGCCGCCAA CATGGGGGCA CAGGCTGCTG
CCGAGCTTAG TTGCTCTGGC CGGTCTCTCT GATGGCTGAT TTGCTTTGCG GCTACGGCTG
TCGGTGGAGA GTGCTTCGCT TCGGCGTCAC TCATTCTATT TTACTAATTG TGCACGGCTT
CGCCGTGCCC ATACAGGGAG CTTCGCGGGC AAGTGTGACT TCGGTCGCCC TCGCGTCTCT
CGCTTTTGGC TGTGGGTCGT CGCACCCATG GTCGTTCGGA TTGGGTACCT ACCTCATGCT
TCACCCTTTC GTGGAGAAGA CGAGGAGACT CGCCGGTGTG AACCGGCGGG CAGGTTTTAA
ATGATTGTCG CCCAATCACG AACCTCTTGT TACTAGTAAC GAGAACCCAT CATGAATGAG
ACTCTGTCGC GAGGCATTAG TCTAAAACAA AAGTACAACC CTGAACGGTG GATCACTCGG
CTCGTGGGTC GATGAAGAAC GCAGCAAATT GCGCGTCGAC ATGTGAACTG CAGGACACAT
GAACATCGAC ATTTCGAACG CACATTGCGG TCCATGGATT CCGTTCCCGG ACCACGCCTG
GCTGAGGGTC GGTAGCTAAA ACTGAAATGC TCTTTGCGTT TCGATGGTGG GAGCCTCGCT
GACGGTGTGA CTTCGGTTGC CCGGGCGTCT CCTGAAATGA GCTCCG
>PV2011_01_42_ITS
GCGAGAAGGG AGTCTTCGTG CTCTCGGTGC GAGCCGCCAA CATGGGGGCA CAGGCTGCTG
CCGAGCTTAG TTGCTCTGGC CGGTCTCTCT GATGGCTGAT TTGCTTTGCG GCTACGGCTG
TCGGTGGAGA GTGCTTCGCT TCGGCGTCAC TCGTTCTATT TTACTAATTG TGCACGGCTT
CGCCGTGCCC ATACAGGGAG CTTCGCGGGC AAGTGTGACT TCGGTCGCCC TCGCGTCTCT
CGCTTTTGGC TGTGGGTCGT CGCACCCATG GTCGTTCGGC TTGGGTACCT ACCTCATGCT
TCACCCTTTC GTGGAGAAGA CGAGGAGACT CGCCGGTGTG AACCGGCGGG CAGGTTTTAA
ATGATTGTCG CCCAATCACG AACCTCTTGT TACTAGTAAC GAGAACCCAT CATGAATGAG
ACTCTGTCGC GAGGCATTAG TCTAAAACAA AAGTACAACC CTGAACGGTG GATCACTCGG
CTCGTGGGTC GATGAAGAAC GCAGCAAATT GCGCGTCGAC ATGTGAACTG CAGGACACAT
GAACATCGAC ATTTCGAACG CACATTGCGG TCCATGGATT CCGTTCCCGG ACCACGCCTG
GCTGAGGGTC GGTAGCTAAA ACTGAAATGC TCTTTGCGTT TCGATGGTGG GAGCCTCGCT
GACGGTGTGA CTTCGGTTGC CCGGGCGTCT CCTGAAATGA GCTCCG
>PV2011_01_45_ITS
GCGAGAAGGG AGTCTTCGTG CTCTCGGTGC GAGCCGCCAA CATGGGGGCA CAGGCTGCTG
CCGAGCTTAG TTGCTCTGGC CGGTCTCTCT GATGGCTGAT TTGCTTTGCG GCTACGGCTG
TCGGTGGAGA GTGCTTCGCT TCGGCGTCAC TCGTTCTATT TTACTAATTG TGCACGGCTT
CGCCGTGCCC ATACAGGGAG CTTCGCGGGC AAGTGTGACT TCGGTCGCCC TCGCGTCTCT
CGCTTTTGGC TGTGGGTCGT CGCACCCATG GTCGTTCGGA TTGGGTACCT ACCTCATGCT
TCACCCTTTC GTGGAGAAGA CGAGGAGACT CGCCGGTGTG AACCGGCGGG CAGGTTTTAA
ATGATTGTCG CCCAATCACG AACCTCTTGT TACTAGTAAC GAGAACCCAT CATGAATGAG
ACTCTGTCGC GAGGCATTAG TCTAAAACAA AAGTACAACC CTGAACGGTG GATCACTCGG
CTCGTGGGTC GATGAAGAAC GCAGCAAATT GCGCGTCGAC ATGTGAACTG CAGGACACAT
GAACATCGAC ATTTCGAACG CACATTGCGG TCCATGGATT CCGTTCCCGG ACCACGCCTG
GCTGAGGGTC GGTAGCTAAA ACTGAAATGC TCTTTGCGTT TCGATGGTGG GAGCCTCGCT
GACGGTGTGA CTTCGGTTGC CCGGGCGTCT CCTGAAATGA GCTCCG
>PV2011_03_03_ITS
GCGAGAAGGG AGTCTTCGTG CTCTCGGTGC GAGCCGCCAA CATGGGGGCA CAGGCTGCTG
CCGAGCTTAG TTGCTCTGGC CGGTCTCTCT GATGGCTGAT TTGCTTTGCG GCTACGGCTT
TCGGTGGAGA GTGCTTCGCT TCGGCGTCAC TCATTCTATT TCAATAATTG TGCACGGCTT
CGCCGTGCCC ATACAGGGAG CTTCGCGGGC AAGTGTGACT TCGGTCGCCC TCGCGTCTCT
CGCTTTTGGC TGTGGGTCGT CGCACCCATG GTCGTTCGGC TTGGGTACCT ACCTCATGCT
TCACCCTTTC GTGGAGAAGA CGAGGAGACT CGCCGGTGTG AACCGGCGGG CAGGTTTTAA
ATGATTGTCG CCCAATCACG AACCTCTTGT TACTGGTAAC GAGAACCCAT CATGAATGAG
ACTCTGTCGC GAGGCAGTAG TCTAAAACAA AAGTACAACC CTGAACGGTG GATCACTCGG
CTCGTGGGTC GATGAAGAAC GCAGCAAATT GCGCGTCGAC ATGTGAACTG CAGGACACAT
GAACATCGAC ATTTCGAACG CACATTGCGG TCCATGGATT CCGTTCCCGG ACCACGCCTG
GCTGAGGGTC GGTAGCTAAA ACTGAAATGC TCTTTGCGTT TCGATGGTGG GAGCCTCGCT
GACGGTGTGA CTTCGGTTGC CCGGGCGTCT CCTGAAATGA GCTCCG
>PV2011_03_06_ITS
GCGAGAAGGG AGTCTTCGTG CTCTCGGTGC GAGCCGCCAA CATGGGGGCA CAGGCTGCTG
CCGAGCTTAG TTGCTCTGGC CGGTCTCTCT GATGGCTGAT TTGCTTTGCG GCTACGGCTG
TCGGTGGAGA GTGCTTCGCT TCGGCGTCAC TCATTCTATT TTACTAATTG TGCACGGCTT
CGCCGTGCCC ATACAGGGAG CTTCGCGGGC AAGTGTGACT TCGGTCGCCC TCGCGTCTCT
CGCTTTTGGC TGTGGGTCGT CGCACCCATG GTCGTTCGGC TTGGGTACCT ACCTCATGCT
TCACCCTTTC GTGGAGAAGA CGAGGAGACT CGCCGGTGTG AACCGGCGGG CAGGTTTTAA
ATGATTGTCG CCCAATCACG AACCTCTTGT TACTGGTAAC GAGAACCCAT CATGAATGAG
ACTGTGTCGC GAGGCATTAG TCTAAAACAA AAGTACAACC CTGAACGGTG GATCACTCGG
CTCGTGGGTC GATGAAGAAC GCAGCAAATT GCGCGTCGAC ATGTGAACTG CAGGACACAT
GAACATCGAC ATTTCGAACG CACATTGCGG TCCATGGATT CCGTTCCCGG ACCACGCCTG
GCTGAGGGTC GGTAGCTAAA ACTGAAATGC TCTTTGCGTT TCGATGGTGG GAGCCTCGCT
GACGGTGTGA CTTCGGTTGC CCGGGCGTCT CCTGAAATGA GCTCCG
>PV2011_03_16_ITS
GCGAGAAGGG AGTCTTCGTG CTCTCGGTGC GAGCCGCCAA CATGGGGGCA CAGGCTGCTG
CCGAGCTTAG TTGCTCTGGC CGGTCTCTCT GATGGCTGAT TTGCTTTGCG GCTACGGCTG
TCGGTGGAGA GTGCTTCGCT TCGGCGTCAC TCGTTCTATT TCACTAATTG TGCACGGCTT
CGCCGTGCCC ATACAGGGAG CTTCGCGGGC AAGTGTGACT TCGGTCGCCC TCGCGTCTCT
CGCTTTTGGC TGTGGGTCGT CGCACCCATG GTCGTTCGGC TTGGGTACCT ACCTCATGCT
TCACCCTTTC GTGGAGAAGA CGAGGAGACT CGCCGGTGTG AACCGGCGGG CAGGTTTTAA
ATGATTGTCG CCCAATCACG AACCTCTTGT TACTGGTAAC GAGAACCCAT CATGAATGAG
ACTGTGTCGC GAGGCATTAG TCTAAAACAA AAGTACAACC CTGAACGGTG GATCACTCGG
CTCGTGGGTC GATGAAGAAC GCAGCAAATT GCGCGTCGAC ATGTGAACTG CAGGACACAT
GAACATCGAC ATTTCGAACG CACATTGCGG TCCATGGATT CCGTTCCCGG ACCACGCCTG
GCTGAGGGTC GGTAGCTAAA ACTGAAATGC TCTTTGCGTT TCGATGGTGG GAGCCTCGCT
GACGGTGTGA CTTCGGTTGC CCGGGCGTCT CCTGAAATGA GCTCCG
>PV2011_03_17_ITS
GCGAGAAGGG AGTCTTCGTG CTCTCGGTGC GAGCCGCCAA CATGGGGGCA CAGGCTGCTG
CCGAGCTTAG TTGCTCTGGC CGGTCTCTCT GATGGCTGAT TTGCTTTGCG GCTACGGCTG
TCGGTGGAGA GTGCTTCGCT TCGGCGTCAC TCATTCTATT TCAATAATTG TGCACGGCTT
CGCCGTGCCC ATACAGGGAG CTTCGCGGGC AAGTGTGACT TCGGTCGCCC TCGCGTCTCT
CGCTTTTGGC TGTGGGTCGT CGCACCCATG GTCGTTCGGC TTGGGTACCT ACCTCATGCT
TCACCCTTTC GTGGAGAAGA CGAGGAGACT CGCCGGTGTG AACCGGCGGG CAGGTTTTAA
ATGATTGTCG CCCAATCACG AACCTCTTGT TACTGGTAAC GAGAACCCAT CATGAATGAG
ACTCTGTCGC GAGGCATTAG TCTAAAACAA AAGTACAACC CTGAACGGTG GATCACTCGG
CTCGTGGGTC GATGAAGAAC GCAGCAAATT GCGCGTCGAC ATGTGAACTG CAGGACACAT
GAACATCGAC ATTTCGAACG CACATTGCGG TCCATGGATT CCGTTCCCGG ACCACGCCTG
GCTGAGGGTC GGTAGCTAAA ACTGAAATGC TCTTTGCGTT TCGATGGTGG GAGCCTCGCT
GACGGTGTGA CTTCGGTTGC CCGGGCGTCT CCTGAAATGA GCTCCG
>PV2011_03_21_ITS
GCGAGAAGGG AGTCTTCGTG CTCTCGGTGC GAGCCGCCAA CATGGGGGCA CAGGCTGCTG
CCGAGCTTAG TTGCTCTGGC CGGTCTCTCT GATGGCTGAT TTGCTTTGCG GCTACGGCTG
TCGGTGGAGA GTGCTTCGCT TCGGCGTCAC TCGTTCTATT TCACTAATTG TGCACGGCTT
CGCCGTGCCC ATACAGGGAG CTTCGCGGGC AAGTGTGACT TCGGTCGCCC TCGCGTCTCT
CGCTTTTGGC TGTGGGTCGT CGCACCCATG GTCGTTCGGC TTGGGTACCT ACCTCATGCT
TCACCCTTTC GTGGAGAAGA CGAGGAGACT CGCCGGTGTG AACCGGCGGG CAGGTTTTAA
ATGATTGTCG CCCAATCACG AACCTCTTGT TACTAGTAAC GAGAACCCAT CATGAATGAG
ACTGTGTCGC GAGGCATTAG TCTAAAACAA AAGTACAACC CTGAACGGTG GATCACTCGG
CTCGTGGGTC GATGAAGAAC GCAGCAAATT GCGCGTCGAC ATGTGAACTG CAGGACACAT
GAACATCGAC ATTTCGAACG CACATTGCGG TCCATGGATT CCGTTCCCGG ACCACGCCTG
GCTGAGGGTC GGTAGCTAAA ACTGAAATGC TATTTGCGTT TCGATGGTGG GAGCCTCGCT
GACGGTGTGA CTTCGGTTGC CCGGGCGTCT CCTGAAATGA GCTCCG
>PV2011_03_38_ITS
GCGAGAAGGG AGTCTTCGTG CTCTCGGTGC GAGCCGCCAA CATGGGGGCA CAGGCTGCTG
CCGAGCTTAG TTGCTCTGGC CGGTCTCTCT GATGGCTGAT TTGCTTTGCG GCTACGGCTG
TCGGTGGAGA GTGCTTCGCT TCGGCGTCAC TCATTCTATT TCACTAATTG TGCACGGCTT
CGCCGTGCCC ATACAGGGAG CTTCGCGGGC AAGTGTGACT TCGGTCGCCC TCGCGTCTCT
CGCTTTTGGC TGTGGGTCGT CGCACCCATG GTCGTTCGGC TTGGGTACCT ACCTCATGCT
TCACCCTTTC GTGGAGAAGA CGAGGAGACT CGCCGGTGTG AACCGGCGGG CAGGTTTTAA
ATGATTGTCG CCCAATCACG AACCTCTTGT TACTGGTAAC GAGAACCCAT CATGAATGAG
ACTGTGTCGC GAGGCATTAG TCTAAAACAA AAGTACAACC CTGAACGGTG GATCACTCGG
CTCGTGGGTC GATGAAGAAC GCAGCAAATT GCGCGTCGAC ATGTGAACTG CAGGACACAT
GAACATCGAC ATTTCGAACG CACATTGCGG TCCATGGATT CCGTTCCCGG ACCACGCCTG
GCTGAGGGTC GGTAGCTAAA ACTGAAATGC TCTTTGCGTT TCGATGGTGG GAGCCTCGCT
GACGGTGTGA CTTCGGTTGC CCGGGCGTCT CCTGAAATGA GCTCCG
>PV2011_03_40_ITS
GCGAGAAGGG AGTCTTCGTG CTCTCGGTGC GAGCCGCCAA CATGGGGGCA CAGGCTGCTG
CCGAGCTTAG TTGCTCTGGC CGGTCTCTCT GATGGCTGAT TTGCTTTGCG GCTACGGCTG
TCGGTGGAGA GTGCTTCGCT TCGGCGTCAC TCATTCTATT TTACTAATTG TGCACGGCTT
CGCCGTGCCC ATACAGGGAG CTTCGCGGGC AAGTGTGACT TCGGTCGCCC TCGCGTCTCT
CGCTTTTGGC TGTGGGTCGT CGCACCCATG GTCGTTCGGC TTGGGTACCT ACCTCATGCT
TCACCCTTTC GTGGAGAAGA CGAGGAGACT CGCCGGTGTG AACCGGCGGG CAGGTTTTAA
ATGATTGTCG CCCAATCACG AACCTCTTGT TACTGGTAAC GAGAACCCAT CATGAATGAG
ACTCTGTCGC GAGGCAGTAG TCTAAAACAA AAGTACAACC CTGAACGGTG GATCACTCGG
CTCGTGGGTC GATGAAGAAC GCAGCAAATT GCGCGTCGAC ATGTGAACTG CAGGACACAT
GAACATCGAC ATTTCGAACG CACATTGCGG TCCATGGATT CCGTTCCCGG ACCACGCCTG
GCTGAGGGTC GGTAGCTAAA ACTGAAATGC TCTTTGCGTT TCGATGGTGG GAGCCTCGCT
GACGGTGTGA CTTCGGTTGC CCGGGCGTCT CCTGAAATGA GCTCCG
>PV2011_03_42_ITS
GCGAGAAGGG AGTCTTCGTG CTCTCGGTGC GAGCCGCCAA CATGGGGGCA CAGGCTGCTG
CCGAGCTTAG TTGCTCTGGC CGGTCTCTCT GATGGCTGAT TTGCTTTGCG GCTACGGCTG
TCGGTGCAGA GTGCTTCGCT TCGGCGTCAC TCGTTCTATT TTACTAATTG TGCACGGCTT
CGCCGTGCCC ATACAGGGAG CTTCGCGGGC AAGTGTGACT TCGGTCGCCC TCGCGTCTCT
CGCTTTTGGC TGTGGGTCGT CGCACCCATG GTCGTTCGGC TTGGGTACCT ACCTCATGCT
TCACCCTTTC GTGGAGAAGA CGAGGAGACT CGCCGGTGTG AACCGGCGGG CAGGTTTTAA
ATGATTGTCG CCCAATCACG AACCTCTTGT TACTGGTAAC GAGAACCCAT CATGAATGAG
ACTGTGTCGC GAGGCATTAG TCTAAAACAA AAGTACAACC CTGAACGGTG GATCACTCGG
CTCGTGGGTC GATGAAGAAC GCAGCAAATT GCGCGTCGAC ATGTGAACTG CAGGACACAT
GAACATCGAC ATTTCGAACG CACATTGCGG TCCATGGATT CCGTTCCCGG ACCACGCCTG
GCTGAGGGTC GGTAGCTAAA ACTGAAATGC TATTTGCGTT TCGATGGTGG GAGCCTCGCT
GACGGTGTGA CTTCGGTTGC CCGGGCGTCT CCTGAAATGA GCTCCG
>PV2011_03_45_ITS
GCGAGAAGGG AGTCTTCGTG CTCTCGGTGC GAGCCGCCAA CATGGGGGCA CAGGCTGCTG
CCGAGCTTAG TTGCTCTGGC CGGTCTCTCT GATGGCTGAT TTGCTTTGCG GCTACGGCTG
TCGGTGGAGA GTGCTTCGCT TCGGCGTCAC TCATTCTATT TTACTAATTG TGCACGGCTT
CGCCGTGCCC ATACAGGGAG CTTCGCGGGC AAGTGTGACT TCGGTCGCCC TCGCGTCTCT
CGCTTTTGGC TGTGGGTCGT CGCACCCATG GTCGTTCGGC TTGGGTACCT ACCTCATGCT
TCACCCTTTC GTGGAGAAGA CGAGGAGACT CGCCGGTGTG AACCGGCGGG CAGGTTTTAA
ATGATTGTCG CCCAATCACG AACCTCTTGT TACTGGTAAC GAGAACCCAT CATGAATGAG
ACTCTGTCGC GAGGCAGTAG TCTAAAACAA AAGTACAACC CTGAACGGTG GATCACTCGG
CTCGTGGGTC GATGAAGAAC GCAGCAAATT GCGCGTCGAC ATGTGAACTG CAGGACACAT
GAACATCGAC ATTTCGAACG CACATTGCGG TCCATGGATT CCGTTCCCGG ACCACGCCTG
GCTGAGGGTC GGTAGCTAAA ACTGAAATGC TCTTTGCGTT TCGATGGTGG GAGCCTCGCT
GACGGTGTGA CTTCGGTTGC CCGGGCGTCT CCTGAAATGA GCTCCG
>PV2011_03_47_ITS
GCGAGAAGGG AGTCTTCGTG CTCTCGGTGC GAGCCGCCAA CATGGGGGCA CAGGCTGCTG
CCGAGCTTAG TTGCTCTGGC CGGTCTCTCT GATGGCTGAT TTGCTTTGCG GCTACGGCTT
TCGGTGGAGA GTGTTTCGCT TCGGCGTCAC TCATTCTATT TCAATAATTG TGCACGGCTT
CGCCGTGCCC ATACAGGGAG CTTCGCGGGC AAGTGTGACT TCGGTCGCCC TCGCGTCTCT
CGCTTTTGGC TGTGGGTCGT CGCACCCATG GTCGTTCGGC TTGGGTACCT ACCTCATGCT
TCACCCTTTC GTGGAGAAGA CGAGGAGACT CGCCGGTGTG AACCGGCGGG CAGGTTTTAA
ATGATTGTCG CCCAATCACG AACCTCTTGT TACTGGTAAC GAGAACCCAT CATGAATGAG
ACTCTGTCGC GAGGCATTAG TCTAAAACAA AAGTACAACC CTGAACGGTG GATCACTCGG
CTCGTGGGTC GATGAAGAAC GCAGCAAATT GCGCGTCGAC ATGTGAACTG CAGGACACAT
GAACATCGAC ATTTCGAACG CACATTGCGG TCCATGGATT CCGTTCCCGG ACCACGCCTG
GCTGAGGGTC GGTAGCTAAA ACTGAAATGC TCTTTGCGTT TCGATGGTGG GAGCCTCGCT
GACGGTGTGA CTTCGGTTGC CCGGGCGTCT CCTGAAATGA GCTCCG
>PV2011_03_48_ITS
GCGAGAAGGG AGTCTTCGTG CTCTCGGTGC GAGCCGCCAA CATGGGGGCA CAGGCTGCTG
CCGAGCTTAG TTGCTCTGGC CGGTCTCTCT GATGGCTGAT TTGCTTTGCG GCTACGGCTG
TCGGTGCAGA GTGCTTCGCT TCGGCGTCAC TCGTTCTATT TTACTAATTG TGCACGGCTT
CGCCGTGCCC ATACAGGGAG CTTCGCGGGC AAGTGTGACT TCGGTCGCCC TCGCGTCTCT
CGCTTTTGGC TGTGGGTCGT CGCACCCATG GTCGTTCGGC TTGGGTACCT ACCTCATGCT
TCACCCTTTC GTGGAGAAGA CGAGGAGACT CGCCGGTGTG AACCGGCGGG CAGGTTTTAA
ATGATTGTCG CCCAATCACG AACCTCTTGT TACTAGTAAC GAGAACCCAT CATGAATGAG
ACTGTGTCGC GAGGCATTAG TCTAAAACAA AAGTACAACC CTGAACGGTG GATCACTCGG
CTCGTGGGTC GATGAAGAAC GCAGCAAATT GCGCGTCGAC ATGTGAACTG CAGGACACAT
GAACATCGAC ATTTCGAACG CACATTGCGG TCCATGGATT CCGTTCCCGG ACCACGCCTG
GCTGAGGGTC GGTAGCTAAA ACTGAAATGC TATTTGCGTT TCGATGGTGG GAGCCTCGCT
GACGGTGTGA CTTCGGTTGC CCGGGCGTCT CCTGAAATGA GCTCCG
>PV2011_07_13_ITS
GCGAGAAGGG AGTCTTCGTG CTCTCGGTGC GAGCCGCCAA CATGGGGGCA CAGGCTGCTG
CCGAGCTTAG TTGCTCTGGC CGGTCTCTCT GATGGCTGAT TTGCTTTGCG GCTACGGCTG
TCGGTGGAGA GTGCTTCGCT TCGGCGTCAC TCGTTCTATT TTACTAATTG TGCACGGCTT
CGCCGTGCCC ATACAGGGAG CTTCGCGGGC AAGTGTGACT TCGGTCGCCC TCGCGTCTCT
CGCTTTTGGC TGTGGGTCGT CGCACCCATG GTCGTTCGGC TTGGGTACCT ACCTCATGCT
TCACCCTTTC GTGGAGAAGA CGAGGAGACT CGCCGGTGTG AACCGGCGGG CAGGTTTTAA
ATGATTGTCG CCCAATCACG AACCTCTTGT TACTAGTAAC GAGAACCCAT CATGAATGAG
ACTCTGTCGC GAGGCATTAG TCTAAAACAA AAGTACAACC CTGAACGGTG GATCACTCGG
CTCGTGGGTC GATGAAGAAC GCAGCAAATT GCGCGTCGAC ATGTGAACTG CAGGACACAT
GAACATCGAC ATTTCGAACG CACATTGCGG TCCATGGATT CCGTTCCCGG ACCACGCCTG
GCTGAGGGTC GGTAGCTAAA ACTGAAATGC TATTTGCGTT TCGATGGTGG GAGCCTCGCT
GACGGTGTGA CTTCGGTTGC CCGGGCGTCT CCTGAAATGA GCTCCG
>PV2011_07_14_ITS
GCGAGAAGGG AGTCTTCGTG CTCTCGGTGC GAGCCGCCAA CATGGGGGCA CAGGCTGCTG
CCGAGCTTAG TTGCTCTGGC CGGTCTCTCT GATGGCTGAT TTGCTTTGCG GCTACGGCTG
TCGGTGGAGA GTGCTTCGCT TCGGCGTCAC TCGTTCTATT TTACTAATTG TGCACGGCTT
CGCCGTGCCC ATACAGGGAG CTTCGCGGGC AAGTGTGACT TCGGTCGCCC TCGCGTCTCT
CGCTTTTGGC TGTGGGTCGT CGCACCCATG GTCGTTCGGA TTGGGTACCT ACCTCATGCT
TCACCCTTTC GTGGAGAAGA CGAGGAGACT CGCCGGTGTG AACCGGCGGG CAGGTTTTAA
ATGATTGTCG CCCAATCACG AACCTCTTGT TACTAGTAAC GAGAACCCAT CATGAATGAG
ACTCTGTCGC GAGGCATTAG TCTAAAACAA AAGTACAACC CTGAACGGTG GATCACTCGG
CTCGTGGGTC GATGAAGAAC GCAGCAAATT GCGCGTCGAC ATGTGAACTG CAGGACACAT
GAACATCGAC ATTTCGAACG CACATTGCGG TCCATGGATT CCGTTCCCGG ACCACGCCTG
GCTGAGGGTC GGTAGCTAAA ACTGAAATGC TCTTTGCGTT TCGATGGTGG GAGCCTCGCT
GACGGTGTGA CTTCGGTTGC CCGGGCGTCT CCTGAAATGA GCTCCG
>PV2011_07_17_ITS
GCGAGAAGGG AGTCTTCGTG CTCTCGGTGC GAGCCGCCAA CATGGGGGCA CAGGCTGCTG
CCGAGCTTAG TTGCTCTGGC CGGTCTCTCT GATGGCTGAT TTGCTTTGCG GCTACGGCTT
TCGGTGGAGA GTGCTTCGCT TCGGCGTCAC TCATTCTATT TCAATAATTG TGCACGGCTT
CGCCGTGCCC ATACAGGGAG CTTCGCGGGC AAGTGTGACT TCGGTCGCCC TCGCGTCTCT
CGCTTTTGGC TGTGGGTCGT CGCACCCATG GTCGTTCGGC TTGGGTACCT ACCTCATGCT
TCACCCTTTC GTGGAGAAGA CGAGGAGACT CGCCGGTGTG AACCGGCGGG CAGGTTTTAA
ATGATTGTCG CCCAATCACG AACCTCTTGT TACTAGTAAC GAGAACCCAT CATGAATGAG
ACTCTGTCGC GAGGCAGTAG TCTAAAACAA AAGTACAACC CTGAACGGTG GATCACTCGG
CTCGTGGGTC GATGAAGAAC GCAGCAAATT GCGCGTCGAC ATGTGAACTG CAGGACACAT
GAACATCGAC ATTTCGAACG CACATTGCGG TCCATGGATT CCGTTCCCGG ACCACGCCTG
GCTGAGGGTC GGTAGCTAAA ACTGAAATGC TCTTTGCGTT TCGATGGTGG GAGCCTCGCT
GACGGTGTGA CTTCGGTTGC CCGGGCGTCT CCTGAAATGA GCTCCG
>PV2011_07_23_ITS
GCGAGAAGGG AGTCTTCGTG CTCTCGGTGC GAGCCGCCAA CATGGGGGCA CAGGCTGCTG
CCGAGCTTAG TTGCTCTGGC CGGTCTCTCT GATGGCTGAT TTGCTTTGCG GCTACGGCTT
TCGGTGGAGA GTGCTTCGCT TCGGCGTCAC TCATTCTATT TCACTAATTG TGCACGGCTT
CGCCGTGCCC ATACAGGGAG CTTCGCGGGC AAGTGTGACT TCGGTCGCCC TCGCGTCTCT
CGCTTTTGGC TGTGGGTCGT CGCACCCATG GTCGTTCGGA TTGGGTACCT ACCTCATGCT
TCACCCTTTC GTGGAGAAGA CGAGGAGACT CGCCGGTGTG AACCGGCGGG CAGGTTTTAA
ATGATTGTCG CCCAATCACG AACCTCTTGT TACTAGTAAC GAGAACCCAT CATGAATGAG
ACTCTGTCGC GAGGCATTAG TCTAAAACAA AAGTACAACC CTGAACGGTG GATCACTCGG
CTCGTGGGTC GATGAAGAAC GCAGCAAATT GCGCGTCGAC ATGTGAACTG CAGGACACAT
GAACATCGAC ATTTCGAACG CACATTGCGG TCCATGGATT CCGTTCCCGG ACCACGCCTG
GCTGAGGGTC GGTAGCTAAA ACTGAAATGC TCTTTGCGTT TCGATGGTGG GAGCCTCGCT
GACGGTGTGA CTTCGGTTGC CCGGGCGTCT CCTGAAATGA GCTCCG
>PV2011_07_28_ITS
GCGAGAAGGG AGTCTTCGTG CTCTCGGTGC GAGCCGCCAA CATGGGGGCA CAGGCTGCTG
CCGAGCTTAG TTGCTCTGGC CGGTCTCTCT GATGGCTGAT TTGCTTTGCG GCTACGGCTG
TCGGTGGAGA GTGCTTCGCT TCGGCGTCAC TCGTTCTATT TTACTAATTG TGCACGGCTT
CGCCGTGCCC ATACAGGGAG CTTCGCGGGC AAGTGTGACT TCGGTCGCCC TCGCGTCTCT
CGCTTTTGGC TGTGGGTCGT CGCACCCATG GTCGTTCGGA TTGGGTACCT ACCTCATGCT
TCACCCTTTC GTGGAGAAGA CGAGGAGACT CGCCGGTGTG AACCGGCGGG CAGGTTTTAA
ATGATTGTCG CCCAATCACG AACCTCTTGT TACTAGTAAC GAGAACCCAT CATGAATGAG
ACTGTGTCGC GAGGCATTAG TCTAAAACAA AAGTACAACC CTGAACGGTG GATCACTCGG
CTCGTGGGTC GATGAAGAAC GCAGCAAATT GCGCGTCGAC ATGTGAACTG CAGGACACAT
GAACATCGAC ATTTCGAACG CACATTGCGG TCCATGGATT CCGTTCCCGG ACCACGCCTG
GCTGAGGGTC GGTAGCTAAA ACTGAAATGC TCTTTGCGTT TCGATGGTGG GAGCCTCGCT
GACGGTGTGA CTTCGGTTGC CCGGGCGTCT CCTGAAATGA GCTCCG
>PV2011_07_30_ITS
GCGAGAAGGG AGTCTTCGTG CTCTCGGTGC GAGCCGCCAA CATGGGGGCA CAGGCTGCTG
CCGAGCTTAG TTGCTCTGGC CGGTCTCTCT GATGGCTGAT TTGCTTTGCG GCTACGGCTG
TCGGTGGAGA GTGCTTCGCT TCGGCGTCAC TCATTCTATT TTAATAATTG TGCACGGCTT
CGCCGTGCCC ATACAGGGAG CTTCGCGGGC AAGTGTGACT TCGGTCGCCC TCGCGTCTCT
CGCTTTTGGC TGTGGGTCGT CGCACCCATG GTCGTTCGGC TTGGGTACCT ACCTCATGCT
TCACCCTTTC GTGGAGAAGA CGAGGAGACT CGCCGGTGTG AACCGGCGGG CAGGTTTTAA
ATGATTGTCG CCCAATCACG AACCTCTTGT TACTAGTAAC GAGAACCCAT CATGAATGAG
ACTCTGTCGC GAGGCAGTAG TCTAAAACAA AAGTACAACC CTGAACGGTG GATCACTCGG
CTCGTGGGTC GATGAAGAAC GCAGCAAATT GCGCGTCGAC ATGTGAACTG CAGGACACAT
GAACATCGAC ATTTCGAACG CACATTGCGG TCCATGGATT CCGTTCCCGG ACCACGCCTG
GCTGAGGGTC GGTAGCTAAA ACTGAAATGC TCTTTGCGTT TCGATGGTGG GAGCCTCGCT
GACGGTGTGA CTTCGGTTGC CCGGGCGTCT CCTGAAATGA GCTCCG
>PV2011_10_07_ITS
GCGAGAAGGG AGTCTTCGTG CTCTCGGTGC GAGCCGCCAA CATGGGGGCA CAGGCTGCTG
CCGAGCTTAG TTGCTCTGGC CGGTCTCTCT GATGGCTGAT TTGCTTTGCG GCTACGGCTG
TCGGTGCAGA GTGCTTCGCT TCGGCGTCAC TCGTTCTATT TTACTAATTG TGCACGGCTT
CGCCGTGCCC ATACAGGGAG CTTCGCGGGC AAGTGTGACT TCGGTCGCCC TCGCGTCTCT
CGCTTTTGGC TGTGGGTCGT CGCACCCATG GTCGTTCGGC TTGGGTACCT ACCTCATGCT
TCACCCTTTC GTGGAGAAGA CGAGGAGACT CGCCGGTGTG AACCGGCGGG CAGGTTTTAA
ATGATTGTCG CCCAATCACG AACCTCTTGT TACTAGTAAC GAGAACCCAT CATGAATGAG
ACTGTGTCGC GAGGCATTAG TCTAAAACAA AAGTACAACC CTGAACGGTG GATCACTCGG
CTCGTGGGTC GATGAAGAAC GCAGCAAATT GCGCGTCGAC ATGTGAACTG CAGGACACAT
GAACATCGAC ATTTCGAACG CACATTGCGG TCCATGGATT CCGTTCCCGG ACCACGCCTG
GCTGAGGGTC GGTAGCTAAA ACTGAAATGC TATTTGCGTT TCGATGGTGG GAGCCTCGCT
GACGGTGTGA CTTCGGTTGC CCGGGCGTCT CCTGAAATGA GCTCCG
>PV2011_10_09_ITS
GCGAGAAGGG AGTCTTCGTG CTCTCGGTGC GAGCCGCCAA CATGGGGGCA CAGGCTGCTG
CCGAGCTTAG TTGCTCTGGC CGGTCTCTCT GATGGCTGAT TTGCTTTGCG GCTACGGCTG
TCGGTGGAGA GTGCTTCGCT TCGGCGTCAC TCATTCTATT TCACTAATTG TGCACGGCTT
CGCCGTGCCC ATACAGGGAG CTTCGCGGGC AAGTGTGACT TCGGTCGCCC TCGCGTCTCT
CGCTTTTGGC TGTGGGTCGT CGCACCCATG GTCGTTCGGC TTGGGTACCT ACCTCATGCT
TCACCCTTTC GTGGAGAAGA CGAGGAGACT CGCCGGTGTG AACCGGCGGG CAGGTTTTAA
ATGATTGTCG CCCAATCACG AACCTCTTGT TACTAGTAAC GAGAACCCAT CATGAATGAG
ACTGTGTCGC GAGGCATTAG TCTAAAACAA AAATACAACC CTGAACGGTG GATCACTCGG
CTCGTGGGTC GATGAAGAAC GCAGCAAATT GCGCGTCGAC ATGTGAACTG CAGGACACAT
GAACATCGAC ATTTCGAACG CACATTGCGG TCCATGGATT CCGTTCCCGG ACCACGCCTG
GCTGAGGGTC GGTAGCTAAA ACTGAAATGC TCTTTGCGTT TCGATGGTGG GAGCCTCGCT
GACGGTGTGA CTTCGGTTGC CCGGGCGTCT CCTGAAATGA GCTCCG
>PV2011_10_16_ITS
GCGAGAAGGG AGTCTTCGTG CTCTCGGTGC GAGCCGCCAA CATGGGGGCA CAGGCTGCTG
CCGAGCTTAG TTGCTCTGGC CGGTCTCTCT GATGGCTGAT TTGCTTTGCG GCTACGGCTT
TCGGTGGAGA GTGCTTCGCT TCGGCGTCAC TCATTCTATT TCAATAATTG TGCACGGCTT
CGCCGTGCCC ATACAGGGAG CTTCGCGGGC AAGTGTGACT TCGGTCGCCC TCGCGTCTCT
CGCTTTTGGC TGTGGGTCGT CGCACCCATG GTCGTTCGGC TTGGGTACCT ACCTCATGCT
TCACCCTTTC GTGGAGAAGA CGAGGAGACT CGCCGGTGTG AACCGGCGGG CAGGTTTTAA
ATGATTGTCG CCCAATCACG AACCTCTTGT TACTGGTAAC GAGAACCCAT CATGAATGAG
ACTCTGTCGC GAGGCAGTAG TCTAAAACAA AAGTACAACC CTGAACGGTG GATCACTCGG
CTCGTGGGTC GATGAAGAAC GCAGCAAATT GCGCGTCGAC ATGTGAACTG CAGGACACAT
GAACATCGAC ATTTCGAACG CACATTGCGG TCCATGGATT CCGTTCCCGG ACCACGCCTG
GCTGAGGGTC GGTAGCTAAA ACTGAAATGC TCTTTGCGTT TCGATGGTGG GAGCCTCGCT
GACGGTGTGA CTTCGGTTGC CCGGGCGTCT CCTGAAATGA GCTCCG
>PV2011_10_21_ITS
GCGAGAAGGG AGTCTTCGTG CTCTCGGTGC GAGCCGCCAA CATGGGGGCA CAGGCTGCTG
CCGAGCTTAG TTGCTCTGGC CGGTCTCTCT GATGGCTGAT TTGCTTTGCG GCTACGGCTG
TCGGTGGAGA GTGCTTCGCT TCGGCGTCAC TCGTTCTATT TTACTAATTG TGCACGGCTT
CGCCGTGCCC ATACAGGGAG CTTCGCGGGC AAGTGTGACT TCGGTCGCCC TCGCGTCTCT
CGCTTTTGGC TGTGGGTCGT CGCACCCATG GTCGTTCGGC TTGGGTACCT ACCTCATGCT
TCACCCTTTC GTGGAGAAGA CGAGGAGACT CGCCGGTGTG AACCGGCGGG CAGGTTTTAA
ATGATTGTCG CCCAATCACG AACCTCTTGT TACTAGTAAC GAGAACCCAT CATGAATGAG
ACTGTGTCGC GAGGCATTAG TCTAAAACAA AAGTACAACC CTGAACGGTG GATCACTCGG
CTCGTGGGTC GATGAAGAAC GCAGCAAATT GCGCGTCGAC ATGTGAACTG CAGGACACAT
GAACATCGAC ATTTCGAACG CACATTGCGG TCCATGGATT CCGTTCCCGG ACCACGCCTG
GCTGAGGGTC GGTAGCTAAA ACTGAAATGC TATTTGCGTT TCGATGGTGG GAGCCTCGCT
GACGGTGTGA CTTCGGTTGC CCGGGCGTCT CCTGAAATGA GCTCCG
>PV2011_10_24_ITS
GCGAGAAGGG AGTCTTCGTG CTCTCGGTGC GAGCCGCCAA CATGGGGGCG CAGGCTGCTG
CCGAGCTTAG TTGCTCTGGC CGGTCTCTCT GATGGCTGAT TTGCTTTGCG GCTACGGCTG
TCGGTGGAGA GTGCTTCGCT TCGGCGTCAC TCGTTCTATT TCACTAATTG TGCACGGCTT
CGCCGTGCCC ATACAGGGAG CTTCGCGGGC AAGTGTGACT TCGGTCGCCC TCGCGTCTCT
CGCTTTTGGC TGTGGGTCGT CGCACCCATG GTCGTTCGGC TTGGGTACCT ACCTCATGCT
TCACCCTTTC GTGGAGAAGA CGAGGAGACT CGCCGGTCTG AACCGGCGGG CAGGTTTTAA
ATGATTGTCG CCCAATCACG AACCTCTTGT TACTAGTAAC GAGAACCCAT CATGAATGAG
ACTGTGTCGC GAGGCATTAG TCTAAAACAA AAGTACAACC CTGAACGGTG GATCACTCGG
CTCGTGGGTC GATGAAGAAC GCAGCAAATT GCGCGTCGAC ATGTGAACTG CAGGACACAT
GAACATCGAC ATTTCGAACG CACATTGCGG TCCATGGATT CCGTTCCCGG ACCACGCCTG
GCTGAGGGTC GGTAGCTAAA ACTGAAATGC TATTTGCGTT TCGATGGTGG GAGCCTCGCT
GACGGTGTGA CTTCGGTTGC CCGGGCGTCT CCTGAAATGA GCTCCG
>PV2011_10_28_ITS
GCGAGAAGGG AGTCTTCGTG CTCTCGGTGC GAGCCGCCAA CATGGGGGCA CAGGCTGCTG
CCGAGCTTAG TTGCTCTGGC CGGTCTCTCT GATGGCTGAT TTGCTTTGCG GCTACGGCTT
TCGGTGGAGA GTGCTTCGCT TCGGCGTCAC TCATTCTATT TTAATAATTG TGCACGGCTT
CGCCGTGCCC ATACAGGGAG CTTCGCGGGC AAGTGTGACT TCGGTCGCCC TCGCGTCTCT
CGCTTTTGGC TGTGGGTCGT CGCACCCATG GTCGTTCGGC TTGGGTACCT ACCTCATGCT
TCACCCTTTC GTGGAGAAGA CGAGGAGACT CGCCGGTGTG AACCGGCGGG CAGGTTTTAA
ATGATTGTCG CCCAATCACG AACCTCTTGT TACTAGTAAC GAGAACCCAT CATGAATGAG
ACTCTGTCGC GAGGCAGTAG TCTAAAACAA AAGTACAACC CTGAACGGTG GATCACTCGG
CTCGTGGGTC GATGAAGAAC GCAGCAAATT GCGCGTCGAC ATGTGAACTG CAGGACACAT
GAACATCGAC ATTTCGAACG CACATTGCGG TCCATGGATT CCGTTCCCGG ACCACGCCTG
GCTGAGGGTC GGTAGCTAAA ACTGAAATGC TCTTTGCGTT TCGATGGTGG GAGCCTCGCT
GACGGTGTGA CTTCGGTTGC CCGGGCGTCT CCTGAAATGA GCTCCG
>PV2011_10_30_ITS
GCGAGAAGGG AGTCTTCGTG CTCTCGGTGC GAGCCGCCAA CATGGGGGCG CAGGCTGCTG
CCGAGCTTAG TTGCTCTGGC CGGTCTCTCT GATGGCTGAT TTGCTTTGCG GCTACGGCTG
TCGGTGGAGA GTGCTTCGCT TCGGCGTCAC TCGTTCTATT TCACTAATTG TGCACGGCTT
CGCCGTGCCC ATACAGGGAG CTTCGCGGGC AAGTGTGACT TCGGTCGCCC TCGCGTCTCT
CGCTTTTGGC TGTGGGTCGT CGCACCCATG GTCGTTCGGC TTGGGTACCT ACCTCATGCT
TCACCCTTTC GTGGAGAAGA CGAGGAGACT CGCCGGTGTG AACCGGCGGG CAGGTTTTAA
ATGATTGTCG CCCAATCACG AACCTCTTGT TACTAGTAAC GAGAACCCAT CATGAATGAG
ACTGTGTCGC GAGGCATTAG TCTAAAACAA AAGTACAACC CTGAACGGTG GATCACTCGG
CTCGTGGGTC GATGAAGAAC GCAGCAAATT GCGCGTCGAC ATGTGAACTG CAGGACACAT
GAACATCGAC ATTTCGAACG CACATTGCGG TCCATGGATT CCGTTCCCGG ACCACGCCTG
GCTGAGGGTC GGTAGCTAAA ACTGAAATGC TATTTGCGTT TCGATGGTGG GAGCCTCGCT
GACGGTGTGA CTTCGGTTGC CCGGGCGTCT CCTGAAATGA GCTCCG
>PV2011_10_32_ITS
GCGAGAAGGG AGTCTTCGTG CTCTCGGTGC GAGCCGCCAA CATGGGGGCA CAGGCTGCTG
CCGAGCTTAG TTGCTCTGGC CGGTCTCTCT GATGGCTGAT TTGCTTTGCG GCTACGGCTG
TCGGTGGAGA GTGCTTCGCT TCGGCGTCAC TCATTCTATT TCACTAATTG TGCACGGCTT
CGCCGTGCCC ATACAGGGAG CTTCGCGGGC AAGTGTGACT TCGGTCGCCC TCGCGTCTCT
CGCTTTTGGC TGTGGGTCGT CGCACCCATG GTCGTTCGGC TTGGGTACCT ACCTCATGCT
TCACCCTTTC GTGGAGAAGA CGAGGAGACT CGCCGGTGTG AACCGGCGGG CAGGTTTTAA
ATGATTGTCG CCCAATCACG AACCTCTTGT TACTAGTAAC GAGAACCCAT CATGAATGAG
ACTCTGTCGC GAGGCATTAG TCTAAAACAA AAGTACAACC CTGAACGGTG GATCACTCGG
CTCGTGGGTC GATGAAGAAC GCAGCAAATT GCGCGTCGAC ATGTGAACTG CAGGACACAT
GAACATCGAC ATTTCGAACG CACATTGCGG TCCATGGATT CCGTTCCCGG ACCACGCCTG
GCTGAGGGTC GGTAGCTAAA ACTGAAATGC TCTTTGCGTT TCGATGGTGG GAGCCTCGCT
GACGGTGTGA CTTCGGTTGC CCGGGCGTCT CCTGAAATGA GCTCCG
>PV2011_10_37_ITS
GCGAGAAGGG AGTCTTCGTG CTCTCGGTGC GAGCCGCCAA CATGGGGGCA CAGGCTGCTG
CCGAGCTTAG TTGCTCTGGC CGGTCTCTCT GATGGCTGAT TTGCTTTGCG GCTACGGCTG
TCGGTGCAGA GTGCTTCGCT TCGGCGTCAC TCGTTCTATT TTACTAATTG TGCACGGCTT
CGCCGTGCCC ATACAGGGAG CTTCGCGGGC AAGTGTGACT TCGGTCGCCC TCGCGTCTCT
CGCTTTTGGC TGTGGGTCGT CGCACCCATG GTCGTTCGGC TTGGGTACCT ACCTCATGCT
TCACCCTTTC GTGGAGAAGA CGAGGAGACT CGCCGGTGTG AACCGGCGGG CAGGTTTTAA
ATGATTGTCG CCCAATCACG AACCTCTTGT TACTAGTAAC GAGAACCCAT CATGAATGAG
ACTGTGTCGC GAGGCATTAG TCTAAAACAA AAGTACAACC CTGAACGGTG GATCACTCGG
CTCGTGGGTC GATGAAGAAC GCAGCAAATT GCGCGTCGAC ATGTGAACTG CAGGACACAT
GAACATCGAC ATTTCGAACG CACATTGCGG TCCATGGATT CCGTTCCCGG ACCACGCCTG
GCTGAGGGTC GGTAGCTAAA ACTGAAATGC TATTTGCGTT TCGATGGTGG GAGCCTCGCT
GACGGTGTGA CTTCGGTTGC CCGGGCGTCT CCTGAAATGA GCTCCG
>PV2011_10_43_ITS
GCGAGAAGGG AGTCTTCGTG CTCTCGGTGC GAGCCGCCAA CATGGGGGCA CAGGCTGCTG
CCGAGCTTAG TTGCTCTGGC CGGTCTCTCT GATGGCTGAT TTGCTTTGCG GCTACGGCTG
TCGGTGGAGA GTGCTTCGCT TCGGCGTCAC TCATTCTATT TCACTAATTG TGCACGGCTT
CGCCGTGCCC ATACAGGGAG CTTCGCGGGC AAGTGTGACT TCGGTCGCCC TCGCGTCTCT
CGCTTTTGGC TGTGGGTCGT CGCACCCATG GTCGTTCGGC TTGGGTACCT ACCTCATGCT
TCACCCTTTC GTGGAGAAGA CGAGGAGACT CGCCGGTGTG AACCGGCGGG CAGGTTTTAA
ATGATTGTCG CCCAATCACG AACCTCTTGT TACTAGTAAC GAGAACCCAT CATGAATGAG
ACTGTGTCGC GAGGCATTAG TCTAAAACAA AAGTACAACC CTGAACGGTG GATCACTCGG
CTCGTGGGTC GATGAAGAAC GCAGCAAATT GCGCGTCGAC ATGTGAACTG CAGGACACAT
GAACATCGAC ATTTCGAACG CACATTGCGG TCCATGGATT CCGTTCCCGG ACCACGCCTG
GCTGAGGGTC GGTAGCTAAA ACTGAAATGC TCTTTGCGTT TCGATGGTGG GAGCCTCGCT
GACGGTGTGA CTTCGGTTGC CCGGGCGTCT CCTGAAATGA GCTCCG
>PV2011_12_05_ITS
GCGAGAAGGG AGTCTTCGTG CTCTCGGTGC GAGCCGCCAA CATGGGGGCA CAGGCTGCTG
CCGAGCTTAG TTGCTCTGGC CGGTCTCTCT GATGGCTGAT TTGCTTTGCG GCTACGGCTG
TCGGTGGAGA GTGCTTCGCT TCGGCGTCAC TCATTCTATT TCACTAATTG TGCACGGCTT
CGCCGTGCCC ATACAGGGAG CTTCGCGGGC AAGTGTGACT TCGGTCGCCC TCGCGTCTCT
CGCTTTTGGC TGTGGGTCGT CGCACCCATG GTCGTTCGGC TTGGGTACCT ACCTCATGCT
TCACCCTTTC GTGGAGAAGA CGAGGAGACT CGCCGGTGTG AACCGGCGGG CAGGTTTTAA
ATGATTGTCG CCCAATCACG AACCTCTTGT TACTAGTAAC GAGAACCCAT CATGAATGAG
ACTCTGTCGC GAGGCAGTAG TCTAAAACAA AAGTACAACC CTGAACGGTG GATCACTCGG
CTCGTGGGTC GATGAAGAAC GCAGCAAATT GCGCGTCGAC ATGTGAACTG CAGGACACAT
GAACATCGAC ATTTCGAACG CACATTGCGG TCCATGGATT CCGTTCCCGG ACCACGCCTG
GCTGAGGGTC GGTAGCTAAA ACTGAAATGC TCTTTGCGTT TCGATGGTGG GAGCCTCGCT
GACGGTGTGA CTTCGGTTGC CCGGGCGTCT CCTGAAATGA GCTCCG
>PV2011_12_07_ITS
GCGAGAAGGG AGTCTTCGTG CTCTCGGTGC GAGCCGCCAA CATGGGGGCA CAGGCTGCTG
CCGAGCTTAG TTGCTCTGGC CGGTCTCTCT GATGGCTGAT TTGCTTTGCG GCTACGGCTT
TCGGTGGAGA GTGCTTCGCT TCGGCGTCAC TCATTCTATT TCACTAATTG TGCACGGCTT
CGCCGTGCCC ATACAGGGAG CTTCGCGGGC AAGTGTGACT TCGGTCGCCC TCGCGTCTCT
CGCTTTTGGC TGTGGGTCGT CGCACCCATG GTCGTTCGGA TTGGGTACCT ACCTCATGCT
TCACCCTTTC GTGGAGAAGA CGAGGAGACT CGCCGGTGTG AACCGGCGGG CAGGTTTTAA
ATGATTGTCG CCCAATCACG AACCTCTTGT TACTAGTAAC GAGAACCCAT CATGAATGAG
ACTCTGTCGC GAGGCATTAG TCTAAAACAA AAGTACAACC CTGAACGGTG GATCACTCGG
CTCGTGGGTC GATGAAGAAC GCAGCAAATT GCGCGTCGAC ATGTGAACTG CAGGACACAT
GAACATCGAC ATTTCGAACG CACATTGCGG TCCATGGATT CCGTTCCCGG ACCACGCCTG
GCTGAGGGTC GGTAGCTAAA ACTGAAATGC TCTTTGCGTT TCGATGGTGG GAGCCTCGCT
GACGGTGTGA CTTCGGTTGC CCGGGCGTCT CCTGAAATGA GCTCCG
>PV2011_12_18_ITS
GCGAGAAGGG AGTCTTCGTG CTCTCGGTGC GAGCCGCCAA CATGGGGGCA CAGGCTGCTG
CCGAGCTTAG TTGCTCTGGC CGGTCTCTCT GATGGCTGAT TTGCTTTGCG GCTACGGCTG
TCGGTGGAGA GTGCTTCGCT TCGGCGTCAC TCGTTCTATT TTACTAATTG TGCACGGCTT
CGCCGTGCCC ATACAGGGAG CTTCGCGGGC AAGTGTGACT TCGGTCGCCC TCGCGTCTCT
CGCTTTTGGC TGTGGGTCGT CGCACCCATG GTCGTTCGGA TTGGGTACCT ACCTCATGCT
TCACCCTTTC GTGGAGAAGA CGAGGAGACT CGCCGGTGTG AACCGGCGGG CAGGTTTTAA
ATGATTGTCG CCCAATCACG AACCTCTTGT TACTAGTAAC GAGAACCCAT CATGAATGAG
ACTCTGTCGC GAGGCATTAG TCTAAAACAA AAGTACAACC CTGAACGGTG GATCACTCGG
CTCGTGGGTC GATGAAGAAC GCAGCAGATT GCGCGTCGAC ATGTGAACTG CAGGACACAT
GAACATCGAC ATTTCGAACG CACATTGCGG TCCATGGATT CCGTTCCCGG ACCACGCCTG
GCTGAGGGTC GGTAGCTAAA ACTGAAATGC TATTTGCGTT TCGATGGTGG GAGCCTCGCT
GACGGTGTGA CTTCGGTTGC CCGGGCGTCT CCTGAAATGA GCTCCG
>PV2011_12_20_ITS
GCGAGAAGGG AGTCTTCGTG CTCTCGGTGC GAGCCGCCAA CATGGGGGCA CAGGCTGCTG
CCGAGCTTAG TTGCTCTGGC CGGTCTCTCT GATGGCTGAT TTGCTTTGCG GCTACGGCTG
TCGGTGGAGA GTGCTTCGCT TCGGCGTCAC TCGTTCTATT TTACTAATTG TGCACGGCTT
CGCCGTGCCC ATACAGGGAG CTTCGCGGGC AAGTGTGACT TCGGTCGCCC TCGCGTCTCT
CGCTTTTGGC TGTGGGTCGT CGCACCCATG GTCGTTCGGC TTGGGTACCT ACCTCATGCT
TCACCCTTTC GTGGAGAAGA CGAGGAGACT CGCCGGTGTG AACCGGCGGG CAGGTTTTAA
ATGATTGTCG CCCAATCACG AACCTCTTGT TACTAGTAAC GAGAACCCAT CATGAATGAG
ACTCTGTCGC GAGGCAGTAG TCTAAAACAA AAGTACAACC CTGAACGGTG GATCACTCGG
CTCGTGGGTC GATGAAGAAC GCAGCAAATT GCGCGTCGAC ATGTGAACTG CAGGACACAT
GAACATCGAC ATTTCGAACG CACATTGCGG TCCATGGATT CCGTTCCCGG ACCACGCCTG
GCTGAGGGTC GGTAGCTAAA ACTGAAATGC TATTTGCGTT TCGATGGTGG GAGCCTCGCT
GACGGTGTGA CTTCGGTTGC CCGGGCGTCT CCTGAAATGA GCTCCG
>PV2011_12_22_ITS
GCGAGAAGGG AGTCTTCGTG CTCTCGGTGC GAGCCGCCAA CATGGGGGCA CAGGCTGCTG
CCGAGCTTAG TTGCTCTGGC CGGTCTCTCT GATGGCTGAT TTGCTTTGCG GCTACGGCTG
TCGGTGGAGA GTGCTTCGCT TCGGCGTCAC TCGTTCTATT TTACTAATTG TGCACGGCTT
CGCCGTGCCC ATACAGGGAG CTTCGCGGGC AAGTGTGACT TCGGTCGCCC TCGCGTCTCT
CGCTTTTGGC TGTGGGTCGT CGCACCCATG GTCGTTCGGC TTGGGTACCT ACCTCATGCT
TCACCCTTTC GTGGAGAAGA CGAGGAGACT CGCCGGTGTG AACCGGCGGG CAGGTTTTAA
ATGATTGTCG CCCAATCACG AACCTCTTGT TACTAGTAAC GAGAACCCAT CATGAATGAG
ACTCTGTCGC GAGGCAGTAG TCTAAAACAA AAGTACAACC CTGAACGGTG GATCACTCGG
CTCGTGGGTC GATGAAGAAC GCAGCAAATT GCGCGTCGAC ATGTGAACTG CAGGACACAT
GAACATCGAC ATTTCGAACG CACATTGCGG TCCATGGATT CCGTTCCCGG ACCACGCCTG
GCTGAGGGTC GGTAGCTAAA ACTGAAATGC TCTTTGCGTT TCGATGGTGG GAGCCTCGCT
GACGGTGTGA CTTCGGTTGC CCGGGCGTCT CCTGAAATGA GCTCCG
>PV2011_12_31_ITS
GCGAGAAGGG AGTCTTCGTG CTCTCGGTGC GAGCCGCCAA CATGGGGGCA CAGGCTGCTG
CCGAGCTTAG TTGCTCTGGC CGGTCTCTCT GATGGCTGAT TTGCTTTGCG GCTACGGCTG
TCGGTGGAGA GTGCTTCGCT TCGGCGTCAC TCGTTCTATT TCACTAATTG TGCACGGCTT
CGCCGTGCCC ATACAGGGAG CTTCGCGGGC AAGTGTGACT TCGGTCGCCC TCGCGTCTCT
CGCTTTTGGC TGTGGGTCGT CGCACCCATG GTCGTTCGGC TTGGGTACCT ACCTCATGCT
TCACCCTTTC GTGGAGAAGA CGAGGAGACT CGCCGGTGTG AACCGGCGGG CAGGTTTTAA
ATGATTGTCG CCCAATCACG AACCTCTTGT TACTAGTAAC GAGAACCCAT CATGAATGAG
ACTCTGTCGC GAGGCAGTAG TCTAAAACAA AAGTACAACC CTGAACGGTG GATCACTCGG
CTCGTGGGTC GATGAAGAAC GCAGCAAATT GCGCGTCGAC ATGTGAACTG CAGGACACAT
GAACATCGAC ATTTCGAACG CACATTGCGG TCCATGGATT CCGTTCCCGG ACCACGCCTG
GCTGAGGGTC GGTAGCTAAA ACTGAAATGC TCTTTGCGTT TCGATGGTGG GAGCCTCGCT
GACGGTGTGA CTTCGGTTGC CCGGGCGTCT CCTGAAATGA GCTCCG
>PV2011_12_34_ITS
GCGAGAAGGG AGTCTTCGTG CTCTCGGTGC GAGCCGCCAA CATGGGGGCA CAGGCTGCTG
CCGAGCTTAG TTGCTCTGGC CGGTCTCTCT GATGGCTGAT TTGCTTTGCG GCTACGGCTG
TCGGTGGAGA GTGCTTCGCT TCGGCGTCAC TCATTCTATT TTACTAATTG TGCACGGCTT
CGCCGTGCCC ATACAGGGAG CTTCGCGGGC AAGTGTGACT TCGGTCGCCC TCGCGTCTCT
CGCTTTTGGC TGTGGGTCGT CGCACCCATG GTCGTTCGGC TTGGGTACCT ACCTCATGCT
TCACCCTTTC GTGGAGAAGA CGAGGAGACT CGCCGGTGTG AACCGGCGGG CAGGTTTTAA
ATGATTGTCG CCCAATCACG AACCTCTTGT TACTAGTAAC GAGAACCCAT CATGAATGAG
ACTCTGTCGC GAGGCATTAG TCTAAAACAA AAGTACAACC CTGAACGGTG GATCACTCGG
CTCGTGGGTC GATGAAGAAC GCAGCAAATT GCGCGTCGAC ATGTGAACTG CAGGACACAT
GAACATCGAC ATTTCGAACG CACATTGCGG TCCATGGATT CCGTTCCCGG ACCACGCCTG
GCTGAGGGTC GGTAGCTAAA ACTGAAATGC TCTTTGCGTT TCGATGGTGG GAGCCTCGCT
GACGGTGTGA CTTCGGTTGC CCGGGCGTCT CCTGAAATGA GCTCCG
>PV2011_12_37_ITS
GCGAGAAGGG AGTCTTCGTG CTCTCGGTGC GAGCCGCCAA CATGGGGGCA CAGGCTGCTG
CCGAGCTTAG TTGCTCTGGC CGGTCTCTCT GATGGCTGAT TTGCTTTGCG GCTACGGCTG
TCGGTGGAGA GTGCTTCGCT TCGGCGTCAC TCATTCTATT TCACTAATTG TGCACGGCTT
CGCCGTGCCC ATACAGGGAG CTTCGCGGGC AAGTGTGACT TCGGTCGCCC TCGCGTCTCT
CGCTTTTGGC TGTGGGTCGT CGCACCCATG GTCGTTCGGC TTGGGTACCT ACCTCATGCT
TCACCCTTTC GTGGAGAAGA CGAGGAGACT CGCCGGTGTG AACCGGCGGG CAGGTTTTAA
ATGATTGTCG CCCAATCACG AACCTCTTGT TACTAGTAAC GAGAACCCAT CATGAATGAG
ACTCTGTCGC GAGGCAGTAG TCTAAAACAA AAGTACAACC CTGAACGGTG GATCACTCGG
CTCGTGGGTC GATGAAGAAC GCAGCAAATT GCGCGTCGAC ATGTGAACTG CAGGACACAT
GAACATCGAC ATTTCGAACG CACATTGCGG TCCATGGATT CCGTTCCCGG ACCACGCCTG
GCTGAGGGTC GGTAGCTAAA ACTGAAATGC TCTTTGCGTT TCGATGGTGG GAGCCTCGCT
GACGGTGTGA CTTCGGTTGC CCGGGCGTCT CCTGAAATGA GCTCCG
>PV2011_12_40_ITS
GCGAGAAGGG AGTCTTCGTG CTCTCGGTGC GAGCCGCCAA CATGGGGGCA CAGGCTGCTG
CCGAGCTTAG TTGCTCTGGC CGGTCTCTCT GATGGCTGAT TTGCTTTGCG GCTACGGCTG
TCGGTGGAGA GTGCTTCGCT TCGGCGTCAC TCATTCTATT TCACTAATTG TGCACGGCTT
CGCCGTGCCC ATACAGGGAG CTTCGCGGGC AAGTGTGACT TCGGTCGCCC TCGCGTCTCT
CGCTTTTGGC TGTGGGTCGT CGCACCCATG GTCGTTCGGC TTGGGTACCT ACCTCATGCT
TCACCCTTTC GTGGAGAAGA CGAGGAGACT CGCCGGTGTG AACCGGCGGG CAGGTTTTAA
ATGATTGTCG CCCAATCACG AACCTCTTGT TACTAGTAAC GAGAACCCAT CATGAATGAG
ACTCTGTCGC GAGGCAGTAG TCTAAAACAA AAGTACAACC CTGAACGGTG GATCACTCGG
CTCGTGGGTC GATGAAGAAC GCAGCAAATT GCGCGTCGAC ATGTGAACTG CAGGACACAT
GAACATCGAC ATTTCGAACG CACATTGCGG TCCATGGATT CCGTTCCCGG ACCACGCCTG
GCTGAGGGTC GGTAGCTAAA ACTGAAATGC TCTTTGCGTT TCGATGGTGG GAGCCTCGCT
GACGGTGTGA CTTCGGTTGC CCGGGCGTCT CCTGAAATGA GCTCCG
>PV2011_13_04_ITS
GCGAGAAGGG AGTCTTCGTG CTCTCGGTGC GAGCCGCCAA CATGGGGGCA CAGGCTGCTG
CCGAGCTTAG TTGCTCTGGC CGGTCTCTCT GATGGCTGAT TTGCTTTGCG GCTACGGCTG
TCGGTGGAGA GTGCTTCGCT TCGGCGTCAC TCGTTCTATT TTACTAATTG TGCACGGCTT
CGCCGTGCCC ATACAGGGAG CTTCGCGGGC AAGTGTGACT TCGGTCGCCC TCGCGTCTCT
CGCTTTTGGC TGTGGGTCGT CGCACCCATG GTCGTTCGGC TTGGGTACCT ACCTCATGCT
TCACCCTTTC GTGGAGAAGA CGAGGAGACT CGCCGGTGTG AACCGGCGGG CAGGTTTTAA
ATGATTGTCG CCCAATCACG AACCTCTTGT TACTAGTAAC GAGAACCCAT CATGAATGAG
ACTCTGTCGC GAGGCATTAG TCTAAAACAA AAGTACAACC CTGAACGGTG GATCACTCGG
CTCGTGGGTC GATGAAGAAC GCAGCAAATT GCGCGTCGAC ATGTGAACTG CAGGACACAT
GAACATCGAC ATTTCGAACG CACATTGCGG TCCATGGATT CCGTTCCCGG ACCACGCCTG
GCTGAGGGTC GGTAGCTAAA ACTGAAATGC TATTTGCGTT TCGATGGTGG GAGCCTCGCT
GACGGTGTGA CTTCGGTTGC CCGGGCGTCT CCTGAAATGA GCTCCG
>PV2011_13_10_ITS
GCGAGAAGGG AGTCTTCGTG CTCTCGGTGC GAGCCGCCAA CATGGGGGCA CAGGCTGCTG
CCGAGCTTAG TTGCTCTGGC CGGTCTCTCT GATGGCTGAT TTGCTTTGCG GCTACGGCTG
TCGGTGGAGA GTGCTTCGCT TCGGCGTCAC TCGTTCTATT TTACTAATTG TGCACGGCTT
CGCCGTGCCC ATACAGGGAG CTTCGCGGGC AAGTGTGACT TCGGTCGCCC TCGCGTCTCT
CGCTTTTGGC TGTGGGTCGT CGCACCCATG GTCGTTCGGC TTGGGTACCT ACCTCATGCT
TCACCCTTTC GTGGAGAAGA CGAGGAGACT CGCCGGTGTG AACCGGCGGG CAGGTTTTAA
ATGATTGTCG CCCAATCACG AACCTCTTGT TACTAGTAAC GAGAACCCAT CATGAATGAG
ACTCTGTCGC GAGGCATTAG TCTAAAACAA AAGTACAACC CTGAACGGTG GATCACTCGG
CTCGTGGGTC GATGAAGAAC GCAGCAAATT GCGCGTCGAC ATGTGAACTG CAGGACACAT
GAACATCGAC ATTTCGAACG CACATTGCGG TCCATGGATT CCGTTCCCGG ACCACGCCTG
GCTGAGGGTC GGTAGCTAAA ACTGAAATGC TCTTTGCGTT TCGATGGTGG GAGCCTCGCT
GACGGTGTGA CTTCGGTTGC CCGGGCGTCT CCTGAAATGA GCTCCG
>PV2011_13_11_ITS
GCGAGAAGGG AGTCTTCGTG CTCTCGGTGC GAGCCGCCAA CATGGGGGCA CAGGCTGCTG
CCGAGCTTAG TTGCTCTGGC CGGTCTCTCT GATGGCTGAT TTGCTTTGCG GCTACGGCTG
TCGGTGCAGA GTGCTTCGCT TCGGCGTCAC TCGTTCTATT TTACTAATTG TGCACGGCTT
CGCCGTGCCC ATACAGGGAG CTTCGCGGGC AAGTGTGACT TCGGTCGCCC TCGCGTCTCT
CGCTTTTGGC TGTGGGTCGT CGCACCCATG GTCGTTCGGC TTGGGTACCT ACCTCATGCT
TCACCCTTTC GTGGAGAAGA CGAGGAGACT CGCCGGTGTG AACCGGCGGG CAGGTTTTAA
ATGATTGTCG CCCAATCACG AACCTCTTGT TACTAGTAAC GAGAACCCAT CATGAATGAG
ACTGTGTCGC GAGGCATTAG TCTAAAACAA AAGTACAACC CTGAACGGTG GATCACTCGG
CTCGTGGGTC GATGAAGAAC GCAGCAAATT GCGCGTCGAC ATGTGAACTG CAGGACACAT
GAACATCGAC ATTTCGAACG CACATTGCGG TCCATGGATT CCGTTCCCGG ACCACGCCTG
GCTGAGGGTC GGTAGCTAAA ACTGAAATGC TCTTTGCGTT TCGATGGTGG GAGCCTCGCT
GACGGTGTGA CTTCGGTTGC CCGGGCGTCT CCTGAAATGA GCTCCG
>PV2011_13_15_ITS
GCGAGAAGGG AGTCTTCGTG CTCTCGGTGC GAGCCGCCAA CATGGGGGCA CAGGCTGCTG
CCGAGCTTAG TTGCTCTGGC CGGTCTCTCT GATGGCTGAT TTGCTTTGCG GCTACGGCTG
TCGGTGGAGA GTGCTTCGCT TCGGCGTCAC TCGTTCTATT TTACTAATTG TGCACGGCTT
CGCCGTGCCC ATACAGGGAG CTTCGCGGGC AAGTGTGACT TCGGTCGCCC TCGCGTCTCT
CGCTTTTGGC TGTGGGTCGT CGCACCCATG GTCGTTCGGC TTGGGTACCT ACCTCATGCT
TCACCCTTTC GTGGAGAAGA CGAGGAGACT CGCCGGTGTG AACCGGCGGG CAGGTTTTAA
ATGATTGTCG CCCAATCACG AACCTCTTGT TACTAGTAAC GAGAACCCAT CATGAATGAG
ACTGTGTCGC GAGGCATTAG TCTAAAACAA AAGTACAACC CTGAACGGTG GATCACTCGG
CTCGTGGGTC GATGAAGAAC GCAGCAAATT GCGCGTCGAC ATGTGAACTG CAGGACACAT
GAACATCGAC ATTTCGAACG CACATTGCGG TCCATGGATT CCGTTCCCGG ACCACGCCTG
GCTGAGGGTC GGTAGCTAAA ACTGAAATGC TCTTTGCGTT TCGATGGTGG GAGCCTCGCT
GACGGTGTGA CTTCGGTTGC CCGGGCGTCT CCTGAAATGA GCTCCG
>PV2011_13_25_ITS
GCGAGAAGGG AGTCTTCGTG CTCTCGGTGC GAGCCGCCAA CATGGGGGCA CAGGCTGCTG
CCGAGCTTAG TTGCTCTGGC CGGTCTCTCT GATGGCTGAT TTGCTTTGCG GCTACGGCTG
TCGGTGGAGA GTGCTTCGCT TCGGCGTCAC TCGTTCTATT TTACTAATTG TGCACGGCTT
CGCCGTGCCC ATACAGGGAG CTTCGCGGGC AAGTGTGACT TCGGTCGCCC TCGCGTCTCT
CGCTTTTGGC TGTGGGTCGT CGCACCCATG GTCGTTCGGC TTGGGTACCT ACCTCATGCT
TCACCCTTTC GTGGAGAAGA CGAGGAGACT CGCCGGTGTG AACCGGCGGG CAGGTTTTAA
ATGATTGTCG CCCAATCACG AACCTCTTGT TACTAGTAAC GAGAACCCAT CATGAATGAG
ACTCTGTCGC GAGGCATTAG TCTAAAACAA AAGTACAACC CTGAACGGTG GATCACTCGG
CTCGTGGGTC GATGAAGAAC GCAGCAAATT GCGCGTCGAC ATGTGAACTG CAGGACACAT
GAACATCGAC ATTTCGAACG CACATTGCGG TCCATGGATT CCGTTCCCGG ACCACGCCTG
GCTGAGGGTC GGTAGCTAAA ACTGAAATGC TCTTTGCGTT TCGATGGTGG GAGCCTCGCT
GACGGTGTGA CTTCGGTTGC CCGGGCGTCT CCTGAAATGA GCTCCG
>PV2011_13_32_ITS
GCGAGAAGGG AGTCTTCGTG CTCTCGGTGC GAGCCGCCAA CATGGGGGCA CAGGCTGCTG
CCGAGCTTAG TTGCTCTGGC CGGTCTCTCT GATGGCTGAT TTGCTTTGCG GCTACGGCTG
TCGGTGGAGA GTGCTTCGCT TCGGCGTCAC TCGTTCTATT TTACTAATTG TGCACGGCTT
CGCCGTGCCC ATACAGGGAG CTTCGCGGGC AAGTGTGACT TCGGTCGCCC TCGCGTCTCT
CGCTTTTGGC TGTGGGTCGT CGCACCCATG GTCGTTCGGC TTGGGTACCT ACCTCATGCT
TCACCCTTTC GTGGAGAAGA CGAGGAGACT CGCCGGTGTG AACCGGCGGG CAGGTTTTAA
ATGATTGTCG CCCAATCACG AACCTCTTGT TACTAGTAAC GAGAACCCAT CATGAATGAG
ACTCTGTCGC GAGGCATTAG TCTAAAACAA AAGTACAACC CTGAACGGTG GATCACTCGG
CTCGTGGGTC GATGAAGAAC GCAGCAAATT GCGCGTCGAC ATGTGAACTG CAGGACACAT
GAACATCGAC ATTTCGAACG CACATTGCGG TCCATGGATT CCGTTCCCGG ACCACGCCTG
GCTGAGGGTC GGTAGCTAAA ACTGAAATGC TCTTTGCGTT TCGATGGTGG GAGCCTCGCT
GACGGTGTGA CTTCGGTTGC CCGGGCGTCT CCTGAAATGA GCTCCG
>PV2011_13_33_ITS
GCGAGAAGGG AGTCTTCGTG CTCTCGGTGC GAGCCGCCAA CATGGGGGCA CAGGCTGCTG
CCGAGCTTAG TTGCTCTGGC CGGTCTCTCT GATGGCTGAT TTGCTTTGCG GCTACGGCTG
TCGGTGGAGA GTGCTTCGCT TCGGCGTCAC TCATTCTATT TCACTAATTG TGCACGGCTT
CGCCGTGCCC ATACAGGGAG CTTCGCGGGC AAGTGTGACT TCGGTCGCCC TCGCGTCTCT
CGCTTTTGGC TGTGGGTCGT CGCACCCATG GTCGTTCGGC TTGGGTACCT ACCTCATGCT
TCACCCTTTC GTGGAGAAGA CGAGGAGACT CGCCGGTGTG AACCGGCGGG CAGGTTTTAA
ATGATTGTCG CCCAATCACG AACCTCTTGT TACTAGTAAC GAGAACCCAT CATGAATGAG
ACTCTGTCGC GAGGCATTAG TCTAAAACAA AAGTACAACC CTGAACGGTG GATCACTCGG
CTCGTGGGTC GATGAAGAAC GCAGCAAATT GCGCGTCGAC ATGTGAACTG CAGGACACAT
GAACATCGAC ATTTCGAACG CACATTGCGG TCCATGGATT CCGTTCCCGG ACCACGCCTG
GCTGAGGGTC GGTAGCTAAA ACTGAAATGC TCTTTGCGTT TCGATGGTGG GAGCCTCGCT
GACGGTGTGA CTTCGGTTGC CCGGGCGTCT CCTGAAATGA GCTCCG
>PV2011_13_36_ITS
GCGAGAAGGG AGTCTTCGTG CTCTCGGTGC GAGCCGCCAA CATGGGGGCA CAGGCTGCTG
CCGAGCTTAG TTGCTCTGGC CGGTCTCTCT GATGGCTGAT TTGCTTTGCG GCTACGGCTG
TCGGTGGAGA GTGCTTCGCT TCGGCGTCAC TCGTTCTATT TTACTAATTG TGCACGGCTT
CGCCGTGCCC ATACAGGGAG CTTCGCGGGC AAGTGTGACT TCGGTCGCCC TCGCGTCTCT
CGCTTTTGGC TGTGGGTCGT CGCACCCATG GTCGTTCGGC TTGGGTACCT ACCTCATGCT
TCACCCTTTC GTGGAGAAGA CGAGGAGACT CGCCGGTGTG AACCGGCGGG CAGGTTTTAA
ATGATTGTCG CCCAATCACG AACCTCTTGT TACTAGTAAC GAGAACCCAT CATGAATGAG
ACTCTGTCGC GAGGCAGTAG TCTAAAACAA AAGTACAACC CTGAACGGTG GATCACTCGG
CTCGTGGGTC GATGAAGAAC GCAGCAAATT GCGCGTCGAC ATGTGAACTG CAGGACACAT
GAACATCGAC ATTTCGAACG CACATTGCGG TCCATGGATT CCGTTCCCGG ACCACGCCTG
GCTGAGGGTC GGTAGCTAAA ACTGAAATGC TATTTGCGTT TCGATGGTGG GAGCCTCGCT
GACGGTGTGA CTTCGGTTGC CCGGGCGTCT CCTGAAATGA GCTCCG
>PV2011_13_41_ITS
GCGAGAAGGG AGTCTTCGTG CTCTCGGTGC GAGCCGCCAA CATGGGGGCA CAGGCTGCTG
CCGAGCTTAG TTGCTCTGGC CGGTCTCTCT GATGGCTGAT TTGCTTTGCG GCTACGGCTG
TCGGTGGAGA GTGCTTCGCT TCGGCGTCAC TCGTTCTATT TTACTAATTG TGCACGGCTT
CGCCGTGCCC ATACAGGGAG CTTCGCGGGC AAGTGTGACT TCGGTCGCCC TCGCGTCTCT
CGCTTTTGGC TGTGGGTCGT CGCACCCATG GTCGTTCGGC TTGGGTACCT ACCTCATGCT
TCACCCTTTC GTGGAGAAGA CGAGGAGACT CGCCGGTGTG AACCGGCGGG CAGGTTTTAA
ATGATTGTCG CCCAATCACG AACCTCTTGT TACTAGTAAC GAGAACCCAT CATGAATGAG
ACTCTGTCGC GAGGCATTAG TCTAAAACAA AAGTACAACC CTGAACGGTG GATCACTCGG
CTCGTGGGTC GATGAAGAAC GCAGCAAATT GCGCGTCGAC ATGTGAACTG CAGGACACAT
GAACATCGAC ATTTCGAACG CACATTGCGG TCCATGGATT CCGTTCCCGG ACCACGCCTG
GCTGAGGGTC GGTAGCTAAA ACTGAAATGC TCTTTGCGTT TCGATGGTGG GAGCCTCGCT
GACGGTGTGA CTTCGGTTGC CCGGGCGTCT CCTGAAATGA GCTCCG
>PV2011_13_48_ITS
GCGAGAAGGG AGTCTTCGTG CTCTCGGTGC GAGCCGCCAA CATGGGGGCA CAGGCTGCTG
CCGAGCTTAG TTGCTCTGGC CGGTCTCTCT GATGGCTGAT TTGCTTTGCG GCTACGGCTG
TCGGTGCAGA GTGCTTCGCT TCGGCGTCAC TCGTTCTATT TTACTAATTG TGCACGGCTT
CGCCGTGCCC ATACAGGGAG CTTCGCGGGC AAGTGTGACT TCGGTCGCCC TCGCGTCTCT
CGCTTTTGGC TGTGGGTCGT CGCACCCATG GTCGTTCGGC TTGGGTACCT ACCTCATGCT
TCACCCTTTC GTGGAGAAGA CGAGGAGACT CGCCGGTGTG AACCGGCGGG CAGGTTTTAA
ATGATTGTCG CCCAATCACG AACCTCTTGT TACTAGTAAC GAGAACCCAT CATGAATGAG
ACTGTGTCGC GAGGCATTAG TCTAAAACAA AAGTACAACC CTGAACGGTG GATCACTCGG
CTCGTGGGTC GATGAAGAAC GCAGCAAATT GCGCGTCGAC ATGTGAACTG CAGGACACAT
GAACATCGAC ATTTCGAACG CACATTGCGG TCCATGGATT CCGTTCCCGG ACCACGCCTG
GCTGAGGGTC GGTAGCTAAA ACTGAAATGC TCTTTGCGTT TCGATGGTGG GAGCCTCGCT
GACGGTGTGA CTTCGGTTGC CCGGGCGTCT CCTGAAATGA GCTCCG
>PV2011_14_01_ITS
GCGAGAAGGG AGTCTTCGTG CTCTCGGTGC GAGCCGCCAA CATGGGGGCA CAGGCTGCTG
CCGAGCTTAG TTGCTCTGGC CGGTCTCTCT GATGGCTGAT TTGCTTTGCG GCTACGGCTT
TCGGTGGAGA GTGCTTCGCT TCGGCGTCAC TCGTTCTATT TCAATAATTG TGCACGGCTT
AGCCGTGCCC ATACAGGGAG CTTCGCGGGC AAGTGTGACT TCGGTCGCCC TCGCGTCTCT
CGCTTTTGGC TGTGGGTCGT CGCACCCATG GTCGTTCGGA TTGGGTACCT ACCTCATGCT
TCACCCTTTC GTGGAGAAGA CGAGGAGACT CGCCGGTGTG AACCGGCGGG CAGGTTTTAA
ATGATTGTCG CCCAATCACG AACCTCTTGT TACTAGTAAC GAGAACCCAT CATGAATGAG
ACTCTGTCGC GAGGCAGTAG TCTAAAACAA AAGTACAACC CTGAACGGTG GATCACTCGG
CTCGTGGGTC GATGAAGAAC GCAGCAAATT GCGCGTCGAC ATGTGAACTG CAGGACACAT
GAACATCGAC ATTTCGAACG CACATTGCGG TCCATGGATT CCGTTCCCGG ACCACGCCTG
GCTGAGGGTC GGTAGCTAAA ACTGAAATGC TCTTTGCGTT TCGATGGTGG GAGCCTCGCT
GACGGTGTGA CTTCGGTTGC CCGGGCGTCT CCTGAAATGA GCTCCG
>PV2011_14_04_ITS
GCGAGAAGGG AGTCTTCGTG CCCTCTGTGC GAGCCGCCAA CATGGGGGCA CAGGCTGCTG
CCGAGCTTAG TTGCTCTGGC CGGTCTCTCT GATGGCTGAT TTGCTTTGCG GCTACGGCTG
TCGGTGGAGA GTGCTTCGCT TCGGCGTCAC TCATTCTATT TTACTAATTG TGCACGGCTT
CGCCGTGCCC ATACAGGGAG CTTCGCGGGC AAGTGTGACT TCGGTCGCCC TCGCGTCTCT
CGCTTTTGGC TGTGGGTCGT CGCACCCATG GTCGTTCGGC TTGGGTACCT ACCTCATGCT
TCACCCTTTC GTGGAGAAGA CGAGGAGACT CGCCGGTGTG AACCGGCGGG CAGGTTTTAA
ATGATTGTCG CCCAATCACG AACCTCTTGT TACTAGTAAC GAGAACCCAT CATGAATGAG
ACTCTGTCGC GAGGCAGTAG TCTAAAACAA AAGTACAACC CTGAACGGTG GATCACTCGG
CTCGTGGGTC GATGAAGAAC GCAGCAAATT GCGCGTCGAC ATGTGAACTG CAGGACACAT
GAACATCGAC ATTTCGAACG CACATTGCGG TCCATGGATT CCGTTCCCGG ACCACGCCTG
GCTGAGGGTC GGTAGCTAAA ACTGAAATGC TATTTGCGTT TCGATGGTGG GAGCCTCGCT
GACGGTGTGA CTTCGGTTGC CCGGGCGTCT CCTGAAATGA GCTCCG
>PV2011_14_05_ITS
GCGAGAAGGG AGTCTTCGTG CTCTCGGTGC GAGCCGCCAA CATGGGGGCA CAGGCTGCTG
CCGAGCTTAG TTGCTCTGGC CGGTCTCTCT GATGGCTGAT TTGCTTTGCG GCTACGGCTG
TCGGTGGAGA GTGCTTCGCT TCGGCGTCAC TCGTTCTATT TTACTAATTG TGCACGGCTT
CGCCGTGCCC ATACAGGGAG CTTCGCGGGC AAGTGTGACT TCGGTCGCCC TCGCGTCTCT
CGCTTTTGGC TGTGGGTCGT CGCACCCATG GTCGTTCGGA TTGGGTACCT ACCTCATGCT
TCACCCTTTC GTGGAGAAGA CGAGGAGACT CGCCGGTGTG AACCGGCGGG CAGGTTTTAA
ATGATTGTCG CCCAATCACG AACCTCTTGT TACTAGTAAC GAGAACCCAT CATGAATGAG
ACTCTGTCGC GAGGCATTAG TCTAAAACAA AAGTACAACC CTGAACGGTG GATCACTCGG
CTCGTGGGTC GATGAAGAAC GCAGCAAATT GCGCGTCGAC ATGTGAACTG CAGGACACAT
GAACATCGAC ATTTCGAACG CACATTGCGG TCCATGGATT CCGTTCCCGG ACCACGCCTG
GCTGAGGGTC GGTAGCTAAA ACTGAAATGC TCTTTGCGTT TCGATGGTGG GAGCCTCGCT
GACGGTGTGA CTTCGGTTGC CCGGGCGTCT CCTGAAATGA GCTCCG
>PV2011_14_08_ITS
GCGAGAAGGG AGTCTTCGTG CTCTCGGTGC GAGCCGCCAA CATGGGGGCA CAGGCTGCTG
CCGAGCTTAG TTGCTCTGGC CGGTCTCTCT GATGGCTGAT TTGCTTTGCG GCTACGGCTG
TCGGTGGAGA GTGCTTCGCT TCGGCGTCAC TCATTCTATT TCACTAATTG TGCACGGCTT
CGCCGTGCCC ATACAGGGAG CTTCGCGGGC AAGTGTGACT TCGGTCGCCC TCGCGTCTCT
CGCTTTTGGC TGTGGGTCGT CGCACCCATG GTCGTTCGGC TTGGGTACCT ACCTCATGCT
TCACCCTTTC GTGGAGAAGA CGAGGAGACT CGCCGGTGTG AACCGGCGGG CAGGTTTTAA
ATGATTGTCG CCCAATCACG AACCTCTTGT TACTAGTAAC GAGAACCCAT CATGAATGAG
ACTCTGTCGC GAGGCAGTAG TCTAAAACAA AAGTACAACC CTGAACGGTG GATCACTCGG
CTCGTGGGTC GATGAAGAAC GCAGCAAATT GCGCGTCGAC ATGTGAACTG CAGGACACAT
GAACATCGAC ATTTCGAACG CACATTGCGG TCCATGGATT CCGTTCCCGG ACCACGCCTG
GCTGAGGGTC GGTAGCTAAA ACTGAAATGC TCTTTGCGTT TCGATGGTGG GAGCCTCGCT
GACGGTGTGA CTTCGGTTGC CCGGGCGTCT CCTGAAATGA GCTCCG
>PV2011_14_11_ITS
GCGAGAAGGG AGTCTTCGTG CTCTCGGTGC GAGCCGCCAA CATGGGGGCA CAGGCTGCTG
CCGAGCTTAG TTGCTCTGGC CGGTCTCTCT GATGGCTGAT TTGCTTTGCG GCTACGGCTG
TCGGTGGAGA GTGCTTCGCT TCGGCGTCAC TCGTTCTATT TCACTAATTG TGCACGGCTT
CGCCGTGCCC ATACAGGGAG CTTCGCGGGC AAGTGTGACT TCGGTCGCCC TCGCGTCTCT
CGCTTTTGGC TGTGGGTCGT CGCACCCATG GTCGTTCGGA TTGGGTACCT ACCTCATGCT
TCACCCTTTC GTGGAGAAGA CAAGGAGACT CGCCGGTGTG AACCGGCGGG CAGGTTTTAA
ATGATTGTCG CCCAATCACG AACCTCTTGT TACTAGTAAC GAGAACCCAT CATGAATGAG
ACTCTGTCGC GAGGCATTAG TCTAAAACAA AAGTACAACC CTGAACGGTG GATCACTCGG
CTCGTGGGTC GATGAAAAAC GCAGCAAATT GCGCGTCGAC ATGTGAACTG CAGGACACAT
GAACATCGAC ATTTCGAACG CACATTGCGG TCCATGGATT CCGTTCCCGG ACCACGCCTG
GCTGAGGGTC GGTAGCTAAA ACTGAAATGC TCTTTGCGTT TCGATGGTGG GAGCCTCGCT
GACGGTGTGA CTTCGGTTGC CCGGGCGTCT CCTGAAATGA GCTCCG
>PV2011_14_13_ITS
GCGAGAAGGG AGTCTTCGTG CTCTCGGTGC GAGCCGCCAA CATGGGGGCA CAGGCTGCTG
CCGAGCTTAG TTGCTCTGGC CGGTCTCTCT GATGGCTGAT TTGCTTTGCG GCTACGGCTG
TCGGTGGAGA GTGCTTCGCT TCGGCGTCAC TCATTCTATT TTACTAATTG TGCACGGCTT
CGCCGTGCCC ATACAGGGAG CTTCGCGGGC AAGTGTGACT TCGGTCGCCC TCGCGTCTCT
CGCTTTTGGC TGTGGGTCGT CGCACCCATG GTCGTTCGGC TTGGGTACCT ACCTCATGCT
TCACCCTTTC GTGGAGAAGA CGAGGAGACT CGCCGGTGTG AACCGGCGGG CAGGTTTTAA
ATGATTGTCG CCCAATCACG AACCTCTTGT TACTAGTAAC GAGAACCCAT CATGAATGAG
ACTCTGTCGC GAGGCATTAG TCTAAAACAA AAGTACAACC CTGAACGGTG GATCACTCGG
CTCGTGGGTC GATGAAGAAC GCAGCAAATT GCGCGTCGAC ATGTGAACTG CAGGACACAT
GAACATCGAC ATTTCGAACG CACATTGCGG TCCATGGATT CCGTTCCCGG ACCACGCCTG
GCTGAGGGTC GGTAGCTAAA ACTGAAATGC TCTTTGCGTT TCGATGGTGG GAGCCTCGCT
GACGGTGTGA CTTCGGTTGC CCGGGCGTCT CCTGAAATGA GCTCCG
>PV2011_14_28_ITS
GCGAGAAGGG AGTCTTCGTG CTCTCGGTGC GAGCCGCCAA CATGGGGGCA CAGGCTGCTG
CCGAGCTTAG TTGCTCTGGC CGGTCTCTCT GATGGCTGAT TTGCTTTGCG GCTACGGCTG
TCGGTGGAGA GTGCTTCGCT TCGGCGTCAC TCATTCTATT TCACTAATTG TGCACGGCTT
CGCCGTGCCC ATACAGGGAG CTTCGCGGGC AAGTGTGACT TCGGTCGCCC TCGCGTCTCT
CGCTTTTGGC TGTGGGTCGT CGCACCCATG GTCGTTCGGC TTGGGTACCT ACCTCATGCT
TCACCCTTTC GTGGAGAAGA CGAGGAGACT CGCCGGTGTG AACCGGCGGG CAGGTTTTAA
ATGATTGTCG CCCAATCACG AACCTCTTGT TACTAGTAAC GAGAACCCAT CATGAATGAG
ACTCTGTCGC GAGGCAGTAG TCTAAAACAA AAGTACAACC CTGAACGGTG GATCACTCGG
CTCGTGGGTC GATGAAGAAC GCAGCAAATT GCGCGTCGAC ATGTGAACTG CAGGACACAT
GAACATCGAC ATTTCGAACG CACATTGCGG TCCATGGATT CCGTTCCCGG ACCACGCCTG
GCTGAGGGTC GGTAGCTAAA ACTGAAATGC TCTTTGCGTT TCGATGGTGG GAGCCTCGCT
GACGGTGTGA CTTCGGTTGC CCGGGCGTCT CCTGAAATGA GCTCCG
>PV2011_14_34_ITS
GCGAGAAGGG AGTCTTCGTG CTCTCGGTGC GAGCCGCCAA CATGGGGGCA CAGGCTGCTG
CCGAGCTTAG TTGCTCTGGC CGGTCTCTCT GATGGCTGAT TTGCTTTGCG GCTACGGCTG
TCGGTGGAGA GTGCTTCGCT TCGGCGTCAC TCGTTCTATT TTACTAATTG TGCACGGCTT
CGCCGTGCCC ATACAGGGAG CTTCGCGGGC AAGTGTGACT TCGGTCGCCC TCGCGTCTCT
CGCTTTTGGC TGTGGGTCGT CGCACCCATG GTCGTTCGGA TTGGGTACCT ACCTCATGCT
TCACCCTTTC GTGGAGAAGA CGAGGAGACT CGCCGGTGTG AACCGGCGGG CAGGTTTTAA
ATGATTGTCG CCCAATCACG AACCTCTTGT TACTAGTAAC GAGAACCCAT CATGAATGAG
ACTCTGTCGC GAGGCAGTAG TCTAAAACAA AAGTACAACC CTGAACGGTG GATCACTCGG
CTCGTGGGTC GATGAAGAAC GCAGCAAATT GCGCGTCGAC ATGTGAACTG CAGGACACAT
GAACATCGAC ATTTCGAACG CACATTGCGG TCCATGGATT CCGTTCCCGG ACCACGCCTG
GCTGAGGGTC GGTAGCTAAA ACTGAAATGC TCTTTGCGTT TCGATGGTGG GAGCCTCGCT
GACGGTGTGA CTTCGGTTGC CCGGGCGTCT CCTGAAATGA GCTCCG
>PV2011_14_36_ITS
GCGAGAAGGG AGTCTTCGTG CTCTCGGTGC GAGCCGCCAA CATGGGGGCA CAGGCTGCTG
CCGAGCTTAG TTGCTCTGGC CGGTCTCTCT GATGGCTGAT TTGCTTTGCG GCTACGGCTG
TCGGTGGAGA GTGCTTCGCT TCGGCGTCAC TCGTTCTATT TTACTAATTG TGCACGGCTT
CGCCGTGCCC ATACAGGGAG CTTCGCGGGC AAGTGTGACT TCGGTCGCCC TCGCGTCTCT
CGCTTTTGGC TGTGGGTCGT CGCACCCATG GTCGTTCGGA TTGGGTACCT ACCTCATGCT
TCACCCTTTC GTGGAGAAGA CGAGGAGACT CGCCGGTGTG AACCGGCGGG CAGGTTTTAA
ATGATTGTCG CCCAATCACG AACCTCTTGT TACTAGTAAC GAGAACCCAT CATGAATGAG
ACTCTGTCGC GAGGCAGTAG TCTAAAACAA AAGTACAACC CTGAACGGTG GATCACTCGG
CTCGTGGGTC GATGAAGAAC GCAGCAAATT GCGCGTCGAC ATGTGAACTG CAGGACACAT
GAACATCGAC ATTTCGAACG CACATTGCGG TCCATGGATT CCGTTCCCGG ACCACGCCTG
GCTGAGGGTC GGTAGCTAAA ACTGAAATGC TCTTTGCGTT TCGATGGTGG GAGCCTCGCT
GACGGTGTGA CTTCGGTTGC CCGGGCGTCT CCTGAAATGA GCTCCG
>PV2011_14_43_ITS
GCGAGAAGGG AGTCTTCGTG CTCTCGGTGC GAGCCGCCAA CATGGGGGCA CAGGCTGCTG
CCGAGCTTAG TTGCTCTGGC CGGTCTCTCT GATGGCTGAT TTGCTTTGCG GCTACGGCTG
TCGGTGGAGA GTGCTTCGCT TCGGCGTCAC TCGTTCTATT TTACTAATTG TGCACGGCTT
CGCCGTGCCC ATACAGGGAG CTTCGCGGGC AAGTGTGACT TCGGTCGCCC TCGCGTCTCT
CGCTTTTGGC TGTGGGTCGT CGCACCCATG GTCGTTCGGA TTGGGTACCT ACCTCATGCT
TCACCCTTTC GTGGAGAAGA CGAGGAGACT CGCCGGTGTG AACCGGCGGG CAGGTTTTAA
ATGATTGTCG CCCAATCACG AACCTCTTGT TACTAGTAAC GAGAACCCAT CATGAATGAG
ACTCTGTCGC GAGGCAGTAG TCTAAAACAA AAGTACAACC CTGAACGGTG GATCACTCGG
CTCGTGGGTC GATGAAGAAC GCAGCAAATT GCGCGTCGAC ATGTGAACTG CAGGACACAT
GAACATCGAC ATTTCGAACG CACATTGCGG TCCATGGATT CCGTTCCCGG ACCACGCCTG
GCTGAGGGTC GGTAGCTAAA ACTGAAATGC TCTTTGCGTT TCGATGGTGG GAGCCTCGCT
GACGGTGTGA CTTCGGTTGC CCGGGCGTCT CCTGAAATGA GCTCCG
>PV2011_14_48_ITS
GCGAGAAGGG AGTCTTCGTG CTCTCGGTGC GAGCCGCCAA CATGGGGGCA CAGGCTGCTG
CCGAGCTTAG TTGCTCTGGC CGGTCTCTCT GATGGCTGAT TTGCTTTGCG GCTACGGCTG
TCGGTGGAGA GTGCTTCGCT TCGGCGTCAC TCGTTCTATT TTACTAATTG TGCACGGCTT
CGCCGTGCCC ATACAGGGAG CTTCGCGGGC AAGTGTGACT TCGGTCGCCC TCGCGTCTCT
CGCTTTTGGC TGTGGGTCGT CGCACCCATG GTCGTTCGGC TTGGGTACCT ACCTCATGCT
TCACCCTTTC GTGGAGAAGA CGAGGAGACT CGCCGGTGTG AACCGGCGGG CAGGTTTTAA
ATGATTGTCG CCCAATCACG AACCTCTTGT TACTAGTAAC GAGAACCCAT CATGAATGAG
ACTCTGTCGC GAGGCAGTAG TCTAAAACAA AAGTACAACC CTGAACGGTG GATCACTCGG
CTCGTGGGTC GATGAAGAAC GCAGCAAATT GCGCGTCGAC ATGTGAACTG CAGGACACAT
GAACATCGAC ATTTCGAACG CACATTGCGG TCCATGGATT CCGTTCCCGG ACCACGCCTG
GCTGAGGGTC GGTAGCTAAA ACTGAAATGC TCTTTGCGTT TCGATGGTGG GAGCCTCGCT
GACGGTGTGA CTTCGGTTGC CCGGGCGTCT CCTGAAATGA GCTCCG
>PV2012_02_08_ITS
GCGAGAAGGG AGTCTTCGTG CTCTCGGTGC GAGCCGCCAA CATGGGGGCA CAGGCTGCTG
CCGAGCTTAG TTGCTCTGGC CGGTCTCTCT GATGGCTGAT TTGCTTTGCG GCTACGGCTG
TCGGTGCAGA GTGCTTCGCT TCGGCGTCAC TCATTCTATT TTACTAATTG TGCACGGCTT
CGCCGTGCCC ATACAGGGAG CTTCGCGGGC AAGTGTGACT TCGGTCGCCC TCGCGTCTCT
CGCTTTTGGC TGTGGGTCGT CGCACCCATG GTCGTTCGGC TTGGGTACCT ACCTCATGCT
TCACCCTTTC GTGGAGAAGA CGAGGAGACT CGCCGGTGTG AACCGGCGGG CAGGTTTTAA
ATGATTGTCG CCCAATCACG AACCTCTTGT TACTAGTAAC GAGAACCCAT CATGAATGAG
ACTGTGTCGC GAGGCATTAG TCTAAAACAA AAGTACAACC CTGAACGGTG GATCACTCGG
CTCGTGGGTC GATGAAGAAC GCAGCAAATT GCGCGTCGAC ATGTGAACTG CAGGACACAT
GAACATCGAC ATTTCGAACG CACATTGCGG TCCATGGATT CCGTTCCCGG ACCACGCCTG
GCTGAGGGTC GGTAGCTAAA ACTGAAATGC TCTTTGCGTT TCGATGGTGG GAGCCTCGCT
GACGGTGTGA CTTCGGTTGC CCGGGCGTCT CCTGAAATGA GCTCCG
>PV2012_02_09_ITS
GCGAGAAGGG AGTCTTCGTG CTCTCGGTGC GAGCCGCCAA CATGGGGGCA CAGGCTGCTG
CCGAGCTTAG TTGCTCTGGC CGGTCTCTCT GATGGCTGAT TTGCTTTGCG GCTACGGCTG
TCGGTGCAGA GTGCTTCGCT TCGGCGTCAC TCATTCTATT TTACTAATTG TGCACGGCTT
CGCCGTGCCC ATACAGGGAG CTTCGCGGGC AAGTGTGACT TCGGTCGCCC TCGCGTCTCT
CGCTTTTGGC TGTGGGTCGT CGCACCCATG GTCGTTCGGC TTGGGTACCT ACCTCATGCT
TCACCCTTTC GTGGAGAAGA CGAGGAGACT CGCCGGTGTG AACCGGCGGG CAGGTTTTAA
ATGATTGTCG CCCAATCACG AACCTCTTGT TACTGGTAAC GAGAACCCAT CATGAATGAG
ACTGTGTCGC GAGGCATTAG TCTAAAACAA AAGTACAACC CTGAACGGTG GATCACTCGG
CTCGTGGGTC GATGAAGAAC GCAGCAAATT GCGCGTCGAC ATGTGAACTG CAGGACACAT
GAACATCGAC ATTTCGAACG CACATTGCGG TCCATGGATT CCGTTCCCGG ACCACGCCTG
GCTGAGGGTC GGTAGCTAAA ACTGAAATGC TCTTTGCGTT TCGATGGTGG GAGCCTCGCT
GACGGTGTGA CTTCGGTTGC CCGGGCGTCT CCTGAAATGA GCTCCG
>PV2012_02_13_ITS
GCGAGAAGGG AGTCTTCGTG CTCTCGGTGC GAGCCGCCAA CATGGGGGCA CAGGCTGCTG
CCGAGCTTAG TTGCTCTGGC CGGTCTCTCT GATGGCTGAT TTGCTTTGCG GCTACGGCTG
TCGGTGGAGA GTGCTTCGCT TCGGCGTCAC TCGTTCTATT TCACTAATTG TGCACGGCTT
CGCCGTGCCC ATACAGGGAG CTTCGCGGGC AAGTGTGACT TCGGTCGCCC TCGCGTCTCT
CGCTTTTGGC TGTGGGTCGT CGCACCCATG GTCGTTCGGC TTGGGTACCT ACCTCATGCT
TCACCCTTTC GTGGAGAAGA CGAGGAGACT CGCCGGTGTG AACCGGCGGG CAGGTTTTAA
ATGATTGTCG CCCAATCACG AACCTCTTGT TACTAGTAAC GAGAACCCAT CATGAATGAG
ACTGTGTCGC GAGGCATTAG TCTAAAACAA AAGTACAACC CTGAACGGTG GATCACTCGG
CTCGTGGGTC GATGAAGAAC GCAGCAAATT GCGCGTCGAC ATGTGAACTG CAGGACACAT
GAACATCGAC ATTTCGAACG CACATTGCGG TCCATGGATT CCGTTCCCGG ACCACGCCTG
GCTGAGGGTC GGTAGCTAAA ACTGAAATGC TATTTGCGTT TCGATGGTGG GAGCCTCGCT
GACGGTGTGA CTTCGGTTGC CCGGGCGTCT CCTGAAATGA GCTCCG
>PV2012_02_16_ITS
GCGAGAAGGG AGTCTTCGTG CTCTCGGTGC GAGCCGCCAA CATGGGGGCA CAGGCTGCTG
CCGAGCTTAG TTGCTCTGGC CGGTCTCTCT GATGGCTGAT TTGCTTTGCG GCTACGGCTG
TCGGTGCAGA GTGCTTCGCT TCGGCGTCAC TCGTTCTATT TTACTAATTG TGCACGGCTT
CGCCGTGCCC ATACAGGGAG CTTCGCGGGC AAGTGTGACT TCGGTCGCCC TCGCGTCTCT
CGCTTTTGGC TGTGGGTCGT CGCACCCATG GTCGTTCGGC TTGGGTACCT ACCTCATGCT
TCACCCTTTC GTGGAGAAGA CGAGGAGACT CGCCGGTGTG AACCGGCGGG CAGGTTTTAA
ATGATTGTCG CCCAATCACG AACCTCTTGT TACTAGTAAC GAGAACCCAT CATGAATGAG
ACTGTGTCGC GAGGCATTAG TCTAAAACAA AAGTACAACC CTGAACGGTG GATCACTCGG
CTCGTGGGTC GATGAAGAAC GCAGCAAATT GCGCGTCGAC ATGTGAACTG CAGGACACAT
GAACATCGAC ATTTCGAACG CACATTGCGG TCCATGGATT CCGTTCCCGG ACCACGCCTG
GCTGAGGGTC GGTAGCTAAA ACTGAAATGC TATTTGCGTT TCGATGGTGG GAGCCTCGCT
GACGGTGTGA CTTCGGTTGC CCGGGCGTCT CCTGAAATGA GCTCCG
>PV2012_02_18_ITS
GCGAGAAGGG AGTCTTCGTG CTCTCGGTGC GAGCCGCCAA CATGGGGGCA CAGGCTGCTG
CCGAGCTTAG TTGCTCTGGC CGGTCTCTCT GATGGCTGAT TTGCTTTGCG GCTACGGCTT
TCGGTGGAGA GTGCTTCGCT TCGGCGTCAC TCATTCTATT TCACTAATTG TGCACGGCTT
CGCCGTGCCC ATACAGGGAG CTTCGCGGGC AAGTGTGACT TCGGTCGCCC TCGCGTCTCT
CGCTTTTGGC TGTGGGTCGT CGCACCCATG GTCGTTCGGC TTGGGTACCT ACCTCATGCT
TCACCCTTTC GTGGAGAAGA CGAGGAGACT CGCCGGTGTG AACCGGCGGG CAGGTTTTAA
ATGATTGTCG CCCAATCACG AACCTCTTGT TACTGGTAAC GAGAACCCAT CATGAATGAG
ACTCTGTCGC GAGGCATTAG TCTAAAACAA AAGTACAACC CTGAACGGTG GATCACTCGG
CTCGTGGGTC GATGAAGAAC GCAGCAAATT GCGCGTCGAC ATGTGAACTG CAGGACACAT
GAACATCGAC ATTTCGAACG CACATTGCGG TCCATGGATT CCGTTCCCGG ACCACGCCTG
GCTGAGGGTC GGTAGCTAAA ACTGAAATGC TCTTTGCGTT TCGATGGTGG GAGCCTCGCT
GACGGTGTGA CTTCGGTTGC CCGGGCGTCT CCTGAAATGA GCTCCG
>PV2012_02_20_ITS
GCGAGAAGGG AGTCTTCGTG CTCTCGGTGC GAGCCGCCAA CATGGGGGCA CAGGCTGCTG
CCGAGCTTAG TTGCTCTGGC CGGTCTCTCT GATGGCTGAT TTGCTTTGCG GCTACGGCTG
TCGGTGCAGA GTGCTTCGCT TCGGCGTCAC TCGTTCTATT TTACTAATTG TGCACGGCTT
CGCCGTGCCC ATACAGGGAG CTTCGCGGGC AAGTGTGACT TCGGTCGCCC TCGCGTCTCT
CGCTTTTGGC TGTGGGTCGT CGCACCCATG GTCGTTCGGC TTGGGTACCT ACCTCATGCT
TCACCCTTTC GTGGAGAAGA CGAGGAGACT CGCCGGTGTG AACCGGCGGG CAGGTTTTAA
ATGATTGTCG CCCAATCACG AACCTCTTGT TACTAGTAAC GAGAACCCAT CATGAATGAG
ACTGTGTCGC GAGGCATTAG TCTAAAACAA AAGTACAACC CTGAACGGTG GATCACTCGG
CTCGTGGGTC GATGAAGAAC GCAGCAAATT GCGCGTCGAC ATGTGAACTG CAGGACACAT
GAACATCGAC ATTTCGAACG CACATTGCGG TCCATGGATT CCGTTCCCGG ACCACGCCTG
GCTGAGGGTC GGTAGCTAAA ACTGAAATGC TATTTGCGTT TCGATGGTGG GAGCCTCGCT
GACGGTGTGA CTTCGGTTGC CCGGGCGTCT CCTGAAATGA GCTCCG
>PV2012_02_23_ITS
GCGAGAAGGG AGTCTTCGTG CTCTCGGTGC GAGCCGCCAA CATGGGGGCA CAGGCTGCTG
CCGAGCTTAG TTGCTCTGGC CGGTCTCTCT GATGGCTGAT TTGCTTTGCG GCTACGGCTG
TCGGTGCAGA GTGCTTCGCT TCGGCGTCAC TCGTTCTATT TCACTAATTG TGCACGGCTT
CGCCGTGCCC ATACAGGGAG CTTCGCGGGC AAGTGTGACT TCGGTCGCCC TCGCGTCTCT
CGCTTTTGGC TGTGGGTCGT CGCACCCATG GTCGTTCGGC TTGGGTACCT ACCTCATGCT
TCACCCTTTC GTGGAGAAGA CGAGGAGACT CGCCGGTGTG AACCGGCGGG CAGGTTTTAA
ATGATTGTCG CCCAATCACG AACCTCTTGT TACTAGTAAC GAGAACCCAT CATGAATGAG
ACTGTGTCGC GAGGCATTAG TCTAAAACAA AAGTACAACC CTGAACGGTG GATCACTCGG
CTCGTGGGTC GATGAAGAAC GCAGCAAATT GCGCGTCGAC ATGTGAACTG CAGGACACAT
GAACATCGAC ATTTCGAACG CACATTGCGG TCCATGGATT CCGTTCCCGG ACCACGCCTG
GCTGAGGGTC GGTAGCTAAA ACTGAAATGC TCTTTGCGTT TCGATGGTGG GAGCCTCGCT
GACGGTGTGA CTTCGGTTGC CCGGGCGTCT CCTGAAATGA GCTCCG
>PV2012_02_32_ITS
GCGAGAAGGG AGTCTTCGTG CTCTCGGTGC GAGCCGCCAA CATGGGGGCA CAGGCTGCTG
CCGAGCTTAG TTGCTCTGGC CGGTCTCTCT GATGGCTGAT TTGCTTTGCG GCTACGGCTG
TCGGTGCAGA GTGCTTCGCT TCGGCGTCAC TCGTTCTATT TTACTAATTG TGCACGGCTT
CGCCGTGCCC ATACAGGGAG CTTCGCGGGC AAGTGTGACT TCGGTCGCCC TCGCGTCTCT
CGCTTTTGGC TGTGGGTCGT CGCACCCATG GTCGTTCGGC TTGGGTACCT ACCTCATGCT
TCACCCTTTC GTGGAGAAGA CGAGGAGACT CGCCGGTGTG AACCGGCGGG CAGGTTTTAA
ATGATTGTCG CCCAATCACG AACCTCTTGT TACTAGTAAC GAGAACCCAT CATGAATGAG
ACTGTGTCGC GAGGCATTAG TCTAAAACAA AAGTACAACC CTGAACGGTG GATCACTCGG
CTCGTGGGTC GATGAAGAAC GCAGCAAATT GCGCGTCGAC ATGTGAACTG CAGGACACAT
GAACATCGAC ATTTCGAACG CACATTGCGG TCCATGGATT CCGTTCCCGG ACCACGCCTG
GCTGAGGGTC GGTAGCTAAA ACTGAAATGC TCTTTGCGTT TCGATGGTGG GAGCCTCGCT
GACGGTGTGA CTTCGGTTGC CCGGGCGTCT CCTGAAATGA GCTCCG
>PV2012_02_43_ITS
GCGAGAAGGG AGTCTTCGTG CTCTCGGTGC GAGCCGCCAA CATGGGGGCA CAGGCTGCTG
CCGAGCTTAG TTGCTCTGGC CGGTCTCTCT GATGGCTGAT TTGCTTTGCG GCTACGGCTG
TCGGTGGAGA GTGCTTCGCT TCGGCGTCAC TCATTCTATT TTACTAATTG TGCACGGCTT
CGCCGTGCCC ATACAGGGAG CTTCGCGGGC AAGTGTGACT TCGGTCGCCC TCGCGTCTCT
CGCTTTTGGC TGTGGGTCGT CGCACCCATG GTCGTTCGGC TTGGGTACCT ACCTCATGCT
TCACCCTTTC GTGGAGAAGA CGAGGAGACT CGCCGGTGTG AACCGGCGGG CAGGTTTTAA
ATGATTGTCG CCCAATCACG AACCTCTTGT TACTAGTAAC GAGAACCCAT CATGAATGAG
ACTGTGTCGC GAGGCATTAG TCTAAAACAA AAGTACAACC CTGAACGGTG GATCACTCGG
CTCGTGGGTC GATGAAGAAC GCAGCAAATT GCGCGTCGAC ATGTGAACTG CAGGACACAT
GAACATCGAC ATTTCGAACG CACATTGCGG TCCATGGATT CCGTTCCCGG ACCACGCCTG
GCTGAGGGTC GGTAGCTAAA ACTGAAATGC TATTTGCGTT TCGATGGTGG GAGCCTCGCT
GACGGTGTGA CTTCGGTTGC CCGGGCGTCT CCTGAAATGA GCTCCG
>PV2012_02_44_ITS
GCGAGAAGGG AGTCTTCGTG CTCTCGGTGC GAGCCGCCAA CATGGGGGCA CAGGCTGCTG
CCGAGCTTAG TTGCTCTGGC CGGTCTCTCT GATGGCTGAT TTGCTTTGCG GCTACGGCTG
TCGGTGGAGA GTGCTTCGCT TCGGCGTCAC TCGTTCTATT TCACTAATTG TGCACGGCTT
CGCCGTGCCC ATACAGGGAG CTTCGCGGGC AAGTGTGACT TCGGTCGCCC TCGCGTCTCT
CGCTTTTGGC TGTGGGTCGT CGCACCCATG GTCGTTCGGC TTGGGTACCT ACCTCATGCT
TCACCCTTTC GTGGAGAAGA CGAGGAGACT CGCCGGTGTG AACCGGCGGG CAGGTTTTAA
ATGATTGTCG CCCAATCACG AACCTCTTGT TACTAGTAAC GAGAACCCAT CATGAATGAG
ACTGTGTCGC GAGGCATTAG TCTAAAACAA AAGTACAACC CTGAACGGTG GATCACTCGG
CTCGTGGGTC GATGAAGAAC GCAGCAAATT GCGCGTCGAC ATGTGAACTG CAGGACACAT
GAACATCGAC ATTTCGAACG CACATTGCGG TCCATGGATT CCGTTCCCGG ACCACGCCTG
GCTGAGGGTC GGTAGCTAAA ACTGAAATGC TATTTGCGTT TCGATGGTGG GAGCCTCGCT
GACGGTGTGA CTTCGGTTGC CCGGGCGTCT CCTGAAATGA GCTCCG
>PV2012_03_04_ITS
GCGAGAAGGG AGTCTTCGTG CTCTCGGTGC GAGCCGCCAA CATGGGGGCA CAGGCTGCTG
CCGAGCTTAG TTGCTCTGGC CGGTCTCTCT GATGGCTGAT TTGCTTTGCG GCTACGGCTG
TCGGTGGAGA GTGCTTCGCT TCGGCGTCAC TCGTTCTATT TTACTAATTG TGCACGGCTT
CGCCGTGCCC ATACAGGGAG CTTCGCGGGC AAGTGTGACT TCGGTCGCCC TCGCGTCTCT
CGCTTTTGGC TGTGGGTCGT CGCACCCATG GTCGTTCGGC TTGGGTACCT ACCTCATGCT
TCACCCTTTC GTGGAGAAGA CGAGGAGACT CGCCGGTGTG AACCGGCGGG CAGGTTTTAA
ATGATTGTCG CCCAATCACG AACCTCTTGT TACTAGTAAC GAGAACCCAT CATGAATGAG
ACTCTGTCGC GAGGCATTAG TCTAAAACAA AAGTACAACC CTGAACGGTG GATCACTCGG
CTCGTGGGTC GATGAAGAAC GCAGCAAATT GCGCGTCGAC ATGTGAACTG CAGGACACAT
GAACATCGAC ATTTCGAACG CACATTGCGG TCCATGGATT CCGTTCCCGG ACCACGCCTG
GCTGAGGGTC GGTAGCTAAA ACTGAAATGC TATTTGCGTT TCGATGGTGG GAGCCTCGCT
GACGGTGTGA CTTCGGTTGC CCGGGCGTCT CCTGAAATGA GCTCCG
>PV2012_03_15_ITS
GCGAGAAGGG AGTCTTCGTG CTCTCGGTGC GAGCCGCCAA CATGGGGGCA CAGGCTGCTG
CCGAGCTTAG TTGCTCTGGC CGGTCTCTCT GATGGCTGAT TTGCTTTGCG GCTACGGCTG
TCGGTGGAGA GTGCTTCGCT TCGGCGTCAC TCATTCTATT TCACTAATTG TGCACGGCTT
CGCCGTGCCC ATACAGGGAG CTTCGCGGGC AAGTGTGACT TCGGTCGCCC TCGCGTCTCT
CGCTTTTGGC TGTGGGTCGT CGCACCCATG GTCGTTCGGC TTGGGTACCT ACCTCATGCT
TCACCCTTTC GTGGAGAAGA CGAGGAGACT CGCCGGTGTG AACCGGCGGG CAGGTTTTAA
ATGATTGTCG CCCAATCACG AACCTCTTGT TACTGGTAAC GAGAACCCAT CATGAATGAG
ACTGTGTCGC GAGGCATTAG TCTAAAACAA AAGTACAACC CTGAACGGTG GATCACTCGG
CTCGTGGGTC GATGAAGAAC GCAGCAAATT GCGCGTCGAC ATGTGAACTG CAGGACACAT
GAACATCGAC ATTTCGAACG CACATTGCGG TCCATGGATT CCGTTCCCGG ACCACGCCTG
GCTGAGGGTC GGTAGCTAAA ACTGAAATGC TCTTTGCGTT TCGATGGTGG GAGCCTCGCT
GACGGTGTGA CTTCGGTTGC CCGGGCGTCT CCTGAAATGA GCTCCG
>PV2012_03_18_ITS
GCGAGAAGGG AGTCTTCGTG CTCTCGGTGC GAGCCGCCAA CATGGGGGCA CAGGCTGCTG
CCGAGCTTAG TTGCTCTGGC CGGTCTCTCT GATGGCTGAT TTGCTTTGCG GCTACGGCTG
TCGGTGGAGA GTGCTTCGCT TCGGCGTCAC TCATTCTATT TTACTAATTG TGCACGGCTT
CGCCGTGCCC ATACAGGGAG CTTCGCGGGC AAGTGTGACT TCGGTCGCCC TCGCGTCTCT
CGCTTTTGGC TGTGGGTCGT CGCACCCATG GTCGTTCGGC TTGGGTACCT ACCTCATGCT
TCACCCTTTC GTGGAGAAGA CGAGGAGACT CGCCGGTGTG AACCGGCGGG CAGGTTTTAA
ATGATTGTCG CCCAATCACG AACCTCTTGT TACTGGTAAC GAGAACCCAT CATGAATGAG
ACTCTGTCGC GAGGCATTAG TCTAAAACAA AAGTACAACC CTGAACGGTG GATCACTCGG
CTCGTGGGTC GATGAAGAAC GCAGCAAATT GCGCGTCGAC ATGTGAACTG CAGGACACAT
GAACATCGAC ATTTCGAACG CACATTGCGG TCCATGGATT CCGTTCCCGG ACCACGCCTG
GCTGAGGGTC GGTAGCTAAA ACTGAAATGC TCTTTGCGTT TCGATGGTGG GAGCCTCGCT
GACGGTGTGA CTTCGGTTGC CCGGGCGTCT CCTGAAATGA GCTCCG
>PV2012_03_19_ITS
GCGAGAAGGG AGTCTTCGTG CTCTCGGTGC GAGCCGCCAA CATGGGGGCA CAGGCTGCTG
CCGAGCTTAG TTGCTCTGGC CGGTCTCTCT GATGGCTGAT TTGCTTTGCG GCTACGGCTG
TCGGTGGAGA GTGCTTCGCT TCGGCGTCAC TCGTTCTATT TTACTAATTG TGCACGGCTT
CGCCGTGCCC ATACAGGGAG CTTCGCGGGC AAGTGTGACT TCGGTCGCCC TCGCGTCTCT
CGCTTTTGGC TGTGGGTCGT CGCACCCATG GTCGTTCGGC TTGGGTACCT ACCTCATGCT
TCACCCTTTC GTGGAGAAGA CGAGGAGACT CGCCGGTGTG AACCGGCGGG CAGGTTTTAA
ATGATTGTCG CCCAATCACG AACCTCTTGT TACTAGTAAC GAGAACCCAT CATGAATGAG
ACTGTGTCGC GAGGCATTAG TCTAAAACAA AAGTACAACC CTGAACGGTG GATCACTCGG
CTCGTGGGTC GATGAAGAAC GCAGCAAATT GCGCGTCGAC ATGTGAACTG CAGGACACAT
GAACATCGAC ATTTCGAACG CACATTGCGG TCCATGGATT CCGTTCCCGG ACCACGCCTG
GCTGAGGGTC GGTAGCTAAA ACTGAAATGC TATTTGCGTT TCGATGGTGG GAGCCTCGCT
GACGGTGTGA CTTCGGTTGC CCGGGCGTCT CCTGAAATGA GCTCCG
>PV2012_03_25_ITS
GCGAGAAGGG AGTCTTCGTG CTCTCGGTGC GAGCCGCCAA CATGGGGGCA CAGGCTGCTG
CCGAGCTTAG TTGCTCTGGC CGGTCTCTCT GATGGCTGAT TTGCTTTGCG GCTACGGCTG
TCGGTGGAGA GTGCTTCGCT TCGGCGTCAC TCATTCTATT TTACTAATTG TGCACGGCTT
CGCCGTGCCC ATACAGGGAG CTTCGCGGGC AAGTGTGACT TCGGTCGCCC TCGCGTCTCT
CGCTTTTGGC TGTGGGTCGT CGCACCCATG GTCGTTCGGC TTGGGTACCT ACCTCATGCT
TCACCCTTTC GTGGAGAAGA CGAGGAGACT CGCCGGTGTG AACCGGCGGG CAGGTTTTAA
ATGATTGTCG CCCAATCACG AACCTCTTGT TACTAGTAAC GAGAACCCAT CATGAATGAG
ACTCTGTCGC GAGGCAGTAG TCTAAAACAA AAGTACAACC CTGAACGGTG GATCACTCGG
CTCGTGGGTC GATGAAGAAC GCAGCAAATT GCGCGTCGAC ATGTGAACTG CAGGACACAT
GAACATCGAC ATTTCGAACG CACATTGCGG TCCATGGATT CCGTTCCCGG ACCACGCCTG
GCTGAGGGTC GGTAGCTAAA ACTGAAATGC TCTTTGCGTT TCGATGGTGG GAGCCTCGCT
GACGGTGTGA CTTCGGTTGC CCGGGCGTCT CCTGAAATGA GCTCCG
>PV2012_03_30_ITS
GCGAGAAGGG AGTCTTCGTG CTCTCGGTGC GAGCCGCCAA CATGGGGGCA CAGGCTGCTG
CCGAGCTTAG TTGCTCTGGC CGGTCTCTCT GATGGCTGAT TTGCTTTGCG GCTACGGCTG
TCGGTGGAGA GTGCTTCGCT TCGGCGTCAC TCGTTCTATT TTACTAATTG TGCACGGCTT
CGCCGTGCCC ATACAGGGAG CTTCGCGGGC AAGTGTGACT TCGGTCGCCC TCGCGTCTCT
CGCTTTTGGC TGTGGGTCGT CGCACCCATG GTCGTTCGGC TTGGGTACCT ACCTCATGCT
TCACCCTTTC GTGGAGAAGA CGAGGAGACT CGCCGGTGTG AACCGGCGGG CAGGTTTTAA
ATGATTGTCG CCCAATCACG AACCTCTTGT TACTAGTAAC GAGAACCCAT CATGAATGAG
ACTCTGTCGC GAGGCATTAG TCTAAAACAA AAGTACAACC CTGAACGGTG GATCACTCGG
CTCGTGGGTC GATGAAGAAC GCAGCAAATT GCGCGTCGAC ATGTGAACTG CAGGACACAT
GAACATCGAC ATTTCGAACG CACATTGCGG TCCATGGATT CCGTTCCCGG ACCACGCCTG
GCTGAGGGTC GGTAGCTAAA ACTGAAATGC TATTTGCGTT TCGATGGTGG GAGCCTCGCT
GACGGTGTGA CTTCGGTTGC CCGGGCGTCT CCTGAAATGA GCTCCG
>PV2012_03_31_ITS
GCGAGAAGGG AGTCTTCGTG CTCTCGGTGC GAGCCGCCAA CATGGGGGCA CAGGCTGCTG
CCGAGCTTAG TTGCTCTGGC CGGTCTCTCT GATGGCTGAT TTGCTTTGCG GCTACGGCTG
TCGGTGGAGA GTGCTTCGCT TCGGCGTCAC TCATTCTATT TCACTAATTG TGCACGGCTT
CGCCGTGCCC ATACAGGGAG CTTCGCGGGC AAGTGTGACT TCGGTCGCCC TCGCGTCTCT
CGCTTTTGGC TGTGGGTCGT CGCACCCATG GTCGTTCGGC TTGGGTACCT ACCTCATGCT
TCACCCTTTC GTGGAGAAGA CGAGGAGACT CGCCGGTGTG AACCGGCGGG CAGGTTTTAA
ATGATTGTCG CCCAATCACG AACCTCTTGT TACTGGTAAC GAGAACCCAT CATGAATGAG
ACTCTGTCGC GAGGCAGTAG TCTAAAACAA AAGTACAACC CTGAACGGTG GATCACTCGG
CTCGTGGGTC GATGAAGAAC GCAGCAAATT GCGCGTCGAC ATGTGAACTG CAGGACACAT
GAACATCGAC ATTTCGAACG CACATTGCGG TCCATGGATT CCGTTCCCGG ACCACGCCTG
GCTGAGGGTC GGTAGCTAAA ACTGAAATGC TCTTTGCGTT TCGATGGTGG GAGCCTCGCT
GACGGTGTGA CTTCGGTTGC CCGGGCGTCT CCTGAAATGA GCTCCG
>PV2012_03_33_ITS
GCGAGAAGGG AGTCTTCGTG CTCTCGGTGC GAGCCGCCAA CATGGGGGCA CAGGCTGCTG
CCGAGCTTAG TTGCTCTGGC CGGTCTCTCT GATGGCTGAT TTGCTTTGCG GCTACGGCTT
TCGGTGGAGA GTGCTTCGCT TCGGCGTCAC TCATTCTATT TCAATAATTG TGCACGGCTT
CGCCGTGCCC ATACAGGGAG CTTCGCGGGC AAGTGTGACT TCGGTCGCCC TCGCGTCTCT
CGCTTTTGGC TGTGGGTCGT CGCACCCATG GTCGTTCGGC TTGGGTACCT ACCTCATGCT
TCACCCTTTC GTGGAGAAGA CGAGGAGACT CGCCGGTGTG AACCGGCGGG CAGGTTTTAA
ATGATTGTCG CCCAATCACG AACCTCTTGT TACTGGTAAC GAGAACCCAT CATGAATGAG
ACTCTGTCGC GAGGCAGTAG TCTAAAACAA AAGTACAACC CTGAACGGTG GATCACTCGG
CTCGTGGGTC GATGAAGAAC GCAGCAAATT GCGCGTCGAC ATGTGAACTG CAGGACACAT
GAACATCGAC ATTTCGAACG CACATTGCGG TCCATGGATT CCGTTCCCGG ACCACGCCTG
GCTGAGGGTC GGTAGCTAAA ACTGAAATGC TCTTTGCGTT TCGATGGTGG GAGCCTCGCT
GACGGTGTGA CTTCGGTTGC CCGGGCGTCT CCTGAAATGA GCTCCG
>PV2012_03_36_ITS
GCGAGAAGGG AGTCTTCGTG CTCTCGGTGC GAGCCGCCAA CATGGGGGCA CAGGCTGCTG
CCGAGCTTAC TTGCTCTGGC CGGTCTCTCT GATGGCTGAT TTGCTTTGCG GCTACGGCTG
TCGGTGGAGA GTGCTTCGCT TCGGCGTCAC TCGTTCTATT TTACTAATTG TGCACGGCTT
CGCCGTGCCC ATACAGGGAG CTTCGCGGGC AAGTGTGACT TCGGTCGCCC TCGCGTCTCT
CGCTTTTGGC TGTGGGTCGT CGCACCCATG GTCGTTCGGC TTGGGTACCT ACCTCATGCT
TCACCCTTTC GTGGAGAAGA CGAGGAGACT CGCCGGTGTG AACCGGCGGG CAGGTTTTAA
ATGATTGTCG CCCAATCACG AACCTCTTGT TACTGGTAAC GAGAACCCAT CATGAATGAG
ACTCTGTCGC GAGGCAGTAG TCTAAAACAA AAGTACAACC CTGAACGGTG GATCACTCGG
CTCGTGGGTC GATGAAGAAC GCAGCAAATT GCGCGTCGAC ATGTGAACTG CAGGACACAT
GAACATCGAC ATTTCGAACG CACATTGCGG TCCATGGATT CCGTTCCCGG ACCACGCCTG
GCTGAGGGTC GGTAGCTAAA ACTGAAATGC TCTTTGCGTT TCGATGGTGG GAGCCTCGCT
GACGGTGTGA CTTCGGTTGC CCGGGCGTCT CCTGAAATGA GCTCCG
>PV2012_03_46_ITS
GCGAGAAGGG AGTCTTCGTG CTCTCGGTGC GAGCCGCCAA CATGGGGGCA CAGGCTGCTG
CCGAGCTTAG TTGCTCTGGC CGGTCTCTCT GATGGCTGAT TTGCTTTGCG GCTACGGCTG
TCGGTGGAGA GTGCTTCGCT TCGGCGTCAC TCGTTCTATT TCACTAATTG TGCACGGCTT
CGCCGTGCCC ATACAGGGAG CTTCGCGGGC AAGTGTGACT TCGGTCGCCC TCGCGTCTCT
CGCTTTTGGC TGTGGGTCGT CGCACCCATG GTCGTTCGGC TTGGGTACCT ACCTCATGCT
TCACCCTTTC GTGGAGAAGA CGAGGAGACT CGCCGGTGTG AACCGGCGGG CAGGTTTTAA
ATGATTGTCG CCCAATCACG AACCTCTTGT TACTAGTAAC GAGAACCCAT CATGAATGAG
ACTGTGTCGC GAGGCATTAG TCTAAAACAA AAGTACAACC CTGAACGGTG GATCACTCGG
CTCGTGGGTC GATGAAGAAC GCAGCAAATT GCGCGTCGAC ATGTGAACTG CAGGACACAT
GAACATCGAC ATTTCGAACG CACATTGCGG TCCATGGATT CCGTTCCCGG ACCACGCCTG
GCTGAGGGTC GGTAGCTAAA ACTGAAATGC TATTTGCGTT TCGATGGTGG GAGCCTCGCT
GACGGTGTGA CTTCGGTTGC CCGGGCGTCT CCTGAAATGA GCTCCG
>PV2012_04_13_ITS
GCGAGAAGGG AGTCTTCGTG CTCTCGGTGC GAGCCGCCAA CATGGGGGCA CAGGCTGCTG
CCGAGCTTAG TTGCTCTGGC CGGTCTCTCT GATGGCTGAT TTGCTTTGCG GCTACGGCTT
TCGGTGGAGA GTGCTTCGCT TCGGCGTCAC TCATTCTATT TCAATAATTG TGCACGGCTT
CGCCGTGCCC ATACAGGGAG CTTCGCGGGC AAGTGTGACT TCGGTCGCCC TCGCGTCTCT
CGCTTTTGGC TGTGGGTCGT CGCACCCATG GTCGTTCGGA TTGGGTACCT ACCTCATGCT
TCACCCTTTC GTGGAGAAGA CGAGGAGACT CGCCGGTGTG AACCGGCGGG CAGGTTTTAA
ATGATTGTCG CCCAATCACG AACCTCTTGT TACTAGTAAC GAGAACCCAT CATGAATGAG
ACTCTGTCGC GAGGCAGTAG TCTAAAACAA AAGTACAACC CTGAACGGTG GATCACTCGG
CTCGTGGGTC GATGAAGAAC GCAGCAAATT GCGCGTCGAC ATGTGAACTG CAGGACACAT
GAACATCGAC ATTTCGAACG CACATTGCGG TCCATGGATT CCGTTCCCGG ACCACGCCTG
GCTGAGGGTC GGTAGCTAAA ACTGAAATGC TCTTTGCGTT TCGATGGTGG GAGCCTCGCT
GACGGTGTGA CTTCGGTTGC CCGGGCGTCT CCTGAAATGA GCTCCG
>PV2012_04_20_ITS
GCGAGAAGGG AGTCTTCGTG CTCTCGGTGC GAGCCGCCAA CATGGGGGCA CAGGCTGCTG
CCGAGCTTAG TTGCTCTGGC CGGTCTCTCT GATGGCTGAT TTGCTTTGCG GCTACGGCTG
TCGGTGGAGA GTGCTTCGCT TCGGCGTCAC TCGTTCTATT TTACTAATTG TGCACGGCTT
CGCCGTGCCC ATACAGGGAG CTTCGCGGGC AAGTGTGACT TCGGTCGCCC TCGCGTCTCT
CGCTTTTGGC TGTGGGTCGT CGCACCCATG GTCGTTCGGC TTGGGTACCT ACCTCATGCT
TCACCCTTTC GTGGAGAAGA CGAGGAGACT CGCCGGTGTG AACCGGCGGG CAGGTTTTAA
ATGATTGTCG CCCAATCACG AACCTCTTGT TACTAGTAAC GAGAACCCAT CATGAATGAG
ACTCTGTCGC GAGGCAGTAG TCTAAAACAA AAGTACAACC CTGAACGGTG GATCACTCGG
CTCGTGGGTC GATGAAGAAC GCAGCAAATT GCGCGTCGAC ATGTGAACTG CAGGACACAT
GAACATCGAC ATTTCGAACG CACATTGCGG TCCATGGATT CCGTTCCCGG ACCACGCCTG
GCTGAGGGTC GGTAGCTAAA ACTGAAATGC TCTTTGCGTT TCGATGGTGG GAGCCTCGCT
GACGGTGTGA CTTCGGTTGC CCGGGCGTCT CCTGAAATGA GCTCCG
>PV2012_04_23_ITS
GCGAGAAGGG AGTCTTCGTG CTCTCGGTGC GAGCCGCCAA CATGGGGGCA CAGGCTGCTG
CCGAGCTTAG TTGCTCTGGC CGGTCTCTCT GATGGCTGAT TTGCTTTGCG GCTACGGCTG
TCGGTGGAGA GTGCTTCGCT TCGGCGTCAC TCATTCTATT TCACTAATTG TGCACGGCTT
CGCCGTGCCC ATACAGGGAG CTTCGCGGGC AAGTGTGACT TCGGTCGCCC TCGCGTCTCT
CGCTTTTGGC TGTGGGTCGT CGCACCCATG GTCGTTCGGA TTGGGTACCT ACCTCATGCT
TCACCCTTTC GTGGAGAAGA CGAGGAGACT CGCCGGTGTG AACCGGCGGG CAGGTTTTAA
ATGATTGTCG CCCAATCACG AACCTCTTGT TACTAGTAAC GAGAACCCAT CATGAATGAG
ACTCTGTCGC GAGGCAGTAG TCTAAAACAA AAGTACAACC CTGAACGGTG GATCACTCGG
CTCGTGGGTC GATGAAGAAC GCAGCAAATT GCGCGTCGAC ATGTGAACTG CAGGACACAT
GAACATCGAC ATTTCGAACG CACATTGCGG TCCATGGATT CCGTTCCCGG ACCACGCCTG
GCTGAGGGTC GGTAGCTAAA ACTGAAATGC TCTTTGCGTT TCGATGGTGG GAGCCTCGCT
GACGGTGTGA CTTCGGTTGC CCGGGCGTCT CCTGAAATGA GCTCCG
>PV2012_04_27_ITS
GCGAGAAGGG AGTCTTCGTG CTCTCGGTGC GAGCCGCCAA CATGGGGGCA CAGGCTGCTG
CCGAGCTTAG TTGCTCTGGC CGGTCTCTCT GATGGCTGAT TTGCTTTGCG GCTACGGCTG
TCGGTGGAGA GTGCTTCGCT TCGGCGTCAC TCATTCTATT TTACTAATTG TGCACGGCTT
CGCCGTGCCC ATACAGGGAG CTTCGCGGGC AAGTGTGACT TCGGTCGCCC TCGCGTCTCT
CGCTTTTGGC TGTGGGTCGT CGCACCCATG GTCGTTCGGA TTGGGTACCT ACCTCATGCT
TCACCCTTTC GTGGAGAAGA CGAGGAGACT CGCCGGTGTG AACCGGCGGG CAGGTTTTAA
ATGATTGTCG CCCAATCACG AACCTCTTGT TACTAGTAAC GAGAACCCAT CATGAATGAG
ACTCTGTCGC GAGGCATTAG TCTAAAACAA AAGTACAACC CTGAACGGTG GATCACTCGG
CTCGTGGGTC GATGAAGAAC GCAGCAAATT GCGCGTCGAC ATGTGAACTG CAGGACACAT
GAACATCGAC ATTTCGAACG CACATTGCGG TCCATGGATT CCGTTCCCGG ACCACGCCTG
GCTGAGGGTC GGTAGCTAAA ACTGAAATGC TCTTTGCGTT TCGATGGTGG GAGCCTCGCT
GACGGTGTGA CTTCGGTTGC CCGGGCGTCT CCTGAAATGA GCTCCG
>PV2012_04_33_ITS
GCGAGAAGGG AGTCTTCGTG CTCTCGGTGC GAGCCGCCAA CATGGGGGCA CAGGCTGCTG
CCGAGCTTAG TTGCTCTGGC CGGTCTCTCT GATGGCTGAT TTGCTTTGCG GCTACGGCTG
TCGGTGGAGA GTGCTTCGCT TCGGCGTCAC TCGTTCTATT TTACTAATTG TGCACGGCTT
CGCCGTGCCC ATACAGGGAG CTTCGCGGGC AAGTGTGACT TCGGTCGCCC TCGCGTCTCT
CGCTTTTGGC TGTGGGTCGT CGCACCCATG GTCGTTCGGC TTGGGTACCT ACCTCATGCT
TCACCCTTTC GTGGAGAAGA CGAGGAGACT CGCCGGTGTG AACCGGCGGG CAGGTTTTAA
ATGATTGTCG CCCAATCACG AACCTCTTGT TACTAGTAAC GAGAACCCAT CATGAATGAG
ACTGTGTCGC GAGGCATTAG TCTAAAACAA AAGTACAACC CTGAACGGTG GATCACTCGG
CTCGTGGGTC GATGAAGAAC GCAGCAAATT GCGCGTCGAC ATGTGAACTG CAGGACACAT
GAACATCGAC ATTTCGAACG CACATTGCGG TCCATGGATT CCGTTCCCGG ACCACGCCTG
GCTGAGGGTC GGTAGCTAAA ACTGAAATGC TCTTTGCGTT TCGATGGTGG GAGCCTCGCT
GACGGTGTGA CTTCGGTTGC CCGGGCGTCT CCTGAAATGA GCTCCG
>PV2012_04_35_ITS
GCGAGAAGGG AGTCTTCGTG CTCTCGGTGC GAGCCGCCAA CATGGGGGCA CAGGCTGCTG
CCGAGCTTAG TTGCTCTGGC CGGTCTCTCT GATGGCTGAT TTGCTTTGCG GCTACGGCTG
TCGGTGGAGA GTGCTTCGCT TCGGCGTCAC TCGTTCTATT TTACTAATTG TGCACGGCTT
CGCCGTGCCC ATACAGGGAG CTTCGCGGGC AAGTGTGACT TCGGTCGCCC TCGCGTCTCT
CGCTTTTGGC TGTGGGTCGT CGCACCCATG GTCGTTCGGA TTGGGTACCT ACCTCATGCT
TCACCCTTTC GTGGAGAAGA CGAGGAGACT CGCCGGTGTG AACCGGCGGG CAGGTTTTAA
ATGATTGTCG CCCAATCACG AACCTCTTGT TACTAGTAAC GAGAACCCAT CATGAATGAG
ACTCTGTCGC GAGGCATTAG TCTAAAACAA AAGTACAACC CTGAACGGTG GATCACTCGG
CTCGTGGGTC GATGAAGAAC GCAGCAAATT GCGCGTCGAC ATGTGAACTG CAGGACACAT
GAACATCGAC ATTTCGAACG CACATTGCGG TCCATGGATT CCGTTCCCGG ACCACGCCTG
GCTGAGGGTC GGTAGCTAAA ACTGAAATGC TCTTTGCGTT TCGATGGTGG GAGCCTCGCT
GACGGTGTGA CTTCGGTTGC CCGGGCGTCT CCTGAAATGA GCTCCG
>PV2012_04_36_ITS
GCGAGAAGGG AGTCTTCGTG CTCTCGGTGC GAGCCGCCAA CATGGGGGCA CAGGCTGCTG
CCGAGCTTAG TTGCTCTGGC CGGTCTCTCT GATGGCTGAT TTGCTTTGCG GCTACGGCTG
TCGGTGGAGA GTGCTTCGCT TCGGCGTCAC TCGTTCTATT TTACTAATTG TGCACGGCTT
CGCCGTGCCC ATACAGGGAG CTTCGCGGGC AAGTGTGACT TCGGTCGCCC TCGCGTCTCT
CGCTTTTGGC TGTGGGTCGT CGCACCCATG GTCGTTCGGC TTGGGTACCT ACCTCATGCT
TCACCCTTTC GTGGAGAAGA CGAGGAGACT CGCCGGTGTG AACCGGCGGG CAGGTTTTAA
ATGATTGTCG CCCAATCACG AACCTCTTGT TACTAGTAAC GAGAACCCAT CATGAATGAG
ACTCTGTCGC GAGGCAGTAG TCTAAAACAA AAGTACAACC CTGAACGGTG GATCACTCGG
CTCGTGGGTC GATGAAGAAC GCAGCAAATT GCGCGTCGAC ATGTGAACTG CAGGACACAT
GAACATCGAC ATTTCGAACG CACATTGCGG TCCATGGATT CCGTTCCCGG ACCACGCCTG
GCTGAGGGTC GGTAGCTAAA ACTGAAATGC TCTTTGCGTT TCGATGGTGG GAGCCTCGCT
GACGGTGTGA CTTCGGTTGC CCGGGCGTCT CCTGAAATGA GCTCCG
>PV2012_04_38_ITS
GCGAGAAGGG AGTCTTCGTG CTCTCGGTGC GAGCCGCCAA CATGGGGGCA CAGGCTGCTG
CCGAGCTTAG TTGCTCTGGC CGGTCTCTCT GATGGCTGAT TTGCTTTGCG GCTACGGCTG
TCGGTGGAGA GTGCTTCGCT TCGGCGTCAC TCGTTCTATT TTACTAATTG TGCACGGCTT
CGCCGTGCCC ATACAGGGAG CTTCGCGGGC AAGTGTGACT TCGGTCGCCC TCGCGTCTCT
CGCTTTTGGC TGTGGGTCGT CGCACCCATG GTCGTTCGGC TTGGGTACCT ACCTCATGCT
TCACCCTTTC GTGGAGAAGA CGAGGAGACT CGCCGGTGTG AACCGGCGGG CAGGTTTTAA
ATGATTGTCG CCCAATCACG AACCTCTTGT TACTAGTAAC GAGAACCCAT CATGAATGAG
ACTCTGTCGC GAGGCAGTAG TCTAAAACAA AAGTACAACC CTGAACGGTG GATCACTCGG
CTCGTGGGTC GATGAAGAAC GCAGCAAATT GCGCGTCGAC ATGTGAACTG CAGGACACAT
GAACATCGAC ATTTCGAACG CACATTGCGG TCCATGGATT CCGTTCCCGG ACCACGCCTG
GCTGAGGGTC GGTAGCTAAA ACTGAAATGC TATTTGCGTT TCGATGGTGG GAGCCTCGCT
GACGGTGTGA CTTCGGTTGC CCGGGCGTCT CCTGAAATGA GCTCCG
>PV2012_04_42_ITS
GCGAGAAGGG AGTCTTCGTG CTCTCGGTGC GAGCCGCCAA CATGGGGGCA CAGGCTGCTG
CCGAGCTTAG TTGCTCTGGC CGGTCTCTCT GATGGCTGAT TTGCTTTGCG GCTACGGCTG
TCGGTGGAGA GTGCTTCGCT TCGGCGTCAC TCGTTCTATT TTACTAATTG TGCACGGCTT
CGCCGTGCCC ATACAGGGAG CTTCGCGGGC AAGTGTGACT TCGGTCGCCC TCGCGTCTCT
CGCTTTTGGC TGTGGGTCGT CGCACCCATG GTCGTTCGGC TTGGGTACCT ACCTCATGCT
TCACCCTTTC GTGGAGAAGA CGAGGAGACT CGCCGGTGTG AACCGGCGGG CAGGTTTTAA
ATGATTGTCG CCCAATCACG AACCTCTTGT TACTAGTAAC GAGAACCCAT CATGAATGAG
ACTCTGTCGC GAGGCATTAG TCTAAAACAA AAGTACAACC CTGAACGGTG GATCACTCGG
CTCGTGGGTC GATGAAGAAC GCAGCAAATT GCGCGTCGAC ATGTGAACTG CAGGACACAT
GAACATCGAC ATTTCGAACG CACATTGCGG TCCATGGATT CCGTTCCCGG ACCACGCCTG
GCTGAGGGTC GGTAGCTAAA ACTGAAATGC TATTTGCGTT TCGATGGTGG GAGCCTCGCT
GACGGTGTGA CTTCGGTTGC CCGGGCGTCT CCTGAAATGA GCTCCG
>PV2012_04_48_ITS
GCGAGAAGGG AGTCTTCGTG CTCTCGGTGC GAGCCGCCAA CATGGGGGCA CAGGCTGCTG
CCGAGCTTAG TTGCTCTGGC CGGTCTCTCT GATGGCTGAT TTGCTTTGCG GCTACGGCTG
TCGGTGGAGA GTGCTTCGCT TCGGCGTCAC TCGTTCTATT TTACTAATTG TGCACGGCTT
CGCCGTGCCC ATACAGGGAG CTTCGCGGGC AAGTGTGACT TCGGTCGCCC TCGCGTCTCT
CGCTTTTGGC TGTGGGTCGT CGCACCCATG GTCGTTCGGA TTGGGTACCT ACCTCATGCT
TCACCCTTTC GTGGAGAAGA CGAGGAGACT CGCCGGTGTG AACCGGCGGG CAGGTTTTAA
ATGATTGTCG CCCAATCACG AACCTCTTGT TACTAGTAAC GAGAACCCAT CATGAATGAG
ACTCTGTCGC GAGGCAGTAG TCTAAAACAA AAGTACAACC CTGAACGGTG GATCACTCGG
CTCGTGGGTC GATGAAGAAC GCAGCAAATT GCGCGTCGAC ATGTGAACTG CAGGACACAT
GAACATCGAC ATTTCGAACG CACATTGCGG TCCATGGATT CCGTTCCCGG ACCACGCCTG
GCTGAGGGTC GGTAGCTAAA ACTGAAATGC TCTTTGCGTT TCGATGGTGG GAGCCTCGCT
GACGGTGTGA CTTCGGTTGC CCGGGCGTCT CCTGAAATGA GCTCCG
>PV2012_05_08_ITS
GCGAGAAGGG AGTCTTCGTG CTCTCGGTGC GAGCCGCCAA CATGGGGGCA CAGGCTGCTG
CCGAGCTTAG TTGCTCTGGC CGGTCTCTCT GATGGCTGAT TTGCTTTGCG GCTACGGCTG
TCGGTGGAGA GTGCTTCGCT TCGGCGTCAC TCATTCTATT TCACTAATTG TGCACGGCTT
CGCCGTGCCC ATACAGGGAG CTTCGCGGGC AAGTGTGACT TCGGTCGCCC TCGCGTCTCT
CGCTTTTGGC TGTGGGTCGT CGCACCCATG GTCGTTCGGC TTGGGTACCT ACCTCATGCT
TCACCCTTTC GTGGAGAAGA CGAGGAGACT CGCCGGTGTG AACCGGCGGG CAGGTTTTAA
ATGATTGTCG CCCAATCACG AACCTCTTGT TACTGGTAAC GAGAACCCAT CATGAATGAG
ACTCTGTCGC GAGGCATTAG TCTAAAACAA AAGTACAACC CTGAACGGTG GATCACTCGG
CTCGTGGGTC GATGAAGAAC GCAGCAAATT GCGCGTCGAC ATGTGAACTG CAGGACACAT
GAACATCGAC ATTTCGAACG CACATTGCGG TCCATGGATT CCGTTCCCGG ACCACGCCTG
GCTGAGGGTC GGTAGCTAAA ACTGAAATGC TCTTTGCGTT TCGATGGTGG GAGCCTCGCT
GACGGTGTGA CTTCGGTTGC CCGGGCGTCT CCTGAAATGA GCTCCG
>PV2012_05_09_ITS
GCGAGAAGGG AGTCTTCGTG CTCTCGGTGC GAGCCGCCAA CATGGGGGCA CAGGCTGCTG
CCGAGCTTAG TTGCTCTGGC CGGTCTATCT GATGGCTGAT TTGCTTTGCG GCTACGGCTG
TCGGTGGAGA GTGCTTCGCT TCGGCGTCAC TCGTTCTATT TTACTAATTG TGCACGGCTT
CGCCGTGCCC ATACAGGGAG CTTCGCGGGC AAGTGTGACT TCGGTCGCCC TCGCGTCTCT
CGCTTTTGGC TGTGGGTCGT CGCACCCATG GTCGTTCGGC TTGGGTACCT ACCTCATGCT
TCACCCTTTC GTGGAGAAGA CGAGGAGACT CGCCGGTGTG AACCGGCGGG CAGGTTTTAA
ATGATTGTCG CCCAATCACG AACCTCTTGT TACTAGTAAC GAGAACCCAT CATGAATGAG
ACTCTGTCGC GAGGCAGTAG TCTAAAACAA AAGTACAACC CTGAACGGTG GATCACTCGG
CTCGTGGGTC GATGAAGAAC GCAGCAAATT GCGCGTCGAC ATGTGAACTG CAGGACACAT
GAACATCGAC ATTTCGAACG CACATTGCGG TCCATGGATT CCGTTCCCGG ACCACGCCTG
GCTGAGGGTC GGTAGCTAAA ACTGAAATGC TATTTGCGTT TCGATGGTGG GAGCCTCGCT
GACGGTGTGA CTTCGGTTGC CCGGGCGTCT CCTGAAATGA GCTCCG
>PV2012_05_10_ITS
GCGAGAAGGG AGTCTTCGTG CTCTCGGTGC GAGCCGCCAA CATGGGGGCA CAGGCTGCTG
CCGAGCTTAG TTGCTCTGGC CGGTCTCTCT GATGGCTGAT TTGCTTTGCG GCTACGGCTG
TCGGTGGAGA GTGCTTCGCT TCGGCGTCAC TCATTCTATT TCACTAATTG TGCACGGCTT
CGCCGTGCCC ATACAGGGAG CTTCGCGGGC AAGTGTGACT TCGGTCGCCC TCGCGTCTCT
CGCTTTTGGC TGTGGGTCGT CGCACCCATG GTCGTTCGGC TTGGGTACCT ACCTCATGCT
TCACCCTTTC GTGGAGAAGA CGAGGAGACT CGCCGGTGTG AACCGGCGGG CAGGTTTTAA
ATGATTGTCG CCCAATCACG AACCTCTTGT TACTGGTAAC GAGAACCCAT CATGAATGAG
ACTCTGTCGC GAGGCAGTAG TCTAAAACAA AAGTACAACC CTGAACGGTG GATCACTCGG
CTCGTGGGTC GATGAAGAAC GCAGCAAATT GCGCGTCGAC ATGTGAACTG CAGGACACAT
GAACATCGAC ATTTCGAACG CACATTGCGG TCCATGGATT CCGTTCCCGG ACCACGCCTG
GCTGAGGGTC GGTAGCTAAA ACTGAAATGC TCTTTGCGTT TCGATGGTGG GAGCCTCGCT
GACGGTGTGA CTTCGGTTGC CCGGGCGTCT CCTGAAATGA GCTCCG
>PV2012_05_11_ITS
GCGAGAAGGG AGTCTTCGTG CTCTCGGTGC GAGCCCCCAA CATGGGGGCA CAGGCTGCTG
CCGAGCTTAG TTGCTCTGGC CGGTCTCTCT GATGGCTGAT TTGCTTTGCG GCTACGGCTG
TCGGTGCAGA GTGCTTCGCT TCGGCGTCAC TCGTTCTATT TTACTAATTG TGCACGGCTT
CGCCGTGCCC ATACAGGGAG CTTCGCGGGC AAGTGTGACT TCGGTCGCCC TCGCGTCTCT
CGCTTTTGGC TGTGGGTCGT CGCACCCATG GTCGTTCGGC TTGGGTACCT ACCTCATGCT
TCACCCTTTC GTGGAGAAGA CGAGGAGACT CGCCGGTGTG AACCGGCGGG CAGGTTTTAA
ATGATTGTCG CCCAATCACG AACCTCTTGT TACTAGTAAC GAGAACCCAT CATGAATGAG
ACTGTGTCGC GAGGCATTAG TCTAAAACAA AAGTACAACC CTGAACGGTG GATCACTCGG
CTCGTGGGTC GATGAAGAAC GCAGCAAATT GCGCGTCGAC ATGTGAACTG CAGGACACAT
GAACATCGAC ATTTCGAACG CACATTGCGG TCCATGGATT CCGTTCCCGG ACCACGCCTG
GCTGAGGGTC GGTAGCTAAA ACTGAAATGC TATTTGCGTT TCGATGGTGG GAGCCTCGCT
GACGGTGTGA CTTCGGTTGC CCGGGCGTCT CCTGAAATGA GCTCCG
>PV2012_05_12_ITS
GCGAGAAGGG AGTCTTCGTG CTCTCGGTGC GAGCCGCCAA CATGGGGGCA CAGGCTGCTG
CCGAGCTTAG TTGCTCTGGC CGGTCTCTCT GATGGCTGAT TTGCTTTGCG GCTACGGCTG
TCGGTGGAGA GTGCTTCGCT TCGGCGTCAC TCATTCTATT TTACTAATTG TGCACGGCTT
CGCCGTGCCC ATACAGGGAG CTTCGCGGGC AAGTGTGACT TCGGTCGCCC TCGCGTCTCT
CGCTTTTGGC TGTGGGTCGT CGCACCCATG GTCGTTCGGC TTGGGTACCT ACCTCATGCT
TCACCCTTTC GTGGAGAAGA CGAGGAGACT CGCCGGTGTG AACCGGCGGG CAGGTTTTAA
ATGATTGTCG CCCAATCACG AACCTCTTGT TACTGGTAAC GAGAACCCAT CATGAATGAG
ACTCTGTCGC GAGGCAGTAG TCTAAAACAA AAGTACAACC CTGAACGGTG GATCACTCGG
CTCGTGGGTC GATGAAGAAC GCAGCAAATT GCGCGTCGAC ATGTGAACTG CAGGACACAT
GAACATCGAC ATTTCGAACG CACATTGCGG TCCATGGATT CCGTTCCCGG ACCACGCCTG
GCTGAGGGTC GGTAGCTAAA ACTGAAATGC TCTTTGCGTT TCGATGGTGG GAGCCTCGCT
GACGGTGTGA CTTCGGTTGC CCGGGCGTCT CCTGAAATGA GCTCCG
>PV2012_05_18_ITS
GCGAGAAGGG AGTCTTCGTG CTCTCGGTGC GAGCCCCCAA CATGGGGGCA CAGGCTGCTG
CCGAGCTTAG TTGCTCTGGC CGGTCTCTCT GATGGCTGAT TTGCTTTGCG GCTACGGCTG
TCGGTGGAGA GTGCTTCGCT TCGGCGTCAC TCGTTCTATT TTACTAATTG TGCACGGCTT
CGCCGTGCCC ATACAGGGAG CTTCGCGGGC AAGTGTGACT TCGGTCGCCC TCGCGTCTCT
CGCTTTTGGC TGTGGGTCGT CGCACCCATG GTCGTTCGGC TTGGGTACCT ACCTCATGCT
TCACCCTTTC GTGGAGAAGA CGAGGAGACT CGCCGGTGTG AACCGGCGGG CAGGTTTTAA
ATGATTGTCG CCCAATCACG AACCTCTTGT TACTGGTAAC GAGAACCCAT CATGAATGAG
ACTCTGTCGC GAGGCATTAG TCTAAAACAA AAGTACAACC CTGAACGGTG GATCACTCGG
CTCGTGGGTC GATGAAGAAC GCAGCAAATT GCGCGTCGAC ATGTGAACTG CAGGACACAT
GAACATCGAC ATTTCGAACG CACATTGCGG TCCATGGATT CCGTTCCCGG ACCACGCCTG
GCTGAGGGTC GGTAGCTAAA ACTGAAATGC TCTTTGCGTT TCGATGGTGG GAGCCTCGCT
GACGGTGTGA CTTCGGTTGC CCGGGCGTCT CCTGAAATGA GCTCCG
>PV2012_05_23_ITS
GCGAGAAGGG AGTCTTCGTG CTCTCGGTGC GAGCCGCCAA CATGGGGGCA CAGGCTGCTG
CCGAGCTTAG TTGCTCTGGC CGGTCTCTCT GATGGCTGAT TTGCTTTGCG GCTACGGCTG
TCGGTGGAGA GTGCTTCGCT TCGGCGTCAC TCGTTCTATT TTACTAATTG TGCACGGCTT
CGCCGTGCCC ATACAGGGAG CTTCGCGGGC AAGTGTGACT TCGGTCGCCC TCGCGTCTCT
CGCTTTTGGC TGTGGGTCGT CGCACCCATG GTCGTTCGGC TTGGGTACCT ACCTCATGCT
TCACCCTTTC GTGGAGAAGA CGAGGAGACT CGCCGGTGTG AACCGGCGGG CAGGTTTTAA
ATGATTGTCG CCCAATCACG AACCTCTTGT TACTAGTAAC GAGAACCCAT CATGAATGAG
ACTCTGTCGC GAGGCAGTAG TCTAAAACAA AAGTACAACC CTGAACGGTG GATCACTCGG
CTCGTGGGTC GATGAAGAAC GCAGCAAATT GCGCGTCGAC ATGTGAACTG CAGGACACAT
GAACATCGAC ATTTCGAACG CACATTGCGG TCCATGGATT CCGTTCCCGG ACCACGCCTG
GCTGAGGGTC GGTAGCTAAA ACTGAAATGC TCTTTGCGTT TCGATGGTGG GAGCCTCGCT
GACGGTGTGA CTTCGGTTGC CCGGGCGTCT CCTGAAATGA GCTCCG
>PV2012_05_24_ITS
GCGAGAAGGG AGTCTTCGTG CTCTCGGTGC GAGCCGCCAA CATGGGGGCA CAGGCTGCTG
CCGAGCTTAG TTGCTCTGGC CGGTCTCTCT GATGGCTGAT TTGCTTTGCG GCTACGGCTG
TCGGTGGAGA GTGCTTCGCT TCGGCGTCAC TCGTTCTATT TTACTAATTG TGCACGGCTT
CGCCGTGCCC ATACAGGGAG CTTCGCGGGC AAGTGTGACT TCGGTCGCCC TCGCGTCTCT
CGCTTTTGGC TGTGGGTCGT CGCACCCATG GTCGTTCGGC TTGGGTACCT ACCTCATGCT
TCACCCTTTC GTGGAGAAGA CGAGGAGACT CGCCGGTGTG AACCGGCGGG CAGGTTTTAA
ATGATTGTCG CCCAATCACG AACCTCTTGT TACTAGTAAC GAGAACCCAT CATGAATGAG
ACTCTGTCGC GAGGCAGTAG TCTAAAACAA AAGTACAACC CTGAACGGTG GATCACTCGG
CTCGTGGGTC GATGAAGAAC GCAGCAAATT GCGCGTCGAC ATGTGAACTG CAGGACACAT
GAACATCGAC ATTTCGAACG CACATTGCGG TCCATGGATT CCGTTCCCGG ACCACGCCTG
GCTGAGGGTC GGTAGCTAAA ACTGAAATGC TATTTGCGTT TCGATGGTGG GAGCCTCGCT
GACGGTGTGA CTTCGGTTGC CCGGGCGTCT CCTGAAATGA GCTCCG
>PV2012_05_35_ITS
GCGAGAAGGG AGTCTTCGTG CTCTCGGTGC GAGCCGCCAA CATGGGGGCA CAGGCTGCTG
CCGAGCTTAG TTGCTCTGGC CGGTCTCTCT GATGGCTGAT TTGCTTTGCG GCTACGGCTG
TCGGTGGAGA GTGCTTCGCT TCGGCGTCAC TCGTTCTATT TTACTAATTG TGCACGGCTT
CGCCGTGCCC ATACAGGGAG CTTCGCGGGC AAGTGTGACT TCGGTCGCCC TCGCGTCTCT
CGCTTTTGGC TGTGGGTCGT CGCACCCATG GTCGTTCGGC TTGGGTACCT ACCTCATGCT
TCACCCTTTC GTGGAGAAGA CGAGGAGACT CGCCGGTGTG AACCGGCGGG CAGGTTTTAA
ATGATTGTCG CCCAATCACG AACCTCTTGT TACTAGTAAC GAGAACCCAT CATGAATGAG
ACTGTGTCGC GAGGCATTAG TCTAAAACAA AAGTACAACC CTGAACGGTG GATCACTCGG
CTCGTGGGTC GATGAAGAAC GCAGCAAATT GCGCGTCGAC ATGTGAACTG CAGGACACAT
GAACATCGAC ATTTCGAACG CACATTGCGG TCCATGGATT CCGTTCCCGG ACCACGCCTG
GCTGAGGGTC GGTAGCTAAA ACTGAAATGC TATTTGCGTT TCGATGGTGG GAGCCTCGCT
GACGGTGTGA CTTCGGTTGC CCGGGCGTCT CCTGAAATGA GCTCCG
>PV2012_05_39_ITS
GCGAGAAGGG AGTCTTCGTG CTCTCGGTGC GAGCCGCCAA CATGGGGGCA CAGGCTGCTG
CCGAGCTTAG TTGCTCTGGC CGGTCTCTCT GATGGCTGAT TTGCTTTGCG GCTACGGCTG
TCGGTGGAGA GTGCTTCGCT TCGGCGTCAC TCGTTCTATT TTACTAATTG TGCACGGCTT
CGCCGTGCCC ATACAGGGAG CTTCGCGGGC AAGTGTGACT TCGGTCGCCC TCGCGTCTCT
CGCTTTTGGC TGTGGGTCGT CGCACCCATG GTCGTTCGGA TTGGGTACCT ACCTCATGCT
TCACCCTTTC GTGGAGAAGA CGAGGAGACT CGCCGGTGTG AACCGGCGGG CAGGTTTTAA
ATGATTGTCG CCCAATCACG AACCTCTTGT TACTAGTAAC GAGAACCCAT CATGAATGAG
ACTCTGTCGC GAGGCAGTAG TCTAAAACAA AAGTACAACC CTGAACGGTG GATCACTCGG
CTCGTGGGTC GATGAAGAAC GCAGCAAATT GCGCGTCGAC ATGTGAACTG CAGGACACAT
GAACATCGAC ATTTCGAACG CACATTGCGG TCCATGGATT CCGTTCCCGG ACCACGCCTG
GCTGAGGGTC GGTAGCTAAA ACTGAAATGC TCTTTGCGTT TCGATGGTGG GAGCCTCGCT
GACGGTGTGA CTTCGGTTGC CCGGGCGTCT CCTGAAATGA GCTCCG
>PV2012_05_40_ITS
GCGAGAAGGG AGTCTTCGTG CTCTCGGTGC GAGCCGCCAA CATGGGGGCA CAGGCTGCTG
CCGAGCTTAG TTGCTCTGGC CGGTCTCTCT GATGGCTGAT TTGCTTTGCG GCTACGGCTG
TCGGTGGAGA GTGCTTCGCT TCGGCGTCAC TCATTCTATT TTACTAATTG TGCACGGCTT
CGCCGTGCCC ATACAGGGAG CTTCGCGGGC AAGTGTGACT TCGGTCGCCC TCGCGTCTCT
CGCTTTTGGC TGTGGGTCGT CGCACCCATG GTCGTTCGGC TTGGGTACCT ACCTCATGCT
TCACCCTTTC GTGGAGAAGA CGAGGAGACT CGCCGGTGTG AACCGGCGGG CAGGTTTTAA
ATGATTGTCG CCCAATCACG AACCTCTTGT TACTGGTAAC GAGAACCCAT CATGAATGAG
ACTCTGTCGC GAGGCAGTAG TCTAAAACAA AAGTACAACC CTGAACGGTG GATCACTCGG
CTCGTGGGTC GATGAAGAAC GCAGCAAATT GCGCGTCGAC ATGTGAACTG CAGGACACAT
GAACATCGAC ATTTCGAACG CACATTGCGG TCCATGGATT CCGTTCCCGG ACCACGCCTG
GCTGAGGGTC GGTAGCTAAA ACTGAAATGC TCTTTGCGTT TCGATGGTGG GAGCCTCGCT
GACGGTGTGA CTTCGGTTGC CCGGGCGTCT CCTGAAATGA GCTCCG
>PV2012_06_03_ITS
GCGAGAAGGG AGTCTTCGTG CTCTCGGTGC GAGCCGCCAA CATGGGGGCA CAGGCTGCTG
CCGAGCTTAG TTGCTCTGGC CGGTCTCTCT GATGGCTGAT TTGCTTTGCG GCTACGGCTG
TCGGTGGAGA GTGCTTCGCT TCGGCGTCAC TCGTTCTATT TTACTAATTG TGCACGGCTT
CGCCGTGCCC ATACAGGGAG CTTCGCGGGC AAGTGTGACT TCGGTCGCCC TCGCGTCTCT
CGCTTTTGGC TGTGGGTCGT CGCACCCATG GTCGTTCGGC TTGGGTACCT ACCTCATGCT
TCACCCTTTC GTGGAGAAGA CGAGGAGACT CGCCGGTGTG AACCGGCGGG CAGGTTTTAA
ATGATTGTCG CCCAATCACG AACCTCTTGT TACTAGTAAC GAGAACCCAT CATGAATGAG
ACTCTGTCGC GAGGCAGTAG TCTAAAACAA AAGTACAACC CTGAACGGTG GATCACTCGG
CTCGTGGGTC GATGAAGAAC GCAGCAAATT GCGCGTCGAC ATGTGAACTG CAGGACACAT
GAACATCGAC ATTTCGAACG CACATTGCGG TCCATGGATT CCGTTCCCGG ACCACGCCTG
GCTGAGGGTC GGTAGCTAAA ACTGAAATGC TCTTTGCGTT TCGATGGTGG GAGCCTCGCT
GACGGTGTGA CTTCGGTTGC CCGGGCGTCT CCTGAAATGA GCTCCG
>PV2012_06_06_ITS
GCGAGAAGGG AGTCTTCGTG CTCTCGGTGC GAGCCGCCAA CATGGGGGCA CAGGCTGCTG
CCGAGCTTAG TTGCTCTGGC CGGTCTCTCT GATGGCTGAT TTGCTTTGCG GCTACGGCTG
TCGGTGGAGA GTGCTTCGCT TCGGCGTCAC TCATTCTATT TCACTAATTG TGCACGGCTT
CGCCGTGCCC ATACAGGGAG CTTCGCGGGC AAGTGTGACT TCGGTCGCCC TCGCGTCTCT
CGCTTTTGGC TGTGGGTCGT CGCACCCATG GTCGTTCGGA TTGGGTACCT ACCTCATGCT
TCACCCTTTC GTGGAGAAGA CGAGGAGACT CGCCGGTGTG AATCGGCGGG CAGGTTTTAA
ATGATTGTCG CCCAATCACG AACCTCTTGT TACTAGTAAC GAGAACCCAT CATGAATGAG
ACTGTGTCGC GAGGCATTAG TCTAAAACAA AAGTACAACC CTGAACGGTG GATCACTCGG
CTCGTGGGTC GATGAAGAAC GCAGCAAATT GCGCGTCGAC ATGTGAACTG CAGGACACAT
GAACATCGAC ATTTCGAACG CACATTGCGG TCCATGGATT CCGTTCCCGG ACCACGCCTG
GCTGAGGGTC GGTAGCTAAA ACTGAAATGC TCTTTGCGTT TCGATGGTGG GAGCCTCGCT
GACGGTGTGA CTTCGGTTGC CCGGGCGTCT CCTGAAATGA GCTCCG
>PV2012_06_12_ITS
GCGAGAAGGG AGTCTTCGTG CTCTCGGTGC GAGCCGCCAA CATGGGGGCA CAGGCTGCTG
CCGAGCTTAG TTGCTCTGGC CGGTCTCTCT GATGGCTGAT TTGCTTTGCG GCTACGGCTG
TCGGTGGAGA GTGCTTCGCT TCGGCGTCAC TCGTTCTATT TCACTAATTG TGCACGGCTT
CGCCGTGCCC ATACAGGGAG CTTCGCGGGC AAGTGTGACT TCGGTCGCCC TCGCGTCTCT
CGCTTTTGGC TGTGGGTCGT CGCACCCATG GTCGTTCGGC TTGGGTACCT ACCTCATGCT
TCACCCTTTC GTGGAGAAGA CGAGGAGACT CGCCGGTGTG AACCGGCGGG CAGGTTTTAA
ATGATTGTCG CCCAATCACG AACCTCTTGT TACTAGTAAC GAGAACCCAT CATGAATGAG
ACTGTGTCGC GAGGCATTAG TCTAAAACAA AAGTACAACC CTGAACGGTG GATCACTCGG
CTCGTGGGTC GATGAAGAAC GCAGCAAATT GCGCGTCGAC ATGTGAACTG CAGGACACAT
GAACATCGAC ATTTCGAACG CACATTGCGG TCCATGGATT CCGTTCCCGG ACCACGCCTG
GCTGAGGGTC GGTAGCTAAA ACTGAAATGC TCTTTGCGTT TCGATGGTGG GAGCCTCGCT
GACGGTGTGA CTTCGGTTGC CCGGGCGTCT CCTGAAATGA GCTCCG
>PV2012_06_13_ITS
GCGAGAAGGG AGTCTTCGTG CTCTCGGTGC GAGCCGCCAA CATGGGGGCA CAGGCTGCTG
CCGAGCTTAG TTGCTCTGGC CGGTCTCTCT GATGGCTGAT TTGCTTTGCG GCTACGGCTG
TCGGTGCAGA GTGCTTCGCT TCGGCGTCAC TCGTTCTATT TTACTAATTG TGCACGGCTT
CGCCGTGCCC ATACAGGGAG CTTCGCGGGC AAGTGTGACT TCGGTCGCCC TCGCGTCTCT
CGCTTTTGGC TGTGGGTCGT CGCACCCATG GTCGTTCGGC TTGGGTACCT ACCTCATGCT
TCACCCTTTC GTGGAGAAGA CGAGGAGACT CGCCGGTGTG AACCGGCGGG CAGGTTTTAA
ATGATTGTCG CCCAATCACG AACCTCTTGT TACTAGTAAC GAGAACCCAT CATGAATGAG
ACTGTGTCGC GAGGCATTAG TCTAAAACAA AAGTACAACC CTGAACGGTG GATCACTCGG
CTCGTGGGTC GATGAAGAAC GCAGCAAATT GCGCGTCGAC ATGTGAACTG CAGGACACAT
GAACATCGAC ATTTCGAACG CACATTGCGG TCCATGGATT CCGTTCCCGG ACCACGCCTG
GCTGAGGGTC GGTAGCTAAA ACTGAAATGC TCTTTGCGTT TCGATGGTGG GAGCCTCGCT
GACGGTGTGA CTTCGGTTGC CCGGGCGTCT CCTGAAATGA GCTCCG
>PV2012_06_14_ITS
GCGAGAAGGG AGTCTTCGTG CTCTCGGTGC GAGCCGCCAA CATGGGGGCA CAGGCTGCTG
CCGAGCTTAG TTGCTCTGGC CGGTCTCTCT GATGGCTGAT TTGCTTTGCG GCTACGGCTG
TCGGTGGAGA GTGCTTCGCT TCGGCGTCAC TCGTTCTATT TCACTAATTG TGCACGGCTT
CGCCGTGCCC ATACAGGGAG CTTCGCGGGC AAGTGTGACT TCGGTCGCCC TCGCGTCTCT
CGCTTTTGGC TGTGGGTCGT CGCACCCATG GTCGTTCGGC TTGGGTACCT ACCTCATGCT
TCACCCTTTC GTGGAGAAGA CGAGGAGACT CGCCGGTGTG AACCGGCGGG CAGGTTTTAA
ATGATTGTCG CCCAATCACG AACCTCTTGT TACTAGTAAC GAGAACCCAT CATGAATGAG
ACTGTGTCGC GAGGCATTAG TCTAAAACAA AAGTACAACC CTGAACGGTG GATCACTCGG
CTCGTGGGTC GATGAAGAAC GCAGCAAATT GCGCGTCGAC ATGTGAACTG CAGGACACAT
GAACATCGAC ATTTCGAACG CACATTGCGG TCCATGGATT CCGTTCCCGG ACCACGCCTG
GCTGAGGGTC GGTAGCTAAA ACTGAAATGC TATTTGCGTT TCGATGGTGG GAGCCTCGCT
GACGGTGTGA CTTCGGTTGC CCGGGCGTCT CCTGAAATGA GCTCCG
>PV2012_06_18_ITS
GCGAGAAGGG AGTCTTCGTG CTCTCGGTGC GAGCCGCCAA CATGGGGGCA CAGGCTGCTG
CCGAGCTTAG TTGCTCTGGC CGGTCTCTCT GATGGCTGAT TTGCTTTGCG GCTACGGCTG
TCGGTGGAGA GTGCTTCGCT TCGGCGTCAC TCGTTCTATT TCACTAATTG TGCACGGCTT
CGCCGTGCCC ATACAGGGAG CTTCGCGGGC AAGTGTGACT TCGGTCGCCC TCGCGTCTCT
CGCTTTTGGC TGTGGGTCGT CGCACCCATG GTCGTTCGGC TTGGGTACCT ACCTCATGCT
TCACCCTTTC GTGGAGAAGA CGAGGAGACT CGCCGGTGTG AACCGGCGGG CAGGTTTTAA
ATGATTGTCG CCCAATCACG AACCTCTTGT TACTAGTAAC GAGAACCCAT CATGAATGAG
ACTGTGTCGC GAGGCATTAG TCTAAAACAA AAGTACAACC CTGAACGGTG GATCACTCGG
CTCGTGGGTC GATGAAGAAC GCAGCAAATT GCGCGTCGAC ATGTGAACTG CAGGACACAT
GAACATCGAC ATTTCGAACG CACATTGCGG TCCATGGATT CCGTTCCCGG ACCACGCCTG
GCTGAGGGTC GGTAGCTAAA ACTGAAATGC TCTTTGCGTT TCGATGGTGG GAGCCTCGCT
GACGGTGTGA CTTCGGTTGC CCGGGCGTCT CCTGAAATGA GCTCCG
>PV2012_06_21_ITS
GCGAGAAGGG AGTCTTCGTG CTCTCGGTGC GAGCCGCCAA CATGGGGGCA CAGGCTGCTG
CCGAGCTTAG TTGCTCTGGC CGGTCTCTCT GATGGCTGAT TTGCTTTGCG GCTACGGCTG
TCGGTGCAGA GTGCTTCGCT TCGGCGTCAC TCGTTCTATT TTACTAATTG TGCACGGCTT
CGCCGTGCCC ATACAGGGAG CTTCGCGGGC AAGTGTGACT TCGGTCGCCC TCGCGTCTCT
CGCTTTTGGC TGTGGGTCGT CGCACCCATG GTCGTTCGGC TTGGGTACCT ACCTCATGCT
TCACCCTTTC GTGGAGAAGA CGAGGAGACT CGCCGGTGTG AACCGGCGGG CAGGTTTTAA
ATGATTGTCG CCCAATCACG AACCTCTTGT TACTAGTAAC GAGAACCCAT CATGAATGAG
ACTGTGTCGC GAGGCATTAG TCTAAAACAA AAGTACAACC CTGAACGGTG GATCACTCGG
CTCGTGGGTC GATGAAGAAC GCAGCAAATT GCGCGTCGAC ATGTGAACTG CAGGACACAT
GAACATCGAC ATTTCGAACG CACATTGCGG TCCATGGATT CCGTTCCCGG ACCACGCCTG
GCTGAGGGTC GGTAGCTAAA ACTGAAATGC TCTTTGCGTT TCGATGGTGG GAGCCTCGCT
GACGGTGTGA CTTCGGTTGC CCGGGCGTCT CCTGAAATGA GCTCCG
>PV2012_06_34_ITS
GCGAGAAGGG AGTCTTCGTG CTCTCGGTGC GAGCCGCCAA CATGGGGGCA CAGGCTGCTG
CCGAGCTTAG TTGCTCTGGC CGGTCTCTCT GATGGCTGAT TTGCTTTGCG GCTACGGCTT
TCGGTGGAGA GTGCTTCGCT TCGGCGTCAC TCATTCTATT TCAATAATTG TGCACGGCTT
CGCCGTGCCC ATACAGGGAG CTTCGCGGGC AAGTGTGACT TCGGTCGCCC TCGCGTCTCT
CGCTTTTGGC TGTGGGTCGT CGCACCCATG GTCGTTCGGC TTGGGTACCT ACCTCATGCT
TCACCCTTTC GTGGAGAAGA CGAGGAGACT CGCCGGTGTG AACCGGCGGG CAGGTTTTAA
ATGATTGTCG CCCAATCACG AACCTCTTGT TACTAGTAAC GAGAACCCAT CATGAATGAG
ACTCTGTCGC GAGGCAGTAG TCTAAAACAA AAGTACAACC CTGAACGGTG GATCACTCGG
CTCGTGGGTC GATGAAGAAC GCAGCAAATT GCGCGTCGAC ATGTGAACTG CAGGACACAT
GAACATCGAC ATTTCGAACG CACATTGCGG TCCATGGATT CCGTTCCCGG ACCACGCCTG
GCTGAGGGTC GGTAGCTAAA ACTGAAATGC TCTTTGCGTT TCGATGGTGG GAGCCTCGCT
GACGGTGTGA CTTCGGTTGC CCGGGCGTCT CCTGAAATGA GCTCCG
>PV2012_06_43_ITS
GCGAGAAGGG AGTCTTCGTG CTCTCGGTGC GAGCCGCCAA CATGGGGGCA CAGGCTGCTG
CCGAGCTTAG TTGCTCTGGC CGGTCTCTCT GATGGCTGAT TTGCTTTGCG GCTACGGCTG
TCGGTGGAGA GTGCTTCGCT TCGGCGTCAC TCGTTCTATT TTACTAATTG TGCACGGCTT
CGCCGTGCCC ATACAGGGAG CTTCGCGGGC AAGTGTGACT TCGGTCGCCC TCGCGTCTCT
CGCTTTTGGC TGTGGGTCGT CGCACCCATG GTCGTTCGGC TTGGGTACCT ACCTCATGCT
TCACCCTTTC GTGGAGAAGA CGAGGAGACT CGCCGGTGTG AACCGGCGGG CAGGTTTTAA
ATGATTGTCG CCCAATCACG AACCTCTTGT TACTAGTAAC GAGAACCCAT CATGAATGAG
ACTCTGTCGC GAGGCATTAG TCTAAAACAA AAGTACAACC CTGAACGGTG GATCACTCGG
CTCGTGGGTC GATGAAGAAC GCAGCAAATT GCGCGTCGAC ATGTGAACTG CAGGACACAT
GAACATCGAC ATTTCGAACG CACATTGCGG TCCATGGATT CCGTTCCCGG ACCACGCCTG
GCTGAGGGTC GGTAGCTAAA ACTGAAATGC TCTTTGCGTT TCGATGGTGG GAGCCTCGCT
GACGGTGTGA CTTCGGTTGC CCGGGCGTCT CCTGAAATGA GCTCCG
>PV2012_06_44_ITS
GCGAGAAGGG AGTCTTCGTG CTCTCGGTGC GAGCCGCCAA CATGGGGGCA CAGGCTGCTG
CCGAGCTTAG TTGCTCTGGC CGGTCTCTCT GATGGCTGAT TTGCTTTGCG GCTACGGCTG
TCGGTGCAGA GTGCTTCGCT TCGGCGTCAC TCGTTCTATT TTACTAATTG TGCACGGCTT
CGCCGTGCCC ATACAGGGAG CTTCGCGGGC AAGTGTGACT TCGGTCGCCC TCGCGTCTCT
CGCTTTTGGC TGTGGGTCGT CGCACCCATG GTCGTTCGGC TTGGGTACCT ACCTCATGCT
TCACCCTTTC GTGGAGAAGA CGAGGAGACT CGCCGGTGTG AACCGGCGGG CAGGTTTTAA
ATGATTGTCG CCCAATCACG AACCTCTTGT TACTAGTAAC GAGAACCCAT CATGAATGAG
ACTGTGTCGC GAGGCATTAG TCTAAAACAA AAGTACAACC CTGAACGGTG GATCACTCGG
CTCGTGGGTC GATGAAGAAC GCAGCAAATT GCGCGTCGAC ATGTGAACTG CAGGACACAT
GAACATCGAC ATTTCGAACG CACATTGCGG TCCATGGATT CCGTTCCCGG ACCACGCCTG
GCTGAGGGTC GGTAGCTAAA ACTGAAATGC TCTTTGCGTT TCGATGGTGG GAGCCTCGCT
GACGGTGTGA CTTCGGTTGC CCGGGCGTCT CCTGAAATGA GCTCCG
>PV2012_06_47_ITS
GCGAGAAGGG AGTCTTCGTG CTCTCGGTGC GAGCCGCCAA CATGGGGGCG CAGGCTGCTG
CCGAGCTTAG TTGCTCTGGC CGGTCTCTCT GATGGCTGAT TTGCTTTGCG GCTACGGCTG
TCGGTGGAGA GTGCTTCGCT TCGGCGTCAC TCGTTCTATT TCATTAATTG TGCACGGCTT
CGCCGTGCCC ATACAGGGAG CTTCGCGGGC AAGTGTGACT TCGGTCGCCC TCGCGTCTCT
CGCTTTTGGC TGTGGGTCGT CGCACCCATG GTCGTTCGGC TTGGGTACCT ACCTCATGCT
TCACCCTTTC GTGGAGAAGA CGAGGAGACT CGCCGGTGTG AACCGGCGGG CAGGTTTTAA
ATGATTGTCG CCCAATCACG AACCTCTTGT TACTAGTAAC GAGAACCCAT CATGAATGAG
ACTGTGTCGC GAGGCATTAG TCTAAAACAA AAGTACAACC CTGAACGGTG GATCACTCGG
CTCGTGGGTC GATGAAGAAC GCAGCAAATT GCGCGTCGAC ATGTGAACTG CAGGACACAT
GAACATCGAC ATTTCGAACG CACATTGCGG TCCATGGATT CCGTTCCCGG ACCACGCCTG
GCTGAGGGTC GGTAGCTAAA ACTGAAATGC TATTTGCGTT TCGATGGTGG GAGCCTCGCT
GACGGTGTGA CTTCGGTTGC CCGGGCGTCT CCTGAAATGA GCTCCG
