# Supplementary material for: Speciation Progress: A Case Study on the Bushcricket Poecilimon veluchianus
Source: PLoS One. 2015 Oct 5;10(10):e0139494. doi: 10.1371/journal.pone.0139494 (PMC4593647; doi:10.1371/journal.pone.0139494)
Supplement: S5 File — (XLS) [file pone.0139494.s007.xls]

## Sheet: Tabelle1
Additional file 5: Number of shared and exclusive haplotypes of sample sites for the ITS marker, according to the new contact zone calculated by Barrier.
			Haplotypes exclusive for this sample site	Haplotypes only shared with sample sites within the subspecies	Haplotypes shared with sample sites between the subspecies
			∑hOverall = 65	∑hOverall = 30	∑h = 16
			∑hPvv = 29	∑hPvv = 13
	sample site	n	∑hPvm = 36	∑hPvm = 17
Pvv	1	9	4	0	2
	2	9	3	3	2
	3	10	4	4	0
	4	10	0	2	4
	5	11	3	5	3
	6	14	3	5	2
	7	10	2	4	2
	8	9	3	0	3
	10	10	0	5	3
	11	10	2	3	2
	13	10	2	3	2
	14	11	3	3	4
Pvm	9	10	1	3	2
	12	9	2	3	3
	15	12	5	3	4
	16	10	3	5	1
	17	10	3	2	4
	18	11	4	5	1
	19	10	2	4	2
	20	11	2	2	4
	21	6	0	3	3
	22	10	3	3	3
	23	10	2	4	3
	24	11	3	4	3
	25	11	3	3	2
	26	10	2	5	1
	27	10	0	2	4
	28	9	1	2	4
