# Supplementary material for: Speciation Progress: A Case Study on the Bushcricket Poecilimon veluchianus
Source: PLoS One. 2015 Oct 5;10(10):e0139494. doi: 10.1371/journal.pone.0139494 (PMC4593647; doi:10.1371/journal.pone.0139494)
Supplement: S6 File — (XLS) [file pone.0139494.s008.xls]

## Sheet: Tabelle1
Additional file 6: AMOVA results for the ITS marker. Partitioning of sample sites to subspecies along the originally hypothesized contact zone.
Source of variation	d.f.	Sum of squares	Variance components	Percentage of variation
Among groups (subspecies)	1	46362	0.288 Va	10.69
Among populations within groups	26	171994	0.463 Vb	17.21
Within Populations	255	494668	1.94 Vc	72.1
Total	282	713025	2691
Fixation Indices			Significance tests
			(1023 permutations)
FSC	0.193		VC and FST	P(rand. value < obs. value) = 0.00000
				P(rand. value = obs. value) = 0.00000
				P-value = 0.00000+-0.00000
FST	0.279		Vb and FSC	P(rand. value > obs. value) = 0.00000
				P(rand. value = obs. value) = 0.00000
				P-value = 0.00000+-0.00000
FCT	0.107		Va and FCT	P(rand. value > obs. value) = 0.00098
				P(rand. value = obs. value) = 0.00000
				P-value = 0.00098+-0.00098
