# Supplementary material for: Speciation Progress: A Case Study on the Bushcricket Poecilimon veluchianus
Source: PLoS One. 2015 Oct 5;10(10):e0139494. doi: 10.1371/journal.pone.0139494 (PMC4593647; doi:10.1371/journal.pone.0139494)
Supplement: S7 File — (XLS) [file pone.0139494.s009.xls]

## Sheet: Tabelle1
Additional file 7: AMOVA results for the ITS marker. Partitioning of sample sites into subspecies along the calculated barrier 1 for the ITS marker.
Source of variation	d.f.	Sum of squares	Variance components	Percentage of variation
Among groups (subspecies)	1	77493	0.518 Va	18.47
Among populations within groups	26	140864	0.345 Vb	12.3
Within Populations	255	494668	1.94 Vc	69.23
Total	282	713025	2802
Fixation Indices			Significance tests
			(1023 permutations)
FSC	0.151		VC and FST	P(rand. value < obs. value) = 0.00000
				P(rand. value = obs. value) = 0.00000
				P-value = 0.00000+-0.00000
FST	0.308		Vb and FSC	P(rand. value > obs. value) = 0.00000
				P(rand. value = obs. value) = 0.00000
				P-value = 0.00000+-0.00000
FCT	0.185		Va and FCT	P(rand. value > obs. value) = 0.00000
				P(rand. value = obs. value) = 0.00000
				P-value = 0.00000+-0.00000
